# Supplementary material for: No Effect of Lactobacillus rhamnosus GG on Eradication of Colonization by Vancomycin-Resistant Enterococcus faecium or Microbiome Diversity in Hospitalized Adult Patients
Source: Microbiol Spectr. 2022 Apr 27;10(3):e02348-21. doi: 10.1128/spectrum.02348-21 (PMC9241610; doi:10.1128/spectrum.02348-21)
Supplement: SUPPLEMENTAL FILE 2 — Supplemental material. Download spectrum.02348-21-s002.xlsx, XLSX file, 0.3 MB [file spectrum.02348-21-s002.xlsx]

## Sheet: MetaPhlan3 relative abundance
Merged abundance table of relative abundances from MetaPhlan3 including all taxonomic levels
clade_name	clade_taxid	Patient 1001 Placebo Baseline	Patient 1004 LGG Baseline	Patient 1005 LGG Baseline	Patient 1007 Placebo Baseline	Patient 1008 Placebo Baseline	Patient 1009 Placebo Baseline	Patient 1198 LGG Baseline	Patient 1199 Placebo Baseline	Patient 1197 LGG Baseline	Patient 1190 LGG Baseline	Patient 1189 Placebo Baseline	Patient 1188 Placebo Baseline	Patient 1186 LGG Baseline	Patient 1183 LGG Baseline	Patient 1078 LGG Baseline	Patient 1076 Placebo Baseline	Patient 1075 Placebo Baseline	Patient 1069 Placebo Baseline	Patient 1068 Placebo Baseline	Patient 1195 LGG Baseline	Patient 1077 LGG Baseline	Patient 1001 Placebo Week 4	Patient 1004 LGG Week 4	Patient 1005 LGG Week 4	Patient 1007 Placebo Week 4	Patient 1008 Placebo Week 4	Patient 1009 Placebo Week 4	Patient 1199 Placebo Week 4	Patient 1198 LGG Week 4	Patient 1189 Placebo Week 4	Patient 1188 Placebo Week 4	Patient 1186 LGG Week 4	Patient 1183 LGG Week 4	Patient 1078 LGG Week 4	Patient 1076 Placebo Week 4	Patient 1075 Placebo Week 4	Patient 1069 Placebo Week 4	Patient 1068 Placebo Week 4	Patient 1195 LGG Week 4	Patient 1077 LGG Week 4	Patient 1001 Placebo Week 24	Patient 1004 LGG Week 24	Patient 1005 LGG Week 24	Patient 1199 Placebo Week 24	Patient 1198 LGG Week 24	Patient 1190 LGG Week 24	Patient 1189 Placebo Week 24	Patient 1188 Placebo Week 24
k__Archaea	2157	0.40008	0	0.00463	0	0	0	0	0	0.03905	0	0.58934	0.01684	0.04171	0	0	1.16834	0	0	0	0	0	1.20589	0	0.1911	0	0	0	0	0	0.71725	0.23707	0.46522	0	0.07343	0	0	0	0	0.11427	0	0.09505	0	0	0	0	0	3.36633	0
k__Archaea|p__Euryarchaeota	2157|28890	0.40008	0	0.00463	0	0	0	0	0	0.03905	0	0.58934	0.01684	0.04171	0	0	1.16834	0	0	0	0	0	1.20589	0	0.1911	0	0	0	0	0	0.71725	0.23707	0.46522	0	0.07343	0	0	0	0	0.11427	0	0.09505	0	0	0	0	0	3.36633	0
k__Archaea|p__Euryarchaeota|c__Methanobacteria	2157|28890|183925	0.40008	0	0.00463	0	0	0	0	0	0.03905	0	0.58934	0.01684	0.04171	0	0	1.16834	0	0	0	0	0	1.20589	0	0.1911	0	0	0	0	0	0.71725	0.23707	0.46522	0	0.07343	0	0	0	0	0.11427	0	0.09505	0	0	0	0	0	3.36633	0
k__Archaea|p__Euryarchaeota|c__Methanobacteria|o__Methanobacteriales	2157|28890|183925|2158	0.40008	0	0.00463	0	0	0	0	0	0.03905	0	0.58934	0.01684	0.04171	0	0	1.16834	0	0	0	0	0	1.20589	0	0.1911	0	0	0	0	0	0.71725	0.23707	0.46522	0	0.07343	0	0	0	0	0.11427	0	0.09505	0	0	0	0	0	3.36633	0
k__Archaea|p__Euryarchaeota|c__Methanobacteria|o__Methanobacteriales|f__Methanobacteriaceae	2157|28890|183925|2158|2159	0.40008	0	0.00463	0	0	0	0	0	0.03905	0	0.58934	0.01684	0.04171	0	0	1.16834	0	0	0	0	0	1.20589	0	0.1911	0	0	0	0	0	0.71725	0.23707	0.46522	0	0.07343	0	0	0	0	0.11427	0	0.09505	0	0	0	0	0	3.36633	0
k__Archaea|p__Euryarchaeota|c__Methanobacteria|o__Methanobacteriales|f__Methanobacteriaceae|g__Methanobrevibacter	2157|28890|183925|2158|2159|2172	0.40008	0	0.00463	0	0	0	0	0	0.03905	0	0.58934	0.01684	0.04171	0	0	1.16834	0	0	0	0	0	1.20589	0	0.1911	0	0	0	0	0	0.71725	0.23707	0.46522	0	0.07343	0	0	0	0	0.11427	0	0.09505	0	0	0	0	0	3.36633	0
k__Archaea|p__Euryarchaeota|c__Methanobacteria|o__Methanobacteriales|f__Methanobacteriaceae|g__Methanobrevibacter|s__Methanobrevibacter_smithii	2157|28890|183925|2158|2159|2172|2173	0.40008	0	0.00463	0	0	0	0	0	0.03905	0	0.58934	0.01684	0.04171	0	0	1.16834	0	0	0	0	0	1.20589	0	0.1911	0	0	0	0	0	0.71725	0.23707	0.46522	0	0.07343	0	0	0	0	0.11427	0	0.09505	0	0	0	0	0	3.36633	0
k__Bacteria	2	99.5999	100	99.9954	100	100	100	100	100	99.9609	100	99.4107	99.9832	99.9583	100	100	98.8317	100	100	100	100	100	98.7941	100	99.8089	100	100	100	100	100	99.2827	99.7629	99.5348	100	99.9266	100	100	100	100	99.8857	100	99.9049	100	100	100	100	100	96.6337	100
k__Bacteria|p__Actinobacteria	2|201174	1.06902	0.49445	10.2037	1.03564	0.36181	2.47473	0.01468	2.45146	15.9761	0.64582	63.5154	2.76582	70.8536	14.5172	0	2.64531	14.9098	37.1844	0.94781	2.9537	34.3798	12.2641	0.92659	32.1631	7.56598	7.13176	12.6246	18.0338	15.5474	28.3955	14.9809	11.6189	0	2.10184	48.9118	42.5489	29.5059	5.23225	4.14992	36.5968	26.1846	3.26845	18.5549	9.23974	7.53093	0.38849	26.5197	6.15102
k__Bacteria|p__Actinobacteria|c__Actinobacteria	2|201174|1760	1.06902	0.33455	4.52286	0.72416	0.36181	0.89251	0.01468	0.76388	10.5883	0.64582	42.246	1.8991	57.7833	14.5172	0	2.22097	11.1593	32.3926	0.93377	2.85099	30.546	10.1977	0.59484	6.34068	1.94807	2.75553	12.318	2.5117	11.1903	17.9498	8.26838	3.37727	0	1.52623	38.3516	38.2816	28.3216	5.14024	3.15085	24.9685	24.8229	0.51377	3.14681	0.92321	4.2565	0.215	16.2841	2.02013
k__Bacteria|p__Actinobacteria|c__Actinobacteria|o__Actinomycetales	2|201174|1760|2037	0	0.26162	0.44458	0	0.10276	0	0.01468	0	1.87719	0.02591	0.11526	0.33945	0	0	0	0.06164	3.75508	18.665	0.40886	0.00764	0	5.37015	0.24012	4.82332	1.60404	2.54322	0	0.38613	2.87798	0.57927	5.79227	0	0	0	15.905	37.0801	28.1121	0.08716	0.04896	0	20.3546	0.12943	2.88868	0	0	0.05645	0.19061	0.34915
k__Bacteria|p__Actinobacteria|c__Actinobacteria|o__Actinomycetales|f__Actinomycetaceae	2|201174|1760|2037|2049	0	0.26162	0.44458	0	0.10276	0	0.01468	0	1.87719	0.02591	0.11526	0.33945	0	0	0	0.06164	3.75508	18.665	0.40886	0.00764	0	5.37015	0.24012	4.82332	1.60404	2.54322	0	0.38613	2.87798	0.57927	5.79227	0	0	0	15.905	37.0801	28.1121	0.08716	0.04896	0	20.3546	0.12943	2.88868	0	0	0.05645	0.19061	0.34915
k__Bacteria|p__Actinobacteria|c__Actinobacteria|o__Actinomycetales|f__Actinomycetaceae|g__Actinobaculum	2|201174|1760|2037|2049|76833	0	0	0	0	0	0	0	0	0	0	0	0	0	0	0	0	0	7.23022	0	0	0	0.20669	0	0	0	0	0	0	0	0	0	0	0	0	0	0	0.6429	0	0	0	0.6155	0	0	0	0	0	0	0
k__Bacteria|p__Actinobacteria|c__Actinobacteria|o__Actinomycetales|f__Actinomycetaceae|g__Actinobaculum|s__Actinobaculum_massiliense	2|201174|1760|2037|2049|76833|202789	0	0	0	0	0	0	0	0	0	0	0	0	0	0	0	0	0	7.23022	0	0	0	0.20669	0	0	0	0	0	0	0	0	0	0	0	0	0	0	0.6429	0	0	0	0.6155	0	0	0	0	0	0	0
k__Bacteria|p__Actinobacteria|c__Actinobacteria|o__Actinomycetales|f__Actinomycetaceae|g__Actinomyces	2|201174|1760|2037|2049|1654	0	0	0.05347	0	0.10276	0	0.01468	0	0.14341	0.02591	0.11526	0	0	0	0	0.06164	0.26114	2.59788	0	0.00764	0	0.17546	0	0	0.98026	0.17079	0	0	0.42893	0.15414	1.26975	0	0	0	15.5996	1.05074	12.7291	0.01206	0.03508	0	0.23453	0.00278	0	0	0	0.05645	0	0
k__Bacteria|p__Actinobacteria|c__Actinobacteria|o__Actinomycetales|f__Actinomycetaceae|g__Actinomyces|s__Actinomyces_europaeus	2|201174|1760|2037|2049|1654|66228	0	0	0	0	0	0	0	0	0	0	0	0	0	0	0	0.06164	0.26114	0.00334	0	0	0	0	0	0	0	0	0	0	0	0	0	0	0	0	15.5996	0.5836	0.19887	0	0	0	0	0.00278	0	0	0	0	0	0
k__Bacteria|p__Actinobacteria|c__Actinobacteria|o__Actinomycetales|f__Actinomycetaceae|g__Actinomyces|s__Actinomyces_graevenitzii	2|201174|1760|2037|2049|1654|55565	0	0	0	0	0.05565	0	0	0	0	0	0	0	0	0	0	0	0	0	0	0	0	0	0	0	0	0	0	0	0	0	0	0	0	0	0	0	0	0	0	0	0	0	0	0	0	0	0	0
k__Bacteria|p__Actinobacteria|c__Actinobacteria|o__Actinomycetales|f__Actinomycetaceae|g__Actinomyces|s__Actinomyces_naeslundii	2|201174|1760|2037|2049|1654|1655	0	0	0	0	0	0	0	0	0	0	0.06538	0	0	0	0	0	0	0	0	0	0	0	0	0	0	0	0	0	0	0	0	0	0	0	0	0	0	0	0	0	0	0	0	0	0	0	0	0
k__Bacteria|p__Actinobacteria|c__Actinobacteria|o__Actinomycetales|f__Actinomycetaceae|g__Actinomyces|s__Actinomyces_neuii	2|201174|1760|2037|2049|1654|33007	0	0	0.04036	0	0	0	0	0	0	0	0	0	0	0	0	0	0	0	0	0	0	0.17546	0	0	0	0	0	0	0.00412	0	0	0	0	0	0	0	0	0	0	0	0.0659	0	0	0	0	0	0	0
k__Bacteria|p__Actinobacteria|c__Actinobacteria|o__Actinomycetales|f__Actinomycetaceae|g__Actinomyces|s__Actinomyces_odontolyticus	2|201174|1760|2037|2049|1654|1660	0	0	0	0	0	0	0	0	0.03149	0	0	0	0	0	0	0	0	0	0	0	0	0	0	0	0	0	0	0	0	0	0	0	0	0	0	0	0	0.01206	0.01985	0	0	0	0	0	0	0	0	0
k__Bacteria|p__Actinobacteria|c__Actinobacteria|o__Actinomycetales|f__Actinomycetaceae|g__Actinomyces|s__Actinomyces_oris	2|201174|1760|2037|2049|1654|544580	0	0	0.01311	0	0.00287	0	0.01468	0	0.01933	0.02591	0	0	0	0	0	0	0	0	0	0	0	0	0	0	0	0	0	0	0	0	0.02031	0	0	0	0	0	0	0	0	0	0	0	0	0	0	0.02527	0	0
k__Bacteria|p__Actinobacteria|c__Actinobacteria|o__Actinomycetales|f__Actinomycetaceae|g__Actinomyces|s__Actinomyces_radingae	2|201174|1760|2037|2049|1654|131110	0	0	0	0	0	0	0	0	0	0	0	0	0	0	0	0	0	0	0	0	0	0	0	0	0	0	0	0	0	0	0	0	0	0	0	0.46714	0	0	0	0	0.16863	0	0	0	0	0	0	0
k__Bacteria|p__Actinobacteria|c__Actinobacteria|o__Actinomycetales|f__Actinomycetaceae|g__Actinomyces|s__Actinomyces_sp_HMSC035G02	2|201174|1760|2037|2049|1654|1739406	0	0	0	0	0	0	0	0	0.032	0	0	0	0	0	0	0	0	0	0	0	0	0	0	0	0	0	0	0	0	0	0	0	0	0	0	0	0	0	0.01523	0	0	0	0	0	0	0	0	0
k__Bacteria|p__Actinobacteria|c__Actinobacteria|o__Actinomycetales|f__Actinomycetaceae|g__Actinomyces|s__Actinomyces_sp_HPA0247	2|201174|1760|2037|2049|1654|1203556	0	0	0	0	0	0	0	0	0	0	0	0	0	0	0	0	0	0	0	0	0	0	0	0	0	0.08009	0	0	0	0	0	0	0	0	0	0	0	0	0	0	0	0	0	0	0	0	0	0
k__Bacteria|p__Actinobacteria|c__Actinobacteria|o__Actinomycetales|f__Actinomycetaceae|g__Actinomyces|s__Actinomyces_sp_oral_taxon_181	2|201174|1760|2037|2049|1654|712121	0	0	0	0	0.04424	0	0	0	0	0	0	0	0	0	0	0	0	0	0	0.00764	0	0	0	0	0	0.0699	0	0	0	0	0	0	0	0	0	0	0	0	0	0	0	0	0	0	0	0.03118	0	0
k__Bacteria|p__Actinobacteria|c__Actinobacteria|o__Actinomycetales|f__Actinomycetaceae|g__Actinomyces|s__Actinomyces_turicensis	2|201174|1760|2037|2049|1654|131111	0	0	0	0	0	0	0	0	0.06059	0	0.04988	0	0	0	0	0	0	2.59454	0	0	0	0	0	0	0.98026	0.0208	0	0	0.42481	0.15414	0	0	0	0	0	0	12.5302	0	0	0	0	0	0	0	0	0	0	0
k__Bacteria|p__Actinobacteria|c__Actinobacteria|o__Actinomycetales|f__Actinomycetaceae|g__Actinomyces|s__Actinomyces_urogenitalis	2|201174|1760|2037|2049|1654|103621	0	0	0	0	0	0	0	0	0	0	0	0	0	0	0	0	0	0	0	0	0	0	0	0	0	0	0	0	0	0	1.24944	0	0	0	0	0	0	0	0	0	0	0	0	0	0	0	0	0
k__Bacteria|p__Actinobacteria|c__Actinobacteria|o__Actinomycetales|f__Actinomycetaceae|g__Actinomyces|s__Actinomyces_viscosus	2|201174|1760|2037|2049|1654|1656	0	0	0	0	0	0	0	0	0	0	0	0	0	0	0	0	0	0	0	0	0	0	0	0	0	0	0	0	0	0	0	0	0	0	0	0	0	0	0	0	0	0	0	0	0	0	0	0
k__Bacteria|p__Actinobacteria|c__Actinobacteria|o__Actinomycetales|f__Actinomycetaceae|g__Actinotignum	2|201174|1760|2037|2049|1653174	0	0.26162	0	0	0	0	0	0	0	0	0	0	0	0	0	0	2.70009	3.6126	0	0	0	0.04259	0.24012	0	0	0	0	0	0	0	0	0	0	0	0.30545	34.6172	14.1496	0	0	0	0.3375	0.12665	0	0	0	0	0	0
k__Bacteria|p__Actinobacteria|c__Actinobacteria|o__Actinomycetales|f__Actinomycetaceae|g__Actinotignum|s__Actinotignum_timonense	2|201174|1760|2037|2049|1653174|1870995	0	0.26162	0	0	0	0	0	0	0	0	0	0	0	0	0	0	1.32612	3.6126	0	0	0	0.04259	0.24012	0	0	0	0	0	0	0	0	0	0	0	0.30545	0.4551	14.1496	0	0	0	0.3375	0.12665	0	0	0	0	0	0
k__Bacteria|p__Actinobacteria|c__Actinobacteria|o__Actinomycetales|f__Actinomycetaceae|g__Actinotignum|s__Actinotignum_urinale	2|201174|1760|2037|2049|1653174|190146	0	0	0	0	0	0	0	0	0	0	0	0	0	0	0	0	1.37397	0	0	0	0	0	0	0	0	0	0	0	0	0	0	0	0	0	0	34.1621	0	0	0	0	0	0	0	0	0	0	0	0
k__Bacteria|p__Actinobacteria|c__Actinobacteria|o__Actinomycetales|f__Actinomycetaceae|g__Mobiluncus	2|201174|1760|2037|2049|2050	0	0	0	0	0	0	0	0	0	0	0	0.03132	0	0	0	0	0	3.9452	0	0	0	0	0	0	0	0	0	0	0	0	0	0	0	0	0	0.35637	0.09547	0	0.0131	0	0	0	0	0	0	0	0	0
k__Bacteria|p__Actinobacteria|c__Actinobacteria|o__Actinomycetales|f__Actinomycetaceae|g__Mobiluncus|s__Mobiluncus_curtisii	2|201174|1760|2037|2049|2050|2051	0	0	0	0	0	0	0	0	0	0	0	0.03132	0	0	0	0	0	3.9452	0	0	0	0	0	0	0	0	0	0	0	0	0	0	0	0	0	0.35637	0.09547	0	0.0131	0	0	0	0	0	0	0	0	0
k__Bacteria|p__Actinobacteria|c__Actinobacteria|o__Actinomycetales|f__Actinomycetaceae|g__Trueperella	2|201174|1760|2037|2049|1069494	0	0	0	0	0	0	0	0	0	0	0	0	0	0	0	0	0.79385	0	0	0	0	4.94541	0	0	0	1.5593	0	0	0	0	0	0	0	0	0	0	0	0	0	0	17.0969	0	0	0	0	0	0	0
k__Bacteria|p__Actinobacteria|c__Actinobacteria|o__Actinomycetales|f__Actinomycetaceae|g__Trueperella|s__Trueperella_bernardiae	2|201174|1760|2037|2049|1069494|59561	0	0	0	0	0	0	0	0	0	0	0	0	0	0	0	0	0.79385	0	0	0	0	4.94541	0	0	0	1.5593	0	0	0	0	0	0	0	0	0	0	0	0	0	0	17.0969	0	0	0	0	0	0	0
k__Bacteria|p__Actinobacteria|c__Actinobacteria|o__Actinomycetales|f__Actinomycetaceae|g__Varibaculum	2|201174|1760|2037|2049|184869	0	0	0.39111	0	0	0	0	0	1.73377	0	0	0.30813	0	0	0	0	0	1.2791	0.40886	0	0	0	0	4.82332	0.62378	0.81313	0	0.38613	2.44905	0.42513	4.52252	0	0	0	0	1.05584	0.495	0.0751	0.00077	0	2.0702	0	2.88868	0	0	0	0.19061	0.34915
k__Bacteria|p__Actinobacteria|c__Actinobacteria|o__Actinomycetales|f__Actinomycetaceae|g__Varibaculum|s__Varibaculum_cambriense	2|201174|1760|2037|2049|184869|184870	0	0	0.39111	0	0	0	0	0	1.73377	0	0	0.30813	0	0	0	0	0	1.2791	0.40886	0	0	0	0	4.82332	0.62378	0.81313	0	0.38613	2.44905	0.42513	4.52252	0	0	0	0	1.05584	0.495	0.0751	0.00077	0	2.0702	0	2.88868	0	0	0	0.19061	0.34915
k__Bacteria|p__Actinobacteria|c__Actinobacteria|o__Bifidobacteriales	2|201174|1760|85004	1.06902	0.07293	4.07828	0.72416	0	0	0	0	8.32424	0	34.7689	1.52212	0	0	0	2.15933	0	0	0.10663	0.01138	1.31342	4.25351	0.3484	0.20883	0.15977	0.01287	12.1267	1.18797	2.98968	16.4083	1.81546	0	0	1.52623	0	0	0	5.05308	2.9434	16.6094	0	0.38434	0.06692	0.71446	4.18799	0.02071	12.6983	1.38119
k__Bacteria|p__Actinobacteria|c__Actinobacteria|o__Bifidobacteriales|f__Bifidobacteriaceae	2|201174|1760|85004|31953	1.06902	0.07293	4.07828	0.72416	0	0	0	0	8.32424	0	34.7689	1.52212	0	0	0	2.15933	0	0	0.10663	0.01138	1.31342	4.25351	0.3484	0.20883	0.15977	0.01287	12.1267	1.18797	2.98968	16.4083	1.81546	0	0	1.52623	0	0	0	5.05308	2.9434	16.6094	0	0.38434	0.06692	0.71446	4.18799	0.02071	12.6983	1.38119
k__Bacteria|p__Actinobacteria|c__Actinobacteria|o__Bifidobacteriales|f__Bifidobacteriaceae|g__Alloscardovia	2|201174|1760|85004|31953|419014	0	0	2.22092	0	0	0	0	0	0	0	0	0	0	0	0	0	0	0	0	0	0	0	0	0	0	0.01287	0.18841	0	0	0	0	0	0	0	0	0	0	0	0	0	0	0	0	0	0	0	0	0
k__Bacteria|p__Actinobacteria|c__Actinobacteria|o__Bifidobacteriales|f__Bifidobacteriaceae|g__Alloscardovia|s__Alloscardovia_omnicolens	2|201174|1760|85004|31953|419014|419015	0	0	2.22092	0	0	0	0	0	0	0	0	0	0	0	0	0	0	0	0	0	0	0	0	0	0	0.01287	0.18841	0	0	0	0	0	0	0	0	0	0	0	0	0	0	0	0	0	0	0	0	0
k__Bacteria|p__Actinobacteria|c__Actinobacteria|o__Bifidobacteriales|f__Bifidobacteriaceae|g__Bifidobacterium	2|201174|1760|85004|31953|1678	1.06902	0.07293	0.66805	0.72416	0	0	0	0	2.53193	0	34.7689	1.52212	0	0	0	2.15933	0	0	0.10663	0	1.31342	4.25351	0.3484	0	0.15977	0	11.9383	1.18797	2.66387	16.4083	1.72726	0	0	1.52623	0	0	0	4.91172	2.94001	16.6094	0	0.38434	0	0.71446	4.18799	0	12.6983	1.38119
k__Bacteria|p__Actinobacteria|c__Actinobacteria|o__Bifidobacteriales|f__Bifidobacteriaceae|g__Bifidobacterium|s__Bifidobacterium_adolescentis	2|201174|1760|85004|31953|1678|1680	0	0	0	0.72416	0	0	0	0	0	0	11.1804	0.03696	0	0	0	2.15933	0	0	0.03957	0	0	0	0	0	0.01913	0	0	0	0	10.994	0	0	0	0.44107	0	0	0	0	0	0	0	0	0	0	0	0	7.24021	0
k__Bacteria|p__Actinobacteria|c__Actinobacteria|o__Bifidobacteriales|f__Bifidobacteriaceae|g__Bifidobacterium|s__Bifidobacterium_animalis	2|201174|1760|85004|31953|1678|28025	0	0	0	0	0	0	0	0	0	0	2.92435	0	0	0	0	0	0	0	0	0	0	0	0.00613	0	0	0	0	0	0	0	0.12414	0	0	0	0	0	0	4.01037	0	0	0	0	0	0	0	0	0	0
k__Bacteria|p__Actinobacteria|c__Actinobacteria|o__Bifidobacteriales|f__Bifidobacteriaceae|g__Bifidobacterium|s__Bifidobacterium_bifidum	2|201174|1760|85004|31953|1678|1681	0.53786	0	0	0	0	0	0	0	0	0	0	0	0	0	0	0	0	0	0	0	0	0.39723	0	0	0	0	0	0	0	0	0	0	0	0	0	0	0	0	0	0	0	0	0	0	0	0	0	0
k__Bacteria|p__Actinobacteria|c__Actinobacteria|o__Bifidobacteriales|f__Bifidobacteriaceae|g__Bifidobacterium|s__Bifidobacterium_dentium	2|201174|1760|85004|31953|1678|1689	0	0.07293	0.66805	0	0	0	0	0	2.53193	0	0.29039	0.48726	0	0	0	0	0	0	0	0	0	0	0.34226	0	0	0	0.66754	0	0	0.07858	0	0	0	0	0	0	0	0.12453	2.90849	0	0	0.38434	0	0	0	0	0	0.16611
k__Bacteria|p__Actinobacteria|c__Actinobacteria|o__Bifidobacteriales|f__Bifidobacteriaceae|g__Bifidobacterium|s__Bifidobacterium_gallinarum	2|201174|1760|85004|31953|1678|78344	0	0	0	0	0	0	0	0	0	0	0	0	0	0	0	0	0	0	0	0	0	0	0	0	0	0	0	0.04857	0	0	0	0	0	0	0	0	0	0	0	0	0	0	0	0.01855	0	0	0	0
k__Bacteria|p__Actinobacteria|c__Actinobacteria|o__Bifidobacteriales|f__Bifidobacteriaceae|g__Bifidobacterium|s__Bifidobacterium_longum	2|201174|1760|85004|31953|1678|216816	0.53116	0	0	0	0	0	0	0	0	0	20.3739	0.9979	0	0	0	0	0	0	0.06705	0	0.7677	3.85628	0	0	0.14064	0	11.2707	0	2.66387	5.33566	1.60312	0	0	1.08517	0	0	0	0.77682	0.03151	15.9143	0	0	0	0	4.18799	0	5.45814	0.62402
k__Bacteria|p__Actinobacteria|c__Actinobacteria|o__Bifidobacteriales|f__Bifidobacteriaceae|g__Bifidobacterium|s__Bifidobacterium_pseudocatenulatum	2|201174|1760|85004|31953|1678|28026	0	0	0	0	0	0	0	0	0	0	0	0	0	0	0	0	0	0	0	0	0	0	0	0	0	0	0	0	0	0	0	0	0	0	0	0	0	0	0	0	0	0	0	0	0	0	0	0.59105
k__Bacteria|p__Actinobacteria|c__Actinobacteria|o__Bifidobacteriales|f__Bifidobacteriaceae|g__Bifidobacterium|s__Bifidobacterium_pullorum	2|201174|1760|85004|31953|1678|78448	0	0	0	0	0	0	0	0	0	0	0	0	0	0	0	0	0	0	0	0	0	0	0	0	0	0	0	1.07253	0	0	0	0	0	0	0	0	0	0	0	0	0	0	0	0.67574	0	0	0	0
k__Bacteria|p__Actinobacteria|c__Actinobacteria|o__Bifidobacteriales|f__Bifidobacteriaceae|g__Bifidobacterium|s__Bifidobacterium_saeculare	2|201174|1760|85004|31953|1678|78257	0	0	0	0	0	0	0	0	0	0	0	0	0	0	0	0	0	0	0	0	0	0	0	0	0	0	0	0.06686	0	0	0	0	0	0	0	0	0	0	0	0	0	0	0	0.02017	0	0	0	0
k__Bacteria|p__Actinobacteria|c__Actinobacteria|o__Bifidobacteriales|f__Bifidobacteriaceae|g__Bifidobacterium|s__Bifidobacterium_scardovii	2|201174|1760|85004|31953|1678|158787	0	0	0	0	0	0	0	0	0	0	0	0	0	0	0	0	0	0	0	0	0.54572	0	0	0	0	0	0	0	0	0	0	0	0	0	0	0	0	0	0	0.69511	0	0	0	0	0	0	0	0
k__Bacteria|p__Actinobacteria|c__Actinobacteria|o__Bifidobacteriales|f__Bifidobacteriaceae|g__Gardnerella	2|201174|1760|85004|31953|2701	0	0	1.18931	0	0	0	0	0	5.79231	0	0	0	0	0	0	0	0	0	0	0	0	0	0	0.20883	0	0	0	0	0	0	0	0	0	0	0	0	0	0	0	0	0	0	0.06692	0	0	0	0	0
k__Bacteria|p__Actinobacteria|c__Actinobacteria|o__Bifidobacteriales|f__Bifidobacteriaceae|g__Gardnerella|s__Gardnerella_vaginalis	2|201174|1760|85004|31953|2701|2702	0	0	1.18931	0	0	0	0	0	5.79231	0	0	0	0	0	0	0	0	0	0	0	0	0	0	0.20883	0	0	0	0	0	0	0	0	0	0	0	0	0	0	0	0	0	0	0.06692	0	0	0	0	0
k__Bacteria|p__Actinobacteria|c__Actinobacteria|o__Bifidobacteriales|f__Bifidobacteriaceae|g__Scardovia	2|201174|1760|85004|31953|196081	0	0	0	0	0	0	0	0	0	0	0	0	0	0	0	0	0	0	0	0.01138	0	0	0	0	0	0	0	0	0.32581	0	0.0882	0	0	0	0	0	0	0.14136	0.00339	0	0	0	0	0	0	0.02071	0	0
k__Bacteria|p__Actinobacteria|c__Actinobacteria|o__Bifidobacteriales|f__Bifidobacteriaceae|g__Scardovia|s__Scardovia_wiggsiae	2|201174|1760|85004|31953|196081|230143	0	0	0	0	0	0	0	0	0	0	0	0	0	0	0	0	0	0	0	0.01138	0	0	0	0	0	0	0	0	0.32581	0	0.0882	0	0	0	0	0	0	0.14136	0.00339	0	0	0	0	0	0	0.02071	0	0
k__Bacteria|p__Actinobacteria|c__Actinobacteria|o__Corynebacteriales	2|201174|1760|85007	0	0	0	0	0.22341	0.89251	0	0.37579	0.11201	0	7.35719	0.03752	57.7833	12.2236	0	0	2.78282	13.5263	0.41828	2.74703	28.9574	0.4533	0.00633	1.26453	0.18427	0.19092	0	0.59892	5.32266	0.88658	0.04751	3.37727	0	0	16.9291	1.01988	0.20954	0	0.04339	8.29049	4.4683	0	0.1912	0.14245	0.06851	0	3.39511	0.28979
k__Bacteria|p__Actinobacteria|c__Actinobacteria|o__Corynebacteriales|f__Corynebacteriaceae	2|201174|1760|85007|1653	0	0	0	0	0.22341	0.89251	0	0.37579	0	0	7.35719	0	57.7833	12.2236	0	0	2.78034	8.68606	0	2.74703	28.9574	0.37069	0.00633	0.61211	0	0	0	0.59892	0.07868	0.65647	0.04751	3.37727	0	0	16.9291	0.33669	0.20664	0	0.04339	8.29049	0.00251	0	0	0	0	0	3.01749	0
k__Bacteria|p__Actinobacteria|c__Actinobacteria|o__Corynebacteriales|f__Corynebacteriaceae|g__Corynebacterium	2|201174|1760|85007|1653|1716	0	0	0	0	0.22341	0.89251	0	0.37579	0	0	7.35719	0	57.7833	12.2236	0	0	2.78034	8.68606	0	2.74703	28.9574	0.37069	0.00633	0.61211	0	0	0	0.59892	0.07868	0.65647	0.04751	3.37727	0	0	16.9291	0.33669	0.20664	0	0.04339	8.29049	0.00251	0	0	0	0	0	3.01749	0
k__Bacteria|p__Actinobacteria|c__Actinobacteria|o__Corynebacteriales|f__Corynebacteriaceae|g__Corynebacterium|s__Corynebacterium_afermentans	2|201174|1760|85007|1653|1716|38286	0	0	0	0	0	0	0	0	0	0	0	0	0	0	0	0	0	0	0	0	0	0	0	0	0	0	0	0	0	0	0	0	0	0	0	0	0	0	0	0	0	0	0	0	0	0	0	0
k__Bacteria|p__Actinobacteria|c__Actinobacteria|o__Corynebacteriales|f__Corynebacteriaceae|g__Corynebacterium|s__Corynebacterium_amycolatum	2|201174|1760|85007|1653|1716|43765	0	0	0	0	0.22341	0.10907	0	0.06925	0	0	2.77397	0	0.01752	0.56886	0	0	1.6896	0.47265	0	0.0055	7.18198	0	0	0	0	0	0	0.06843	0	0	0.04751	0	0	0	15.6075	0	0	0	0	0.76869	0	0	0	0	0	0	0.11075	0
k__Bacteria|p__Actinobacteria|c__Actinobacteria|o__Corynebacteriales|f__Corynebacteriaceae|g__Corynebacterium|s__Corynebacterium_aurimucosum	2|201174|1760|85007|1653|1716|169292	0	0	0	0	0	0	0	0	0	0	0.46862	0	0	0	0	0	0	6.12993	0	0	0	0	0	0	0	0	0	0	0	0.59015	0	0	0	0	0	0	0.06692	0	0	0	0	0	0	0	0	0	1.63974	0
k__Bacteria|p__Actinobacteria|c__Actinobacteria|o__Corynebacteriales|f__Corynebacteriaceae|g__Corynebacterium|s__Corynebacterium_coyleae	2|201174|1760|85007|1653|1716|53374	0	0	0	0	0	0	0	0	0	0	0	0	0	0	0	0	0	0.30195	0	0	0	0.37069	0	0	0	0	0	0	0	0	0	0	0	0	0	0	0	0	0	0	0	0	0	0	0	0	0	0
k__Bacteria|p__Actinobacteria|c__Actinobacteria|o__Corynebacteriales|f__Corynebacteriaceae|g__Corynebacterium|s__Corynebacterium_frankenforstense	2|201174|1760|85007|1653|1716|1230998	0	0	0	0	0	0	0	0	0	0	0	0	0	0	0	0	0	0	0	0	0	0	0	0	0	0	0	0.31832	0	0	0	0	0	0	0.35943	0	0	0	0	0	0.00251	0	0	0	0	0	0	0
k__Bacteria|p__Actinobacteria|c__Actinobacteria|o__Corynebacteriales|f__Corynebacteriaceae|g__Corynebacterium|s__Corynebacterium_imitans	2|201174|1760|85007|1653|1716|156978	0	0	0	0	0	0	0	0	0	0	0	0	0	0	0	0	0	0.01529	0	0	0	0	0	0	0	0	0	0	0	0	0	0	0	0	0	0	0.02491	0	0	0	0	0	0	0	0	0	0	0
k__Bacteria|p__Actinobacteria|c__Actinobacteria|o__Corynebacteriales|f__Corynebacteriaceae|g__Corynebacterium|s__Corynebacterium_jeikeium	2|201174|1760|85007|1653|1716|38289	0	0	0	0	0	0	0	0	0	0	3.03686	0	0	0	0	0	0	1.57867	0	0	0	0	0	0	0	0	0	0	0	0.00957	0	0	0	0	0	0	0.05122	0	0	0	0	0	0	0	0	0	0.86697	0
k__Bacteria|p__Actinobacteria|c__Actinobacteria|o__Corynebacteriales|f__Corynebacteriaceae|g__Corynebacterium|s__Corynebacterium_minutissimum	2|201174|1760|85007|1653|1716|38301	0	0	0	0	0	0	0	0	0	0	0.75841	0	0	0	0	0	0	0	0	0	0	0	0	0	0	0	0	0	0	0	0	0	0	0	0	0	0	0	0	0	0	0	0	0	0	0	0	0
k__Bacteria|p__Actinobacteria|c__Actinobacteria|o__Corynebacteriales|f__Corynebacteriaceae|g__Corynebacterium|s__Corynebacterium_pseudogenitalium	2|201174|1760|85007|1653|1716|38303	0	0	0	0	0	0.78344	0	0.28076	0	0	0.24769	0	0.11482	0	0	0	0	0.05847	0	0	0	0	0	0	0	0	0	0.21217	0	0.03627	0	0	0	0	0.88855	0	0	0	0	0	0	0	0	0	0	0	0.40003	0
k__Bacteria|p__Actinobacteria|c__Actinobacteria|o__Corynebacteriales|f__Corynebacteriaceae|g__Corynebacterium|s__Corynebacterium_pyruviciproducens	2|201174|1760|85007|1653|1716|598660	0	0	0	0	0	0	0	0	0	0	0	0	56.3925	11.6547	0	0	0	0.1291	0	2.00967	21.7755	0	0	0.61211	0	0	0	0	0.07868	0	0	3.37727	0	0	0	0	0	0	0.04339	7.5218	0	0	0	0	0	0	0	0
k__Bacteria|p__Actinobacteria|c__Actinobacteria|o__Corynebacteriales|f__Corynebacteriaceae|g__Corynebacterium|s__Corynebacterium_riegelii	2|201174|1760|85007|1653|1716|156976	0	0	0	0	0	0	0	0	0	0	0	0	0	0	0	0	0	0	0	0	0	0	0	0	0	0	0	0	0	0	0	0	0	0	0	0.33669	0	0	0	0	0	0	0	0	0	0	0	0
k__Bacteria|p__Actinobacteria|c__Actinobacteria|o__Corynebacteriales|f__Corynebacteriaceae|g__Corynebacterium|s__Corynebacterium_singulare	2|201174|1760|85007|1653|1716|161899	0	0	0	0	0	0	0	0	0	0	0.01718	0	0	0	0	0	0	0	0	0	0	0	0	0	0	0	0	0	0	0	0	0	0	0	0	0	0	0	0	0	0	0	0	0	0	0	0	0
k__Bacteria|p__Actinobacteria|c__Actinobacteria|o__Corynebacteriales|f__Corynebacteriaceae|g__Corynebacterium|s__Corynebacterium_sp_HMSC078H07	2|201174|1760|85007|1653|1716|1739379	0	0	0	0	0	0	0	0	0	0	0.02393	0	0	0	0	0	0	0	0	0	0	0	0	0	0	0	0	0	0	0	0	0	0	0	0	0	0	0	0	0	0	0	0	0	0	0	0	0
k__Bacteria|p__Actinobacteria|c__Actinobacteria|o__Corynebacteriales|f__Corynebacteriaceae|g__Corynebacterium|s__Corynebacterium_sp_HMSC08A12	2|201174|1760|85007|1653|1716|1581134	0	0	0	0	0	0	0	0	0	0	0	0	0	0	0	0	0	0	0	0	0	0	0	0	0	0	0	0	0	0.02048	0	0	0	0	0	0	0.06359	0	0	0	0	0	0	0	0	0	0	0
k__Bacteria|p__Actinobacteria|c__Actinobacteria|o__Corynebacteriales|f__Corynebacteriaceae|g__Corynebacterium|s__Corynebacterium_striatum	2|201174|1760|85007|1653|1716|43770	0	0	0	0	0	0	0	0	0	0	0	0	1.25843	0	0	0	0.80411	0	0	0.73186	0	0	0	0	0	0	0	0	0	0	0	0	0	0	0	0	0	0	0	0	0	0	0	0	0	0	0	0
k__Bacteria|p__Actinobacteria|c__Actinobacteria|o__Corynebacteriales|f__Corynebacteriaceae|g__Corynebacterium|s__Corynebacterium_tuberculostearicum	2|201174|1760|85007|1653|1716|38304	0	0	0	0	0	0	0	0.02578	0	0	0.03054	0	0	0	0	0	0	0	0	0	0	0	0	0	0	0	0	0	0	0	0	0	0	0	0	0	0	0	0	0	0	0	0	0	0	0	0	0
k__Bacteria|p__Actinobacteria|c__Actinobacteria|o__Corynebacteriales|f__Corynebacteriaceae|g__Corynebacterium|s__Corynebacterium_urealyticum	2|201174|1760|85007|1653|1716|43771	0	0	0	0	0	0	0	0	0	0	0	0	0	0	0	0	0.28663	0	0	0	0	0	0.00633	0	0	0	0	0	0	0	0	0	0	0	0.07365	0	0	0	0	0	0	0	0	0	0	0	0	0
k__Bacteria|p__Actinobacteria|c__Actinobacteria|o__Corynebacteriales|f__Corynebacteriales_unclassified	2|201174|1760|85007|	0	0	0	0	0	0	0	0	0.11201	0	0	0.03752	0	0	0	0	0.00248	4.84025	0.41828	0	0	0.08262	0	0.65242	0.18427	0.19092	0	0	5.24399	0.23011	0	0	0	0	0	0.68319	0.0029	0	0	0	4.46578	0	0.1912	0.14245	0.06851	0	0.37762	0.28979
k__Bacteria|p__Actinobacteria|c__Actinobacteria|o__Corynebacteriales|f__Corynebacteriales_unclassified|g__Lawsonella	2|201174|1760|85007||1847725	0	0	0	0	0	0	0	0	0.11201	0	0	0.03752	0	0	0	0	0.00248	4.84025	0.41828	0	0	0.08262	0	0.65242	0.18427	0.19092	0	0	5.24399	0.23011	0	0	0	0	0	0.68319	0.0029	0	0	0	4.46578	0	0.1912	0.14245	0.06851	0	0.37762	0.28979
k__Bacteria|p__Actinobacteria|c__Actinobacteria|o__Corynebacteriales|f__Corynebacteriales_unclassified|g__Lawsonella|s__Lawsonella_clevelandensis	2|201174|1760|85007||1847725|1528099	0	0	0	0	0	0	0	0	0.11201	0	0	0.03752	0	0	0	0	0.00248	4.84025	0.41828	0	0	0.08262	0	0.65242	0.18427	0.19092	0	0	5.24399	0.23011	0	0	0	0	0	0.68319	0.0029	0	0	0	4.46578	0	0.1912	0.14245	0.06851	0	0.37762	0.28979
k__Bacteria|p__Actinobacteria|c__Actinobacteria|o__Micrococcales	2|201174|1760|85006	0	0	0	0	0.03564	0	0	0.3881	0.2749	0.6199	0	0	0	2.29361	0	0	0.48702	0.2013	0	0.08494	0.27513	0	0	0	0	0.00853	0.19133	0.04151	0	0	0.61315	0	0	0	5.5175	0	0	0	0.1151	0.06856	0	0	0	0.0663	0	0.13785	0	0
k__Bacteria|p__Actinobacteria|c__Actinobacteria|o__Micrococcales|f__Brevibacteriaceae	2|201174|1760|85006|85019	0	0	0	0	0	0	0	0.13813	0	0	0	0	0	0	0	0	0	0	0	0	0	0	0	0	0	0	0	0	0	0	0	0	0	0	0	0	0	0	0	0	0	0	0	0	0	0	0	0
k__Bacteria|p__Actinobacteria|c__Actinobacteria|o__Micrococcales|f__Brevibacteriaceae|g__Brevibacterium	2|201174|1760|85006|85019|1696	0	0	0	0	0	0	0	0.13813	0	0	0	0	0	0	0	0	0	0	0	0	0	0	0	0	0	0	0	0	0	0	0	0	0	0	0	0	0	0	0	0	0	0	0	0	0	0	0	0
k__Bacteria|p__Actinobacteria|c__Actinobacteria|o__Micrococcales|f__Brevibacteriaceae|g__Brevibacterium|s__Brevibacterium_mcbrellneri	2|201174|1760|85006|85019|1696|53363	0	0	0	0	0	0	0	0.00672	0	0	0	0	0	0	0	0	0	0	0	0	0	0	0	0	0	0	0	0	0	0	0	0	0	0	0	0	0	0	0	0	0	0	0	0	0	0	0	0
k__Bacteria|p__Actinobacteria|c__Actinobacteria|o__Micrococcales|f__Brevibacteriaceae|g__Brevibacterium|s__Brevibacterium_paucivorans	2|201174|1760|85006|85019|1696|170994	0	0	0	0	0	0	0	0.13141	0	0	0	0	0	0	0	0	0	0	0	0	0	0	0	0	0	0	0	0	0	0	0	0	0	0	0	0	0	0	0	0	0	0	0	0	0	0	0	0
k__Bacteria|p__Actinobacteria|c__Actinobacteria|o__Micrococcales|f__Dermabacteraceae	2|201174|1760|85006|85020	0	0	0	0	0.03564	0	0	0.24997	0	0	0	0	0	2.29361	0	0	0.48702	0.2013	0	0.08494	0.25561	0	0	0	0	0	0	0	0	0	0.54998	0	0	0	5.5175	0	0	0	0	0.04483	0	0	0	0	0	0	0	0
k__Bacteria|p__Actinobacteria|c__Actinobacteria|o__Micrococcales|f__Dermabacteraceae|g__Dermabacter	2|201174|1760|85006|85020|36739	0	0	0	0	0.03564	0	0	0.24997	0	0	0	0	0	2.29361	0	0	0.48702	0.2013	0	0.08494	0.25561	0	0	0	0	0	0	0	0	0	0.54998	0	0	0	5.5175	0	0	0	0	0.04483	0	0	0	0	0	0	0	0
k__Bacteria|p__Actinobacteria|c__Actinobacteria|o__Micrococcales|f__Dermabacteraceae|g__Dermabacter|s__Dermabacter_hominis	2|201174|1760|85006|85020|36739|36740	0	0	0	0	0.03564	0	0	0.24997	0	0	0	0	0	2.29361	0	0	0.48702	0.2013	0	0.08494	0.25561	0	0	0	0	0	0	0	0	0	0.54998	0	0	0	5.5175	0	0	0	0	0.04483	0	0	0	0	0	0	0	0
k__Bacteria|p__Actinobacteria|c__Actinobacteria|o__Micrococcales|f__Micrococcaceae	2|201174|1760|85006|1268	0	0	0	0	0	0	0	0	0.2749	0.6199	0	0	0	0	0	0	0	0	0	0	0.01951	0	0	0	0	0.00853	0.19133	0.04151	0	0	0.06317	0	0	0	0	0	0	0	0.1151	0.02372	0	0	0	0.0663	0	0.13785	0	0
k__Bacteria|p__Actinobacteria|c__Actinobacteria|o__Micrococcales|f__Micrococcaceae|g__Rothia	2|201174|1760|85006|1268|32207	0	0	0	0	0	0	0	0	0.2749	0.6199	0	0	0	0	0	0	0	0	0	0	0.01951	0	0	0	0	0.00853	0.19133	0.04151	0	0	0.06317	0	0	0	0	0	0	0	0.1151	0.02372	0	0	0	0.0663	0	0.13785	0	0
k__Bacteria|p__Actinobacteria|c__Actinobacteria|o__Micrococcales|f__Micrococcaceae|g__Rothia|s__Rothia_dentocariosa	2|201174|1760|85006|1268|32207|2047	0	0	0	0	0	0	0	0	0	0.6199	0	0	0	0	0	0	0	0	0	0	0.01951	0	0	0	0	0.00334	0	0	0	0	0.06317	0	0	0	0	0	0	0	0.09357	0.02372	0	0	0	0	0	0.11418	0	0
k__Bacteria|p__Actinobacteria|c__Actinobacteria|o__Micrococcales|f__Micrococcaceae|g__Rothia|s__Rothia_mucilaginosa	2|201174|1760|85006|1268|32207|43675	0	0	0	0	0	0	0	0	0.2749	0	0	0	0	0	0	0	0	0	0	0	0	0	0	0	0	0.00519	0.19133	0.04151	0	0	0	0	0	0	0	0	0	0	0.02153	0	0	0	0	0.0663	0	0.02366	0	0
k__Bacteria|p__Actinobacteria|c__Actinobacteria|o__Propionibacteriales	2|201174|1760|85009	0	0	0	0	0	0	0	0	0	0	0.00463	0	0	0	0	0	4.13442	0	0	0	0	0.12071	0	0.044	0	0	0	0.29717	0	0.0757	0	0	0	0	0	0.18157	0	0	0	0	0	0	0	0	0	0	0	0
k__Bacteria|p__Actinobacteria|c__Actinobacteria|o__Propionibacteriales|f__Propionibacteriaceae	2|201174|1760|85009|31957	0	0	0	0	0	0	0	0	0	0	0.00463	0	0	0	0	0	4.13442	0	0	0	0	0.12071	0	0.044	0	0	0	0.29717	0	0.0757	0	0	0	0	0	0.18157	0	0	0	0	0	0	0	0	0	0	0	0
k__Bacteria|p__Actinobacteria|c__Actinobacteria|o__Propionibacteriales|f__Propionibacteriaceae|g__Cutibacterium	2|201174|1760|85009|31957|1912216	0	0	0	0	0	0	0	0	0	0	0.00463	0	0	0	0	0	0	0	0	0	0	0.12071	0	0	0	0	0	0.29717	0	0.0757	0	0	0	0	0	0	0	0	0	0	0	0	0	0	0	0	0	0
k__Bacteria|p__Actinobacteria|c__Actinobacteria|o__Propionibacteriales|f__Propionibacteriaceae|g__Cutibacterium|s__Cutibacterium_acnes	2|201174|1760|85009|31957|1912216|1747	0	0	0	0	0	0	0	0	0	0	0	0	0	0	0	0	0	0	0	0	0	0	0	0	0	0	0	0.29717	0	0	0	0	0	0	0	0	0	0	0	0	0	0	0	0	0	0	0	0
k__Bacteria|p__Actinobacteria|c__Actinobacteria|o__Propionibacteriales|f__Propionibacteriaceae|g__Cutibacterium|s__Cutibacterium_avidum	2|201174|1760|85009|31957|1912216|33010	0	0	0	0	0	0	0	0	0	0	0.00463	0	0	0	0	0	0	0	0	0	0	0.12071	0	0	0	0	0	0	0	0.0757	0	0	0	0	0	0	0	0	0	0	0	0	0	0	0	0	0	0
k__Bacteria|p__Actinobacteria|c__Actinobacteria|o__Propionibacteriales|f__Propionibacteriaceae|g__Propionimicrobium	2|201174|1760|85009|31957|203133	0	0	0	0	0	0	0	0	0	0	0	0	0	0	0	0	4.13442	0	0	0	0	0	0	0.044	0	0	0	0	0	0	0	0	0	0	0	0.18157	0	0	0	0	0	0	0	0	0	0	0	0
k__Bacteria|p__Actinobacteria|c__Actinobacteria|o__Propionibacteriales|f__Propionibacteriaceae|g__Propionimicrobium|s__Propionimicrobium_lymphophilum	2|201174|1760|85009|31957|203133|33012	0	0	0	0	0	0	0	0	0	0	0	0	0	0	0	0	4.13442	0	0	0	0	0	0	0.044	0	0	0	0	0	0	0	0	0	0	0	0.18157	0	0	0	0	0	0	0	0	0	0	0	0
k__Bacteria|p__Actinobacteria|c__Coriobacteriia	2|201174|84998	0	0.1599	5.68089	0.31148	0	1.58221	0	1.68758	5.38779	0	21.2694	0.86673	13.0703	0	0	0.42434	3.75042	4.79178	0.01405	0.10271	3.83385	2.06641	0.33174	25.8225	5.61791	4.37623	0.30657	15.5221	4.35713	10.4457	6.71256	8.24159	0	0.5756	10.5602	4.26731	1.18428	0.09201	0.99907	11.6283	1.36165	2.75468	15.4081	8.31653	3.27443	0.17349	10.2356	4.13089
k__Bacteria|p__Actinobacteria|c__Coriobacteriia|o__Coriobacteriales	2|201174|84998|84999	0	0	0.10277	0.1841	0	0	0	0.13899	3.89362	0	20.2455	0.64168	8.87904	0	0	0.41577	3.54956	4.14995	0.01405	0.10271	3.42681	0.01126	0	22.6156	1.00685	0	0.00429	3.00798	0.57742	9.92677	5.84272	0.43401	0	0.4538	1.00454	4.26731	1.06417	0.02604	0.60944	0.79366	1.32681	2.11485	4.0268	1.42955	0	0.17349	10.0117	3.78273
k__Bacteria|p__Actinobacteria|c__Coriobacteriia|o__Coriobacteriales|f__Atopobiaceae	2|201174|84998|84999|1643824	0	0	0.10277	0	0	0	0	0	0.01758	0	0.50096	0.07507	8.87904	0	0	0	3.54956	4.12876	0	0.10271	3.42681	0.01126	0	22.6156	1.00685	0	0.00429	0.18053	0.57742	0.60891	0.96873	0.43401	0	0	0.43006	4.26731	0.93361	0.02237	0.57614	0.79366	1.32681	0	4.0268	0.02451	0	0.17349	0.11155	0.14329
k__Bacteria|p__Actinobacteria|c__Coriobacteriia|o__Coriobacteriales|f__Atopobiaceae|g__Atopobium	2|201174|84998|84999|1643824|1380	0	0	0.10277	0	0	0	0	0	0.01758	0	0	0.07507	8.87904	0	0	0	3.54956	3.92278	0	0.10271	3.42681	0.01126	0	22.2822	1.00685	0	0	0.18053	0.57742	0.19149	0.96873	0.43401	0	0	0.43006	4.26731	0.93361	0	0.57614	0.79366	1.32681	0	3.90844	0.02451	0	0.17349	0	0.14329
k__Bacteria|p__Actinobacteria|c__Coriobacteriia|o__Coriobacteriales|f__Atopobiaceae|g__Atopobium|s__Atopobium_deltae	2|201174|84998|84999|1643824|1380|1393034	0	0	0	0	0	0	0	0	0	0	0	0	0	0	0	0	0	3.60773	0	0	3.21895	0	0	0	0	0	0	0.18053	0.57742	0	0.96873	0	0	0	0	0	0.85132	0	0	0.7567	0	0	0	0.02451	0	0	0	0.00835
k__Bacteria|p__Actinobacteria|c__Coriobacteriia|o__Coriobacteriales|f__Atopobiaceae|g__Atopobium|s__Atopobium_minutum	2|201174|84998|84999|1643824|1380|1381	0	0	0	0	0	0	0	0	0.01758	0	0	0.07507	8.87904	0	0	0	0.04372	0.23084	0	0.10271	0.20785	0.01126	0	22.2703	1.00685	0	0	0	0	0.19149	0	0.43401	0	0	0.43006	1.67407	0.08229	0	0.38072	0.03696	1.32681	0	3.90844	0	0	0	0	0.13494
k__Bacteria|p__Actinobacteria|c__Coriobacteriia|o__Coriobacteriales|f__Atopobiaceae|g__Atopobium|s__Atopobium_parvulum	2|201174|84998|84999|1643824|1380|1382	0	0	0.10277	0	0	0	0	0	0	0	0	0	0	0	0	0	0	0	0	0	0	0	0	0.01189	0	0	0	0	0	0	0	0	0	0	0	0	0	0	0.15334	0	0	0	0	0	0	0.17349	0	0
k__Bacteria|p__Actinobacteria|c__Coriobacteriia|o__Coriobacteriales|f__Atopobiaceae|g__Atopobium|s__Atopobium_rimae	2|201174|84998|84999|1643824|1380|1383	0	0	0	0	0	0	0	0	0	0	0	0	0	0	0	0	3.50584	0.08421	0	0	0	0	0	0	0	0	0	0	0	0	0	0	0	0	0	2.59325	0	0	0.04208	0	0	0	0	0	0	0	0	0
k__Bacteria|p__Actinobacteria|c__Coriobacteriia|o__Coriobacteriales|f__Atopobiaceae|g__Olsenella	2|201174|84998|84999|1643824|133925	0	0	0	0	0	0	0	0	0	0	0.50096	0	0	0	0	0	0	0.20598	0	0	0	0	0	0.33341	0	0	0.00429	0	0	0.41742	0	0	0	0	0	0	0	0.02237	0	0	0	0	0.11835	0	0	0	0.11155	0
k__Bacteria|p__Actinobacteria|c__Coriobacteriia|o__Coriobacteriales|f__Atopobiaceae|g__Olsenella|s__Olsenella_scatoligenes	2|201174|84998|84999|1643824|133925|1299998	0	0	0	0	0	0	0	0	0	0	0.50096	0	0	0	0	0	0	0	0	0	0	0	0	0	0	0	0	0	0	0.41742	0	0	0	0	0	0	0	0.02237	0	0	0	0	0	0	0	0	0.11155	0
k__Bacteria|p__Actinobacteria|c__Coriobacteriia|o__Coriobacteriales|f__Atopobiaceae|g__Olsenella|s__Olsenella_uli	2|201174|84998|84999|1643824|133925|133926	0	0	0	0	0	0	0	0	0	0	0	0	0	0	0	0	0	0.20598	0	0	0	0	0	0.33341	0	0	0.00429	0	0	0	0	0	0	0	0	0	0	0	0	0	0	0	0.11835	0	0	0	0	0
k__Bacteria|p__Actinobacteria|c__Coriobacteriia|o__Coriobacteriales|f__Coriobacteriaceae	2|201174|84998|84999|84107	0	0	0	0.1841	0	0	0	0.13899	3.87604	0	19.7446	0.56661	0	0	0	0.41577	0	0.02119	0.01405	0	0	0	0	0	0	0	0	2.82745	0	9.31786	4.87399	0	0	0.4538	0.57448	0	0.13056	0.00367	0.03329	0	0	2.11485	0	1.40503	0	0	9.90017	3.63943
k__Bacteria|p__Actinobacteria|c__Coriobacteriia|o__Coriobacteriales|f__Coriobacteriaceae|g__Collinsella	2|201174|84998|84999|84107|102106	0	0	0	0.1841	0	0	0	0	3.87604	0	18.2435	0.56661	0	0	0	0.41577	0	0.02119	0.01405	0	0	0	0	0	0	0	0	0	0	9.14755	4.87399	0	0	0.4538	0.57448	0	0.13056	0.00367	0.03329	0	0	2.11485	0	0.04607	0	0	9.85811	3.63943
k__Bacteria|p__Actinobacteria|c__Coriobacteriia|o__Coriobacteriales|f__Coriobacteriaceae|g__Collinsella|s__Collinsella_aerofaciens	2|201174|84998|84999|84107|102106|74426	0	0	0	0	0	0	0	0	3.86839	0	18.1316	0.08291	0	0	0	0.41577	0	0.02119	0.01405	0	0	0	0	0	0	0	0	0	0	9.08445	4.87117	0	0	0.44989	0.57448	0	0.13056	0.00367	0.03329	0	0	2.11485	0	0.04607	0	0	9.81738	3.63943
k__Bacteria|p__Actinobacteria|c__Coriobacteriia|o__Coriobacteriales|f__Coriobacteriaceae|g__Collinsella|s__Collinsella_intestinalis	2|201174|84998|84999|84107|102106|147207	0	0	0	0.1841	0	0	0	0	0	0	0	0.46052	0	0	0	0	0	0	0	0	0	0	0	0	0	0	0	0	0	0	0	0	0	0.00391	0	0	0	0	0	0	0	0	0	0	0	0	0	0
k__Bacteria|p__Actinobacteria|c__Coriobacteriia|o__Coriobacteriales|f__Coriobacteriaceae|g__Collinsella|s__Collinsella_stercoris	2|201174|84998|84999|84107|102106|147206	0	0	0	0	0	0	0	0	0.00766	0	0.11183	0.02317	0	0	0	0	0	0	0	0	0	0	0	0	0	0	0	0	0	0.0631	0.00282	0	0	0	0	0	0	0	0	0	0	0	0	0	0	0	0.04073	0
k__Bacteria|p__Actinobacteria|c__Coriobacteriia|o__Coriobacteriales|f__Coriobacteriaceae|g__Enorma	2|201174|84998|84999|84107|1472762	0	0	0	0	0	0	0	0.13899	0	0	1.5011	0	0	0	0	0	0	0	0	0	0	0	0	0	0	0	0	2.82745	0	0.17031	0	0	0	0	0	0	0	0	0	0	0	0	0	1.35897	0	0	0.04206	0
k__Bacteria|p__Actinobacteria|c__Coriobacteriia|o__Coriobacteriales|f__Coriobacteriaceae|g__Enorma|s__Collinsella_massiliensis	2|201174|84998|84999|84107|1472762|1232426	0	0	0	0	0	0	0	0.13899	0	0	1.48485	0	0	0	0	0	0	0	0	0	0	0	0	0	0	0	0	2.61628	0	0.17031	0	0	0	0	0	0	0	0	0	0	0	0	0	1.24158	0	0	0.04206	0
k__Bacteria|p__Actinobacteria|c__Coriobacteriia|o__Coriobacteriales|f__Coriobacteriaceae|g__Enorma|s__Enorma_massiliensis	2|201174|84998|84999|84107|1472762|1472761	0	0	0	0	0	0	0	0	0	0	0.01625	0	0	0	0	0	0	0	0	0	0	0	0	0	0	0	0	0.21117	0	0	0	0	0	0	0	0	0	0	0	0	0	0	0	0.11738	0	0	0	0
k__Bacteria|p__Actinobacteria|c__Coriobacteriia|o__Eggerthellales	2|201174|84998|1643822	0	0.1599	5.57812	0.12738	0	1.58221	0	1.54859	1.49417	0	1.02386	0.22505	4.19128	0	0	0.00856	0.20085	0.64183	0	0	0.40704	2.05515	0.33174	3.20683	4.61106	4.37623	0.30228	12.5141	3.77971	0.51893	0.86985	7.80758	0	0.1218	9.55564	0	0.12011	0.06597	0.38963	10.8347	0.03484	0.63983	11.3813	6.88698	3.27443	0	0.22391	0.34816
k__Bacteria|p__Actinobacteria|c__Coriobacteriia|o__Eggerthellales|f__Eggerthellaceae	2|201174|84998|1643822|1643826	0	0.1599	5.57812	0.12738	0	1.58221	0	1.54859	1.49417	0	1.02386	0.22505	4.19128	0	0	0.00856	0.20085	0.64183	0	0	0.40704	2.05515	0.33174	3.20683	4.61106	4.37623	0.30228	12.5141	3.77971	0.51893	0.86985	7.80758	0	0.1218	9.55564	0	0.12011	0.06597	0.38963	10.8347	0.03484	0.63983	11.3813	6.88698	3.27443	0	0.22391	0.34816
k__Bacteria|p__Actinobacteria|c__Coriobacteriia|o__Eggerthellales|f__Eggerthellaceae|g__Adlercreutzia	2|201174|84998|1643822|1643826|447020	0	0	0	0	0	0	0	0	0.26904	0	0.01099	0	0	0	0	0	0	0	0	0	0	0	0	0	0	0	0	0.1861	0	0	0	0	0	0.04529	0	0	0	0	0	0	0	0	0	0.7694	0	0	0	0.13932
k__Bacteria|p__Actinobacteria|c__Coriobacteriia|o__Eggerthellales|f__Eggerthellaceae|g__Adlercreutzia|s__Adlercreutzia_equolifaciens	2|201174|84998|1643822|1643826|447020|446660	0	0	0	0	0	0	0	0	0.26904	0	0.01099	0	0	0	0	0	0	0	0	0	0	0	0	0	0	0	0	0.1861	0	0	0	0	0	0.04529	0	0	0	0	0	0	0	0	0	0.7694	0	0	0	0.13932
k__Bacteria|p__Actinobacteria|c__Coriobacteriia|o__Eggerthellales|f__Eggerthellaceae|g__Asaccharobacter	2|201174|84998|1643822|1643826|553372	0	0	0	0	0	0	0	0	0.27643	0	0.09526	0	0	0	0	0	0	0	0	0	0	0	0	0	0	0	0	0.51984	0	0	0	0	0	0.07036	0	0	0	0	0	0	0	0	0	2.04492	0	0	0	0.0562
k__Bacteria|p__Actinobacteria|c__Coriobacteriia|o__Eggerthellales|f__Eggerthellaceae|g__Asaccharobacter|s__Asaccharobacter_celatus	2|201174|84998|1643822|1643826|553372|394340	0	0	0	0	0	0	0	0	0.27643	0	0.09526	0	0	0	0	0	0	0	0	0	0	0	0	0	0	0	0	0.51984	0	0	0	0	0	0.07036	0	0	0	0	0	0	0	0	0	2.04492	0	0	0	0.0562
k__Bacteria|p__Actinobacteria|c__Coriobacteriia|o__Eggerthellales|f__Eggerthellaceae|g__Eggerthella	2|201174|84998|1643822|1643826|84111	0	0.1599	2.86665	0	0	1.44784	0	0.9442	0.67579	0	0.04822	0.18797	3.69718	0	0	0	0.20085	0	0	0	0.37589	1.50718	0.31772	2.91933	2.93299	3.71167	0	9.59205	3.41061	0.08229	0.68246	2.27426	0	0	8.64926	0	0	0.06597	0.35596	9.57264	0.02757	0.58922	10.3564	2.81068	2.91133	0	0.14131	0.02594
k__Bacteria|p__Actinobacteria|c__Coriobacteriia|o__Eggerthellales|f__Eggerthellaceae|g__Eggerthella|s__Eggerthella_lenta	2|201174|84998|1643822|1643826|84111|84112	0	0.1599	2.86665	0	0	1.44784	0	0.9442	0.67579	0	0.04822	0.18797	3.69718	0	0	0	0.20085	0	0	0	0.37589	1.50718	0.31772	2.91933	2.93299	3.71167	0	9.59205	3.41061	0.08229	0.68246	2.27426	0	0	8.64926	0	0	0.06597	0.35596	9.57264	0.02757	0.58922	10.3564	2.81068	2.91133	0	0.14131	0.02594
k__Bacteria|p__Actinobacteria|c__Coriobacteriia|o__Eggerthellales|f__Eggerthellaceae|g__Enterorhabdus	2|201174|84998|1643822|1643826|580024	0	0	0	0	0	0	0	0	0	0	0	0	0	0	0	0	0	0	0	0	0	0	0	0	0	0	0	0	0	0	0	0	0	0	0	0	0	0	0	0.00048	0	0	0	0.00691	0	0	0	0
k__Bacteria|p__Actinobacteria|c__Coriobacteriia|o__Eggerthellales|f__Eggerthellaceae|g__Enterorhabdus|s__Enterorhabdus_caecimuris	2|201174|84998|1643822|1643826|580024|671266	0	0	0	0	0	0	0	0	0	0	0	0	0	0	0	0	0	0	0	0	0	0	0	0	0	0	0	0	0	0	0	0	0	0	0	0	0	0	0	0.00048	0	0	0	0.00691	0	0	0	0
k__Bacteria|p__Actinobacteria|c__Coriobacteriia|o__Eggerthellales|f__Eggerthellaceae|g__Gordonibacter	2|201174|84998|1643822|1643826|644652	0	0	0.29767	0	0	0.13437	0	0.60439	0.11098	0	0.21727	0.03708	0.4941	0	0	0.00856	0	0	0	0	0.03115	0.54797	0.01402	0.26066	1.23933	0.66456	0	2.21614	0.36909	0	0.18738	5.53332	0	0.00615	0.90638	0	0	0	0.03367	1.26154	0.00728	0.05062	1.02485	1.25507	0.3631	0	0	0.01951
k__Bacteria|p__Actinobacteria|c__Coriobacteriia|o__Eggerthellales|f__Eggerthellaceae|g__Gordonibacter|s__Gordonibacter_pamelaeae	2|201174|84998|1643822|1643826|644652|471189	0	0	0.29767	0	0	0.13437	0	0.60439	0.11098	0	0.21727	0.03708	0.4941	0	0	0.00856	0	0	0	0	0.03115	0.54797	0.01402	0.26066	1.23933	0.66456	0	2.21614	0.36909	0	0.18738	5.53332	0	0.00615	0.90638	0	0	0	0.03367	1.26154	0.00728	0.05062	1.02485	1.25507	0.3631	0	0	0.01951
k__Bacteria|p__Actinobacteria|c__Coriobacteriia|o__Eggerthellales|f__Eggerthellaceae|g__Slackia	2|201174|84998|1643822|1643826|84108	0	0	2.4138	0.12738	0	0	0	0	0.16194	0	0.65213	0	0	0	0	0	0	0.64183	0	0	0	0	0	0.02684	0.43874	0	0.30228	0	0	0.43664	0	0	0	0	0	0	0.12011	0	0	0	0	0	0	0	0	0	0.0826	0.1072
k__Bacteria|p__Actinobacteria|c__Coriobacteriia|o__Eggerthellales|f__Eggerthellaceae|g__Slackia|s__Slackia_exigua	2|201174|84998|1643822|1643826|84108|84109	0	0	2.4138	0	0	0	0	0	0	0	0	0	0	0	0	0	0	0.64183	0	0	0	0	0	0.02684	0.43874	0	0.30228	0	0	0	0	0	0	0	0	0	0.12011	0	0	0	0	0	0	0	0	0	0	0.1072
k__Bacteria|p__Actinobacteria|c__Coriobacteriia|o__Eggerthellales|f__Eggerthellaceae|g__Slackia|s__Slackia_isoflavoniconvertens	2|201174|84998|1643822|1643826|84108|572010	0	0	0	0.12738	0	0	0	0	0.16194	0	0.65213	0	0	0	0	0	0	0	0	0	0	0	0	0	0	0	0	0	0	0.43664	0	0	0	0	0	0	0	0	0	0	0	0	0	0	0	0	0.0826	0
k__Bacteria|p__Bacteroidetes	2|976	0	3.42698	0.84901	47.4681	0	0.37243	0.00457	2.92632	6.68597	0	0.16708	15.9569	0.0786	1.78483	0	1.87776	27.0896	3.68572	53.7447	0.13712	0.00395	0	0.32333	0.02055	1.12694	1.71441	0	1.11951	0.06351	6.97038	0.13164	0	0	34.9062	0.8231	10.5642	24.1641	3.36108	0.03567	1.4153	0	0.21237	6.73107	2.44944	3.05799	0	8.9074	1.63229
k__Bacteria|p__Bacteroidetes|c__Bacteroidia	2|976|200643	0	3.42698	0.84901	47.4681	0	0.37243	0.00457	2.92632	6.68597	0	0.16708	15.9569	0.0786	1.78483	0	1.87776	27.0896	3.68572	53.7447	0.13712	0.00395	0	0.32333	0.02055	1.12694	1.71441	0	1.11951	0.06351	6.97038	0.13164	0	0	34.9062	0.8231	10.5642	24.1641	3.36108	0.03567	1.4153	0	0.21237	6.73107	2.44944	3.05799	0	8.9074	1.63229
k__Bacteria|p__Bacteroidetes|c__Bacteroidia|o__Bacteroidales	2|976|200643|171549	0	3.42698	0.84901	47.4681	0	0.37243	0.00457	2.92632	6.68597	0	0.16708	15.9569	0.0786	1.78483	0	1.87776	27.0896	3.68572	53.7447	0.13712	0.00395	0	0.32333	0.02055	1.12694	1.71441	0	1.11951	0.06351	6.97038	0.13164	0	0	34.9062	0.8231	10.5642	24.1641	3.36108	0.03567	1.4153	0	0.21237	6.73107	2.44944	3.05799	0	8.9074	1.63229
k__Bacteria|p__Bacteroidetes|c__Bacteroidia|o__Bacteroidales|f__Bacteroidaceae	2|976|200643|171549|815	0	3.42698	0.84901	2.38291	0	0.37243	0.00457	1.47428	4.71256	0	0	13.6064	0.0786	0.34731	0	1.80852	0.30061	0.17219	4.60709	0.13712	0	0	0.32333	0.02055	0.12379	0.93338	0	0	0.01433	2.57851	0	0	0	32.3687	0.8231	0.16882	0.06444	3.0643	0.03317	0.40429	0	0.21237	0.42299	0	0.1225	0	1.09033	0.98716
k__Bacteria|p__Bacteroidetes|c__Bacteroidia|o__Bacteroidales|f__Bacteroidaceae|g__Bacteroides	2|976|200643|171549|815|816	0	3.42698	0.84901	2.38291	0	0.37243	0.00457	1.47428	4.71256	0	0	13.6064	0.0786	0.34731	0	1.80852	0.30061	0.17219	4.60709	0.13712	0	0	0.32333	0.02055	0.12379	0.93338	0	0	0.01433	2.57851	0	0	0	32.3687	0.8231	0.16882	0.06444	3.0643	0.03317	0.40429	0	0.21237	0.42299	0	0.1225	0	1.09033	0.98716
k__Bacteria|p__Bacteroidetes|c__Bacteroidia|o__Bacteroidales|f__Bacteroidaceae|g__Bacteroides|s__Bacteroides_caccae	2|976|200643|171549|815|816|47678	0	0	0	0	0	0	0	0	0	0	0	0	0.0638	0	0	0	0	0	3.07194	0	0	0	0	0	0	0.02206	0	0	0	0.20118	0	0	0	0.21735	0	0	0	0.99738	0	0	0	0	0	0	0	0	0	0
k__Bacteria|p__Bacteroidetes|c__Bacteroidia|o__Bacteroidales|f__Bacteroidaceae|g__Bacteroides|s__Bacteroides_cellulosilyticus	2|976|200643|171549|815|816|246787	0	0.27261	0	0.00645	0	0	0	0	0	0	0	0	0	0	0	0.01512	0	0	0.01099	0	0	0	0	0	0	0	0	0	0	0	0	0	0	1.06973	0	0	0	0	0	0	0	0	0.04914	0	0	0	0	0
k__Bacteria|p__Bacteroidetes|c__Bacteroidia|o__Bacteroidales|f__Bacteroidaceae|g__Bacteroides|s__Bacteroides_dorei	2|976|200643|171549|815|816|357276	0	0.84319	0	1.22868	0	0.37243	0	0.43828	1.61806	0	0	1.51281	0	0.13783	0	0	0	0	0.43214	0.13108	0	0	0.02124	0	0	0.4343	0	0	0	0	0	0	0	0	0	0	0	2.00472	0	0	0	0.21237	0	0	0	0	0	0.23693
k__Bacteria|p__Bacteroidetes|c__Bacteroidia|o__Bacteroidales|f__Bacteroidaceae|g__Bacteroides|s__Bacteroides_eggerthii	2|976|200643|171549|815|816|28111	0	0	0	0	0	0	0	0	0	0	0	0	0	0	0	0	0	0	0.23429	0	0	0	0	0	0	0	0	0	0	0	0	0	0	0	0	0	0	0.03775	0	0	0	0	0	0	0	0	0	0
k__Bacteria|p__Bacteroidetes|c__Bacteroidia|o__Bacteroidales|f__Bacteroidaceae|g__Bacteroides|s__Bacteroides_fragilis	2|976|200643|171549|815|816|817	0	2.20231	0	0	0	0	0	0.23617	0	0	0	0.56679	0.0148	0	0	0.17393	0	0.11283	0.34273	0	0	0	0.30209	0	0	0	0	0	0	0	0	0	0	1.27941	0.67456	0	0	0	0	0	0	0	0	0	0	0	0	0.16455
k__Bacteria|p__Bacteroidetes|c__Bacteroidia|o__Bacteroidales|f__Bacteroidaceae|g__Bacteroides|s__Bacteroides_heparinolyticus	2|976|200643|171549|815|816|28113	0	0	0	0	0	0	0	0	0	0	0	0	0	0	0	0	0.12578	0	0	0	0	0	0	0	0	0	0	0	0	0	0	0	0	0	0	0.08437	0	0	0	0	0	0	0	0	0	0	0	0
k__Bacteria|p__Bacteroidetes|c__Bacteroidia|o__Bacteroidales|f__Bacteroidaceae|g__Bacteroides|s__Bacteroides_intestinalis	2|976|200643|171549|815|816|329854	0	0	0	0	0	0	0	0.05914	0	0	0	0	0	0	0	0	0	0	0	0	0	0	0	0	0	0	0	0	0	0	0	0	0	0	0	0	0	0	0	0	0	0	0	0	0	0	0	0
k__Bacteria|p__Bacteroidetes|c__Bacteroidia|o__Bacteroidales|f__Bacteroidaceae|g__Bacteroides|s__Bacteroides_massiliensis	2|976|200643|171549|815|816|204516	0	0	0	0	0	0	0	0	0	0	0	0	0	0	0	0	0	0	0	0	0	0	0	0	0	0.13258	0	0	0	0	0	0	0	0	0	0	0	0	0	0	0	0	0	0	0	0	0	0
k__Bacteria|p__Bacteroidetes|c__Bacteroidia|o__Bacteroidales|f__Bacteroidaceae|g__Bacteroides|s__Bacteroides_ovatus	2|976|200643|171549|815|816|28116	0	0	0	0	0	0	0.00457	0	0	0	0	0	0	0	0	0	0	0	0	0	0	0	0	0	0	0	0	0	0.01433	0	0	0	0	0	0	0	0	0	0	0	0	0	0	0	0.1225	0	0	0
k__Bacteria|p__Bacteroidetes|c__Bacteroidia|o__Bacteroidales|f__Bacteroidaceae|g__Bacteroides|s__Bacteroides_stercoris	2|976|200643|171549|815|816|46506	0	0	0	0	0	0	0	0	0	0	0	0.51978	0	0	0	0	0	0	0	0	0	0	0	0	0	0	0	0	0	0	0	0	0	0	0	0	0	0	0	0	0	0	0	0	0	0	0	0
k__Bacteria|p__Bacteroidetes|c__Bacteroidia|o__Bacteroidales|f__Bacteroidaceae|g__Bacteroides|s__Bacteroides_thetaiotaomicron	2|976|200643|171549|815|816|818	0	0	0	0.59279	0	0	0	0	0	0	0	0.06289	0	0	0	1.35088	0.17483	0	0.23631	0	0	0	0	0	0.07584	0.02929	0	0	0	0	0	0	0	0	0.14854	0.08445	0	0	0	0.03047	0	0	0.02926	0	0	0	0	0.11451
k__Bacteria|p__Bacteroidetes|c__Bacteroidia|o__Bacteroidales|f__Bacteroidaceae|g__Bacteroides|s__Bacteroides_uniformis	2|976|200643|171549|815|816|820	0	0	0.84901	0.555	0	0	0	0.68387	2.72454	0	0	5.45716	0	0.04495	0	0.26859	0	0.05936	0.11304	0.00603	0	0	0	0.02055	0.04795	0.31514	0	0	0	1.76838	0	0	0	29.3589	0	0	0	0.01871	0.03317	0.09086	0	0	0.34459	0	0	0	0.79552	0.43246
k__Bacteria|p__Bacteroidetes|c__Bacteroidia|o__Bacteroidales|f__Bacteroidaceae|g__Bacteroides|s__Bacteroides_vulgatus	2|976|200643|171549|815|816|821	0	0	0	0	0	0	0	0	0.36996	0	0	5.48697	0	0.16454	0	0	0	0	0.15854	0	0	0	0	0	0	0	0	0	0	0.60895	0	0	0	0	0	0	0.06444	0.00574	0	0.28296	0	0	0	0	0	0	0.29481	0
k__Bacteria|p__Bacteroidetes|c__Bacteroidia|o__Bacteroidales|f__Bacteroidaceae|g__Bacteroides|s__Bacteroides_xylanisolvens	2|976|200643|171549|815|816|371601	0	0.10888	0	0	0	0	0	0.05682	0	0	0	0	0	0	0	0	0	0	0.00712	0	0	0	0	0	0	0	0	0	0	0	0	0	0	0.44332	0	0	0	0	0	0	0	0	0	0	0	0	0	0.03871
k__Bacteria|p__Bacteroidetes|c__Bacteroidia|o__Bacteroidales|f__Porphyromonadaceae	2|976|200643|171549|171551	0	0	0	0	0	0	0	0	0.07221	0	0	0	0	0	0	0	0	0	0.37184	0	0	0	0	0	0	0	0	0	0	1.79153	0	0	0	0	0	1.28002	0.42865	0	0	0.89457	0	0	0	0.00396	0	0	5.0788	0
k__Bacteria|p__Bacteroidetes|c__Bacteroidia|o__Bacteroidales|f__Porphyromonadaceae|g__Porphyromonas	2|976|200643|171549|171551|836	0	0	0	0	0	0	0	0	0.07221	0	0	0	0	0	0	0	0	0	0.37184	0	0	0	0	0	0	0	0	0	0	1.79153	0	0	0	0	0	1.28002	0.42865	0	0	0.89457	0	0	0	0.00396	0	0	5.0788	0
k__Bacteria|p__Bacteroidetes|c__Bacteroidia|o__Bacteroidales|f__Porphyromonadaceae|g__Porphyromonas|s__Porphyromonas_asaccharolytica	2|976|200643|171549|171551|836|28123	0	0	0	0	0	0	0	0	0.07221	0	0	0	0	0	0	0	0	0	0.33622	0	0	0	0	0	0	0	0	0	0	0.36463	0	0	0	0	0	0	0.08534	0	0	0	0	0	0	0	0	0	1.28895	0
k__Bacteria|p__Bacteroidetes|c__Bacteroidia|o__Bacteroidales|f__Porphyromonadaceae|g__Porphyromonas|s__Porphyromonas_canoris	2|976|200643|171549|171551|836|36875	0	0	0	0	0	0	0	0	0	0	0	0	0	0	0	0	0	0	0	0	0	0	0	0	0	0	0	0	0	0.01048	0	0	0	0	0	0	0	0	0	0	0	0	0	0	0	0	0.25453	0
k__Bacteria|p__Bacteroidetes|c__Bacteroidia|o__Bacteroidales|f__Porphyromonadaceae|g__Porphyromonas|s__Porphyromonas_sp_HMSC065F10	2|976|200643|171549|171551|836|1739394	0	0	0	0	0	0	0	0	0	0	0	0	0	0	0	0	0	0	0.03562	0	0	0	0	0	0	0	0	0	0	1.41642	0	0	0	0	0	1.28002	0.26647	0	0	0.89457	0	0	0	0.00396	0	0	3.53532	0
k__Bacteria|p__Bacteroidetes|c__Bacteroidia|o__Bacteroidales|f__Porphyromonadaceae|g__Porphyromonas|s__Porphyromonas_uenonis	2|976|200643|171549|171551|836|281920	0	0	0	0	0	0	0	0	0	0	0	0	0	0	0	0	0	0	0	0	0	0	0	0	0	0	0	0	0	0	0	0	0	0	0	0	0.07684	0	0	0	0	0	0	0	0	0	0	0
k__Bacteria|p__Bacteroidetes|c__Bacteroidia|o__Bacteroidales|f__Prevotellaceae	2|976|200643|171549|171552	0	0	0	0	0	0	0	0.03098	0.86315	0	0	0.08585	0	1.43752	0	0	26.789	3.51353	45.6821	0	0	0	0	0	0	0.22028	0	0	0.04918	1.73066	0.1075	0	0	0	0	9.11541	23.671	0.03693	0.0025	0	0	0	0	0.12042	2.93549	0	1.85095	0.21657
k__Bacteria|p__Bacteroidetes|c__Bacteroidia|o__Bacteroidales|f__Prevotellaceae|g__Paraprevotella	2|976|200643|171549|171552|577309	0	0	0	0	0	0	0	0	0	0	0	0	0	0	0	0	0	0	0.05865	0	0	0	0	0	0	0.22028	0	0	0	0	0	0	0	0	0	0	0	0.03369	0	0	0	0	0	0	0	0	0	0
k__Bacteria|p__Bacteroidetes|c__Bacteroidia|o__Bacteroidales|f__Prevotellaceae|g__Paraprevotella|s__Paraprevotella_xylaniphila	2|976|200643|171549|171552|577309|454155	0	0	0	0	0	0	0	0	0	0	0	0	0	0	0	0	0	0	0.05865	0	0	0	0	0	0	0.22028	0	0	0	0	0	0	0	0	0	0	0	0.03369	0	0	0	0	0	0	0	0	0	0
k__Bacteria|p__Bacteroidetes|c__Bacteroidia|o__Bacteroidales|f__Prevotellaceae|g__Prevotella	2|976|200643|171549|171552|838	0	0	0	0	0	0	0	0.03098	0.86315	0	0	0.08585	0	1.43752	0	0	26.789	3.51353	45.6235	0	0	0	0	0	0	0	0	0	0.04918	1.73066	0.1075	0	0	0	0	9.11541	23.671	0.00325	0.0025	0	0	0	0	0.12042	2.93549	0	1.85095	0.21657
k__Bacteria|p__Bacteroidetes|c__Bacteroidia|o__Bacteroidales|f__Prevotellaceae|g__Prevotella|s__Prevotella_bergensis	2|976|200643|171549|171552|838|242750	0	0	0	0	0	0	0	0	0	0	0	0	0	0	0	0	0	0.03534	0	0	0	0	0	0	0	0	0	0	0	0	0	0	0	0	0	0.58323	0	0	0	0	0	0	0	0	0	0	0.0928	0
k__Bacteria|p__Bacteroidetes|c__Bacteroidia|o__Bacteroidales|f__Prevotellaceae|g__Prevotella|s__Prevotella_bivia	2|976|200643|171549|171552|838|28125	0	0	0	0	0	0	0	0.03098	0	0	0	0	0	1.43752	0	0	0	0	0	0	0	0	0	0	0	0	0	0	0.03249	0	0	0	0	0	0	0	0	0	0	0	0	0	0	0	2.93549	0	0	0
k__Bacteria|p__Bacteroidetes|c__Bacteroidia|o__Bacteroidales|f__Prevotellaceae|g__Prevotella|s__Prevotella_buccalis	2|976|200643|171549|171552|838|28127	0	0	0	0	0	0	0	0	0	0	0	0	0	0	0	0	26.789	0.45231	33.9211	0	0	0	0	0	0	0	0	0	0.01669	1.69295	0	0	0	0	0	8.53218	0	0.00325	0.0025	0	0	0	0	0.12042	0	0	1.75815	0
k__Bacteria|p__Bacteroidetes|c__Bacteroidia|o__Bacteroidales|f__Prevotellaceae|g__Prevotella|s__Prevotella_colorans	2|976|200643|171549|171552|838|1703337	0	0	0	0	0	0	0	0	0	0	0	0	0	0	0	0	0	0.83795	0	0	0	0	0	0	0	0	0	0	0	0	0	0	0	0	0	0	0.67347	0	0	0	0	0	0	0	0	0	0	0
k__Bacteria|p__Bacteroidetes|c__Bacteroidia|o__Bacteroidales|f__Prevotellaceae|g__Prevotella|s__Prevotella_corporis	2|976|200643|171549|171552|838|28128	0	0	0	0	0	0	0	0	0	0	0	0.08585	0	0	0	0	0	0	11.7023	0	0	0	0	0	0	0	0	0	0	0	0.1075	0	0	0	0	0	0	0	0	0	0	0	0	0	0	0	0	0.21657
k__Bacteria|p__Bacteroidetes|c__Bacteroidia|o__Bacteroidales|f__Prevotellaceae|g__Prevotella|s__Prevotella_disiens	2|976|200643|171549|171552|838|28130	0	0	0	0	0	0	0	0	0	0	0	0	0	0	0	0	0	0.36621	0	0	0	0	0	0	0	0	0	0	0	0.03771	0	0	0	0	0	0	3.7222	0	0	0	0	0	0	0	0	0	0	0
k__Bacteria|p__Bacteroidetes|c__Bacteroidia|o__Bacteroidales|f__Prevotellaceae|g__Prevotella|s__Prevotella_oris	2|976|200643|171549|171552|838|28135	0	0	0	0	0	0	0	0	0	0	0	0	0	0	0	0	0	0.20606	0	0	0	0	0	0	0	0	0	0	0	0	0	0	0	0	0	0	0	0	0	0	0	0	0	0	0	0	0	0
k__Bacteria|p__Bacteroidetes|c__Bacteroidia|o__Bacteroidales|f__Prevotellaceae|g__Prevotella|s__Prevotella_sp_S7_1_8	2|976|200643|171549|171552|838|1284775	0	0	0	0	0	0	0	0	0	0	0	0	0	0	0	0	0	0.2182	0	0	0	0	0	0	0	0	0	0	0	0	0	0	0	0	0	0	0.07369	0	0	0	0	0	0	0	0	0	0	0
k__Bacteria|p__Bacteroidetes|c__Bacteroidia|o__Bacteroidales|f__Prevotellaceae|g__Prevotella|s__Prevotella_timonensis	2|976|200643|171549|171552|838|386414	0	0	0	0	0	0	0	0	0.86315	0	0	0	0	0	0	0	0	1.39746	0	0	0	0	0	0	0	0	0	0	0	0	0	0	0	0	0	0	19.2016	0	0	0	0	0	0	0	0	0	0	0
k__Bacteria|p__Bacteroidetes|c__Bacteroidia|o__Bacteroidales|f__Rikenellaceae	2|976|200643|171549|171550	0	0	0	6.61722	0	0	0	1.42106	0.08541	0	0.16708	2.22663	0	0	0	0.06924	0	0	0.19071	0	0.00395	0	0	0	0.41419	0.13741	0	1.11951	0	0.53997	0	0	0	0.0764	0	0	0	0	0	0.06681	0	0	0	2.31643	0	0	0.12459	0
k__Bacteria|p__Bacteroidetes|c__Bacteroidia|o__Bacteroidales|f__Rikenellaceae|g__Alistipes	2|976|200643|171549|171550|239759	0	0	0	6.61722	0	0	0	1.42106	0.08541	0	0.16708	2.22663	0	0	0	0.06924	0	0	0.19071	0	0.00395	0	0	0	0.41419	0.13741	0	1.11951	0	0.53997	0	0	0	0.0764	0	0	0	0	0	0.06681	0	0	0	2.31643	0	0	0.12459	0
k__Bacteria|p__Bacteroidetes|c__Bacteroidia|o__Bacteroidales|f__Rikenellaceae|g__Alistipes|s__Alistipes_finegoldii	2|976|200643|171549|171550|239759|214856	0	0	0	0	0	0	0	0.03195	0.08541	0	0	0.00374	0	0	0	0	0	0	0	0	0	0	0	0	0	0	0	0	0	0	0	0	0	0.05609	0	0	0	0	0	0	0	0	0	0	0	0	0	0
k__Bacteria|p__Bacteroidetes|c__Bacteroidia|o__Bacteroidales|f__Rikenellaceae|g__Alistipes|s__Alistipes_indistinctus	2|976|200643|171549|171550|239759|626932	0	0	0	0.15562	0	0	0	0	0	0	0	0	0	0	0	0.06924	0	0	0	0	0	0	0	0	0	0	0	0	0	0	0	0	0	0	0	0	0	0	0	0	0	0	0	0	0	0	0	0
k__Bacteria|p__Bacteroidetes|c__Bacteroidia|o__Bacteroidales|f__Rikenellaceae|g__Alistipes|s__Alistipes_inops	2|976|200643|171549|171550|239759|1501391	0	0	0	6.4616	0	0	0	1.38911	0	0	0	0	0	0	0	0	0	0	0	0	0	0	0	0	0.41419	0	0	1.11951	0	0	0	0	0	0	0	0	0	0	0	0	0	0	0	2.31643	0	0	0	0
k__Bacteria|p__Bacteroidetes|c__Bacteroidia|o__Bacteroidales|f__Rikenellaceae|g__Alistipes|s__Alistipes_onderdonkii	2|976|200643|171549|171550|239759|328813	0	0	0	0	0	0	0	0	0	0	0	1.8982	0	0	0	0	0	0	0	0	0	0	0	0	0	0	0	0	0	0	0	0	0	0	0	0	0	0	0	0	0	0	0	0	0	0	0	0
k__Bacteria|p__Bacteroidetes|c__Bacteroidia|o__Bacteroidales|f__Rikenellaceae|g__Alistipes|s__Alistipes_putredinis	2|976|200643|171549|171550|239759|28117	0	0	0	0	0	0	0	0	0	0	0.16708	0.32469	0	0	0	0	0	0	0.19071	0	0	0	0	0	0	0.13741	0	0	0	0.53997	0	0	0	0.02032	0	0	0	0	0	0	0	0	0	0	0	0	0.12459	0
k__Bacteria|p__Bacteroidetes|c__Bacteroidia|o__Bacteroidales|f__Rikenellaceae|g__Alistipes|s__Alistipes_shahii	2|976|200643|171549|171550|239759|328814	0	0	0	0	0	0	0	0	0	0	0	0	0	0	0	0	0	0	0	0	0.00395	0	0	0	0	0	0	0	0	0	0	0	0	0	0	0	0	0	0	0.06681	0	0	0	0	0	0	0	0
k__Bacteria|p__Bacteroidetes|c__Bacteroidia|o__Bacteroidales|f__Tannerellaceae	2|976|200643|171549|2005525	0	0	0	38.468	0	0	0	0	0.95264	0	0	0.03802	0	0	0	0	0	0	2.89294	0	0	0	0	0	0.58895	0.42334	0	0	0	0.3297	0.02414	0	0	2.46117	0	0	0	0.25984	0	0.04963	0	0	6.30807	0.00863	0	0	0.76273	0.42855
k__Bacteria|p__Bacteroidetes|c__Bacteroidia|o__Bacteroidales|f__Tannerellaceae|g__Parabacteroides	2|976|200643|171549|2005525|375288	0	0	0	38.468	0	0	0	0	0.95264	0	0	0.03802	0	0	0	0	0	0	2.89294	0	0	0	0	0	0.58895	0.42334	0	0	0	0.3297	0.02414	0	0	2.46117	0	0	0	0.25984	0	0.04963	0	0	6.30807	0.00863	0	0	0.76273	0.42855
k__Bacteria|p__Bacteroidetes|c__Bacteroidia|o__Bacteroidales|f__Tannerellaceae|g__Parabacteroides|s__Parabacteroides_distasonis	2|976|200643|171549|2005525|375288|823	0	0	0	38.468	0	0	0	0	0.8612	0	0	0.03802	0	0	0	0	0	0	1.88406	0	0	0	0	0	0.58895	0.42334	0	0	0	0.27583	0.02414	0	0	1.73715	0	0	0	0.11351	0	0.04963	0	0	5.48562	0.00863	0	0	0.48526	0.42855
k__Bacteria|p__Bacteroidetes|c__Bacteroidia|o__Bacteroidales|f__Tannerellaceae|g__Parabacteroides|s__Parabacteroides_merdae	2|976|200643|171549|2005525|375288|46503	0	0	0	0	0	0	0	0	0.09143	0	0	0	0	0	0	0	0	0	1.00889	0	0	0	0	0	0	0	0	0	0	0.05387	0	0	0	0.72401	0	0	0	0.14633	0	0	0	0	0.82246	0	0	0	0.27747	0
k__Bacteria|p__Firmicutes	2|1239	98.5309	33.1638	88.9426	17.2008	99.4119	96.9754	96.4335	94.1115	73.2689	99.3542	28.4796	78.4183	29.0261	77.7689	100	93.8322	53.2164	53.0809	28.9596	96.9092	64.8876	85.5205	54.1484	67.6252	88.1336	91.121	87.3754	80.8467	83.4129	49.8262	83.8365	87.7704	96.5807	62.5081	50.2651	21.9742	43.0677	88.9927	80.199	59.9869	67.2335	45.0976	74.7141	87.8387	85.9814	79.5522	47.9855	89.0019
k__Bacteria|p__Firmicutes|c__Bacilli	2|1239|91061	98.3005	2.57837	39.7525	13.9568	99.4119	91.9795	22.2149	6.04528	10.9092	98.093	0.74113	14.4603	22.7671	25.8395	100	70.9101	12.2963	2.83719	20.2719	94.2741	60.5772	20.3531	29.1485	6.22822	6.84132	3.81426	48.5158	1.9076	25.1081	0.30606	4.89577	51.9827	13.9626	2.06447	5.18295	2.15209	5.36508	17.4212	39.9047	44.1866	1.9504	15.7172	0.01667	0.11202	0.14062	21.1783	0.17652	7.72105
k__Bacteria|p__Firmicutes|c__Bacilli|o__Bacillales	2|1239|91061|1385	0	0	0.04762	0.10775	0.34697	0	0.10528	0.50354	0	0.18571	0.46132	0	0	0.7868	0	0	0	0.33124	0	0	0.104	0	0	0.09127	0	0.03505	0	0	0	0	0	0	0	0	0.0725	0.65721	1.23146	0.02016	0	0.00948	0	0	0	0	0	0.02267	0.09156	0
k__Bacteria|p__Firmicutes|c__Bacilli|o__Bacillales|f__Bacillaceae	2|1239|91061|1385|186817	0	0	0	0	0	0	0	0	0	0	0	0	0	0	0	0	0	0	0	0	0	0	0	0	0	0	0	0	0	0	0	0	0	0	0	0	0	0	0	0	0	0	0	0	0	0	0	0
k__Bacteria|p__Firmicutes|c__Bacilli|o__Bacillales|f__Bacillaceae|g__Bacillus	2|1239|91061|1385|186817|1386	0	0	0	0	0	0	0	0	0	0	0	0	0	0	0	0	0	0	0	0	0	0	0	0	0	0	0	0	0	0	0	0	0	0	0	0	0	0	0	0	0	0	0	0	0	0	0	0
k__Bacteria|p__Firmicutes|c__Bacilli|o__Bacillales|f__Bacillaceae|g__Bacillus|s__Bacillus_intestinalis	2|1239|91061|1385|186817|1386|1963032	0	0	0	0	0	0	0	0	0	0	0	0	0	0	0	0	0	0	0	0	0	0	0	0	0	0	0	0	0	0	0	0	0	0	0	0	0	0	0	0	0	0	0	0	0	0	0	0
k__Bacteria|p__Firmicutes|c__Bacilli|o__Bacillales|f__Bacillales_unclassified	2|1239|91061|1385|	0	0	0	0	0	0	0	0	0	0.18571	0	0	0	0	0	0	0	0.26659	0	0	0	0	0	0.09127	0	0.03505	0	0	0	0	0	0	0	0	0.0725	0.65721	1.23146	0.02016	0	0	0	0	0	0	0	0.02267	0.09156	0
k__Bacteria|p__Firmicutes|c__Bacilli|o__Bacillales|f__Bacillales_unclassified|g__Gemella	2|1239|91061|1385||1378	0	0	0	0	0	0	0	0	0	0.18571	0	0	0	0	0	0	0	0.26659	0	0	0	0	0	0.09127	0	0.03505	0	0	0	0	0	0	0	0	0.0725	0.65721	1.23146	0.02016	0	0	0	0	0	0	0	0.02267	0.09156	0
k__Bacteria|p__Firmicutes|c__Bacilli|o__Bacillales|f__Bacillales_unclassified|g__Gemella|s__Gemella_asaccharolytica	2|1239|91061|1385||1378|502393	0	0	0	0	0	0	0	0	0	0	0	0	0	0	0	0	0	0.21868	0	0	0	0	0	0.09127	0	0.03505	0	0	0	0	0	0	0	0	0.0725	0.11935	0.35058	0	0	0	0	0	0	0	0	0	0.09156	0
k__Bacteria|p__Firmicutes|c__Bacilli|o__Bacillales|f__Bacillales_unclassified|g__Gemella|s__Gemella_haemolysans	2|1239|91061|1385||1378|1379	0	0	0	0	0	0	0	0	0	0.18571	0	0	0	0	0	0	0	0	0	0	0	0	0	0	0	0	0	0	0	0	0	0	0	0	0	0	0	0	0	0	0	0	0	0	0	0.02267	0	0
k__Bacteria|p__Firmicutes|c__Bacilli|o__Bacillales|f__Bacillales_unclassified|g__Gemella|s__Gemella_morbillorum	2|1239|91061|1385||1378|29391	0	0	0	0	0	0	0	0	0	0	0	0	0	0	0	0	0	0.04791	0	0	0	0	0	0	0	0	0	0	0	0	0	0	0	0	0	0.53786	0.88088	0	0	0	0	0	0	0	0	0	0	0
k__Bacteria|p__Firmicutes|c__Bacilli|o__Bacillales|f__Bacillales_unclassified|g__Gemella|s__Gemella_sanguinis	2|1239|91061|1385||1378|84135	0	0	0	0	0	0	0	0	0	0	0	0	0	0	0	0	0	0	0	0	0	0	0	0	0	0	0	0	0	0	0	0	0	0	0	0	0	0.02016	0	0	0	0	0	0	0	0	0	0
k__Bacteria|p__Firmicutes|c__Bacilli|o__Bacillales|f__Listeriaceae	2|1239|91061|1385|186820	0	0	0	0	0	0	0	0	0	0	0	0	0	0	0	0	0	0	0	0	0	0	0	0	0	0	0	0	0	0	0	0	0	0	0	0	0	0	0	0	0	0	0	0	0	0	0	0
k__Bacteria|p__Firmicutes|c__Bacilli|o__Bacillales|f__Listeriaceae|g__Listeria	2|1239|91061|1385|186820|1637	0	0	0	0	0	0	0	0	0	0	0	0	0	0	0	0	0	0	0	0	0	0	0	0	0	0	0	0	0	0	0	0	0	0	0	0	0	0	0	0	0	0	0	0	0	0	0	0
k__Bacteria|p__Firmicutes|c__Bacilli|o__Bacillales|f__Listeriaceae|g__Listeria|s__Listeria_monocytogenes	2|1239|91061|1385|186820|1637|1639	0	0	0	0	0	0	0	0	0	0	0	0	0	0	0	0	0	0	0	0	0	0	0	0	0	0	0	0	0	0	0	0	0	0	0	0	0	0	0	0	0	0	0	0	0	0	0	0
k__Bacteria|p__Firmicutes|c__Bacilli|o__Bacillales|f__Staphylococcaceae	2|1239|91061|1385|90964	0	0	0.04762	0.10775	0.34697	0	0.10528	0.50354	0	0	0.46132	0	0	0.7868	0	0	0	0.06465	0	0	0.104	0	0	0	0	0	0	0	0	0	0	0	0	0	0	0	0	0	0	0.00948	0	0	0	0	0	0	0	0
k__Bacteria|p__Firmicutes|c__Bacilli|o__Bacillales|f__Staphylococcaceae|g__Staphylococcus	2|1239|91061|1385|90964|1279	0	0	0.04762	0.10775	0.34697	0	0.10528	0.50354	0	0	0.46132	0	0	0.7868	0	0	0	0.06465	0	0	0.104	0	0	0	0	0	0	0	0	0	0	0	0	0	0	0	0	0	0	0.00948	0	0	0	0	0	0	0	0
k__Bacteria|p__Firmicutes|c__Bacilli|o__Bacillales|f__Staphylococcaceae|g__Staphylococcus|s__Staphylococcus_argenteus	2|1239|91061|1385|90964|1279|985002	0	0	0	0	0	0	0	0	0	0	0	0	0	0	0	0	0	0	0	0	0	0	0	0	0	0	0	0	0	0	0	0	0	0	0	0	0	0	0	0	0	0	0	0	0	0	0	0
k__Bacteria|p__Firmicutes|c__Bacilli|o__Bacillales|f__Staphylococcaceae|g__Staphylococcus|s__Staphylococcus_aureus	2|1239|91061|1385|90964|1279|1280	0	0	0	0	0	0	0	0	0	0	0	0	0	0	0	0	0	0	0	0	0	0	0	0	0	0	0	0	0	0	0	0	0	0	0	0	0	0	0	0.00357	0	0	0	0	0	0	0	0
k__Bacteria|p__Firmicutes|c__Bacilli|o__Bacillales|f__Staphylococcaceae|g__Staphylococcus|s__Staphylococcus_epidermidis	2|1239|91061|1385|90964|1279|1282	0	0	0.03245	0	0	0	0	0	0	0	0	0	0	0	0	0	0	0	0	0	0	0	0	0	0	0	0	0	0	0	0	0	0	0	0	0	0	0	0	0.00591	0	0	0	0	0	0	0	0
k__Bacteria|p__Firmicutes|c__Bacilli|o__Bacillales|f__Staphylococcaceae|g__Staphylococcus|s__Staphylococcus_haemolyticus	2|1239|91061|1385|90964|1279|1283	0	0	0.01518	0.10775	0.34697	0	0.10528	0.50354	0	0	0.46132	0	0	0.7868	0	0	0	0.06465	0	0	0.104	0	0	0	0	0	0	0	0	0	0	0	0	0	0	0	0	0	0	0	0	0	0	0	0	0	0	0
k__Bacteria|p__Firmicutes|c__Bacilli|o__Bacillales|f__Staphylococcaceae|g__Staphylococcus|s__Staphylococcus_hominis	2|1239|91061|1385|90964|1279|1290	0	0	0	0	0	0	0	0	0	0	0	0	0	0	0	0	0	0	0	0	0	0	0	0	0	0	0	0	0	0	0	0	0	0	0	0	0	0	0	0	0	0	0	0	0	0	0	0
k__Bacteria|p__Firmicutes|c__Bacilli|o__Lactobacillales	2|1239|91061|186826	98.3005	2.57837	39.7049	13.849	99.065	91.9795	22.1096	5.54174	10.9092	97.9073	0.27981	14.4603	22.7671	25.0527	100	70.9101	12.2963	2.50595	20.2719	94.2741	60.4732	20.3531	29.1485	6.13696	6.84132	3.77921	48.5158	1.9076	25.1081	0.30606	4.89577	51.9827	13.9626	2.06447	5.11045	1.49488	4.13362	17.401	39.9047	44.1771	1.9504	15.7172	0.01667	0.11202	0.14062	21.1556	0.08496	7.72105
k__Bacteria|p__Firmicutes|c__Bacilli|o__Lactobacillales|f__Aerococcaceae	2|1239|91061|186826|186827	0	0.02479	0.27766	0	0	0	0	0	0	0	0.03082	0	0	0	0	0	2.59711	0.9932	0	0	0	6.15408	1.02461	0.49068	0	0.01936	0	0	0.14744	0	0	0	0	0	0	1.49488	0.14469	0	0	0	0.1332	0	0	0	0	0	0	0
k__Bacteria|p__Firmicutes|c__Bacilli|o__Lactobacillales|f__Aerococcaceae|g__Aerococcus	2|1239|91061|186826|186827|1375	0	0	0	0	0	0	0	0	0	0	0	0	0	0	0	0	1.08891	0	0	0	0	0	0	0	0	0	0	0	0	0	0	0	0	0	0	1.11943	0	0	0	0	0	0	0	0	0	0	0	0
k__Bacteria|p__Firmicutes|c__Bacilli|o__Lactobacillales|f__Aerococcaceae|g__Aerococcus|s__Aerococcus_sanguinicola	2|1239|91061|186826|186827|1375|119206	0	0	0	0	0	0	0	0	0	0	0	0	0	0	0	0	0	0	0	0	0	0	0	0	0	0	0	0	0	0	0	0	0	0	0	0.07886	0	0	0	0	0	0	0	0	0	0	0	0
k__Bacteria|p__Firmicutes|c__Bacilli|o__Lactobacillales|f__Aerococcaceae|g__Aerococcus|s__Aerococcus_urinae	2|1239|91061|186826|186827|1375|1376	0	0	0	0	0	0	0	0	0	0	0	0	0	0	0	0	1.08891	0	0	0	0	0	0	0	0	0	0	0	0	0	0	0	0	0	0	1.04057	0	0	0	0	0	0	0	0	0	0	0	0
k__Bacteria|p__Firmicutes|c__Bacilli|o__Lactobacillales|f__Aerococcaceae|g__Eremococcus	2|1239|91061|186826|186827|171412	0	0	0	0	0	0	0	0	0	0	0	0	0	0	0	0	0	0.03869	0	0	0	0	0	0	0	0	0	0	0	0	0	0	0	0	0	0	0	0	0	0	0	0	0	0	0	0	0	0
k__Bacteria|p__Firmicutes|c__Bacilli|o__Lactobacillales|f__Aerococcaceae|g__Eremococcus|s__Eremococcus_coleocola	2|1239|91061|186826|186827|171412|88132	0	0	0	0	0	0	0	0	0	0	0	0	0	0	0	0	0	0.03869	0	0	0	0	0	0	0	0	0	0	0	0	0	0	0	0	0	0	0	0	0	0	0	0	0	0	0	0	0	0
k__Bacteria|p__Firmicutes|c__Bacilli|o__Lactobacillales|f__Aerococcaceae|g__Facklamia	2|1239|91061|186826|186827|66831	0	0.02479	0.27766	0	0	0	0	0	0	0	0.03082	0	0	0	0	0	1.50819	0.95451	0	0	0	6.15408	1.02461	0.49068	0	0.01936	0	0	0.14744	0	0	0	0	0	0	0.37545	0.14469	0	0	0	0.1332	0	0	0	0	0	0	0
k__Bacteria|p__Firmicutes|c__Bacilli|o__Lactobacillales|f__Aerococcaceae|g__Facklamia|s__Facklamia_hominis	2|1239|91061|186826|186827|66831|178214	0	0.02479	0.27766	0	0	0	0	0	0	0	0	0	0	0	0	0	1.50327	0.95451	0	0	0	6.15408	1.02461	0.49068	0	0.01936	0	0	0.14744	0	0	0	0	0	0	0	0.14469	0	0	0	0.1332	0	0	0	0	0	0	0
k__Bacteria|p__Firmicutes|c__Bacilli|o__Lactobacillales|f__Aerococcaceae|g__Facklamia|s__Facklamia_ignava	2|1239|91061|186826|186827|66831|137730	0	0	0	0	0	0	0	0	0	0	0	0	0	0	0	0	0.00492	0	0	0	0	0	0	0	0	0	0	0	0	0	0	0	0	0	0	0.37545	0	0	0	0	0	0	0	0	0	0	0	0
k__Bacteria|p__Firmicutes|c__Bacilli|o__Lactobacillales|f__Aerococcaceae|g__Facklamia|s__Facklamia_languida	2|1239|91061|186826|186827|66831|82347	0	0	0	0	0	0	0	0	0	0	0.03082	0	0	0	0	0	0	0	0	0	0	0	0	0	0	0	0	0	0	0	0	0	0	0	0	0	0	0	0	0	0	0	0	0	0	0	0	0
k__Bacteria|p__Firmicutes|c__Bacilli|o__Lactobacillales|f__Carnobacteriaceae	2|1239|91061|186826|186828	0	0	0	0	0	0	0	0	0	0	0	0	0	0	0	0	0	0	0	0	0	0	0	0	0	0	0	0	0	0	0	0	0	0	0	0	0	0	0	0	0	0	0	0	0	0	0	0
k__Bacteria|p__Firmicutes|c__Bacilli|o__Lactobacillales|f__Carnobacteriaceae|g__Granulicatella	2|1239|91061|186826|186828|117563	0	0	0	0	0	0	0	0	0	0	0	0	0	0	0	0	0	0	0	0	0	0	0	0	0	0	0	0	0	0	0	0	0	0	0	0	0	0	0	0	0	0	0	0	0	0	0	0
k__Bacteria|p__Firmicutes|c__Bacilli|o__Lactobacillales|f__Carnobacteriaceae|g__Granulicatella|s__Granulicatella_elegans	2|1239|91061|186826|186828|117563|137732	0	0	0	0	0	0	0	0	0	0	0	0	0	0	0	0	0	0	0	0	0	0	0	0	0	0	0	0	0	0	0	0	0	0	0	0	0	0	0	0	0	0	0	0	0	0	0	0
k__Bacteria|p__Firmicutes|c__Bacilli|o__Lactobacillales|f__Enterococcaceae	2|1239|91061|186826|81852	64.243	2.49824	0.3518	3.00561	93.8235	91.9069	21.4616	1.3266	0	0.96199	0.19022	12.8769	22.7581	25.0093	77.5788	9.7999	9.69914	0	18.4766	76.6747	55.2844	0	14.7527	0	6.69691	0	1.65437	0	0.71885	0	3.32128	10.7397	0	0	5.11045	0	0	0	8.52903	7.82941	0	0.46555	0	0	0.10072	12.8977	0	0.4239
k__Bacteria|p__Firmicutes|c__Bacilli|o__Lactobacillales|f__Enterococcaceae|g__Enterococcus	2|1239|91061|186826|81852|1350	64.243	2.49824	0.3518	3.00561	93.8235	91.9069	21.4616	1.3266	0	0.96199	0.19022	12.8769	22.7581	25.0093	77.5788	9.7999	9.69914	0	18.4766	76.6747	55.2844	0	14.7527	0	6.69691	0	1.65437	0	0.71885	0	3.32128	10.7397	0	0	5.11045	0	0	0	8.52903	7.82941	0	0.46555	0	0	0.10072	12.8977	0	0.4239
k__Bacteria|p__Firmicutes|c__Bacilli|o__Lactobacillales|f__Enterococcaceae|g__Enterococcus|s__Enterococcus_avium	2|1239|91061|186826|81852|1350|33945	0	0	0	0	0	0	0	0	0	0	0	0	0	0	0	0	0	0	0	0	4.25595	0	0	0	1.31973	0	0	0	0.57639	0	0.04236	0	0	0	0	0	0	0	0	0.17089	0	0	0	0	0	7.22344	0	0
k__Bacteria|p__Firmicutes|c__Bacilli|o__Lactobacillales|f__Enterococcaceae|g__Enterococcus|s__Enterococcus_casseliflavus	2|1239|91061|186826|81852|1350|37734	0	0	0	0	0	0	0	0	0	0	0	0	0	0	0	0	0	0	0	0	0	0	0	0	0	0	1.01545	0	0	0	0	0	0	0	0	0	0	0	0	0	0	0.06713	0	0	0	0	0	0
k__Bacteria|p__Firmicutes|c__Bacilli|o__Lactobacillales|f__Enterococcaceae|g__Enterococcus|s__Enterococcus_faecalis	2|1239|91061|186826|81852|1350|1351	0	0	0.21387	0	0	0	0.88304	0	0	0	0	0	0	0.64775	0	0.02707	0	0	0	0	0	0	0	0	0	0	0	0	0	0	0.03542	3.49509	0	0	4.70034	0	0	0	0	0	0	0	0	0	0.10072	1.10572	0	0.07657
k__Bacteria|p__Firmicutes|c__Bacilli|o__Lactobacillales|f__Enterococcaceae|g__Enterococcus|s__Enterococcus_faecium	2|1239|91061|186826|81852|1350|1352	64.243	2.49824	0.13793	3.00561	93.8235	91.9069	20.5785	1.3266	0	0.96199	0.19022	12.8769	22.7581	24.3615	77.5788	9.77283	9.69914	0	18.4766	76.6747	51.0285	0	14.7527	0	5.37718	0	0.44224	0	0.14246	0	3.24349	7.24465	0	0	0.41011	0	0	0	8.52903	7.65851	0	0.39841	0	0	0	4.56856	0	0.34734
k__Bacteria|p__Firmicutes|c__Bacilli|o__Lactobacillales|f__Enterococcaceae|g__Enterococcus|s__Enterococcus_gallinarum	2|1239|91061|186826|81852|1350|1353	0	0	0	0	0	0	0	0	0	0	0	0	0	0	0	0	0	0	0	0	0	0	0	0	0	0	0.19667	0	0	0	0	0	0	0	0	0	0	0	0	0	0	0	0	0	0	0	0	0
k__Bacteria|p__Firmicutes|c__Bacilli|o__Lactobacillales|f__Lactobacillaceae	2|1239|91061|186826|33958	1.93561	0	0	0	0	0	0.54392	0.38118	0	6.04304	0	0.66854	0	0	0.21123	0.10443	0	0	0.03902	0.12569	1.41877	1.0093	13.287	0.19687	0	0	10.8209	0	7.33053	0.15672	0.66916	3.08849	13.9626	0.11547	0	0	0	15.7668	28.6352	12.0033	0	13.4355	0	0	0	2.2536	0	0.56279
k__Bacteria|p__Firmicutes|c__Bacilli|o__Lactobacillales|f__Lactobacillaceae|g__Lactobacillus	2|1239|91061|186826|33958|1578	1.93561	0	0	0	0	0	0.54392	0.38118	0	6.04304	0	0.66854	0	0	0.21123	0.10443	0	0	0.03902	0.12569	0.84682	1.0093	13.287	0.19687	0	0	10.8209	0	7.33053	0.15672	0.66916	3.08849	13.9626	0.11547	0	0	0	15.7668	28.6352	6.20221	0	13.4355	0	0	0	2.2536	0	0.04585
k__Bacteria|p__Firmicutes|c__Bacilli|o__Lactobacillales|f__Lactobacillaceae|g__Lactobacillus|s__Lactobacillus_acidophilus	2|1239|91061|186826|33958|1578|1579	0	0	0	0	0	0	0	0	0	0	0	0	0	0	0	0	0	0	0	0	0	0	0	0	0	0	0	0	0	0.15672	0	0	0	0	0	0	0	13.8508	0	0	0	0	0	0	0	0	0	0
k__Bacteria|p__Firmicutes|c__Bacilli|o__Lactobacillales|f__Lactobacillaceae|g__Lactobacillus|s__Lactobacillus_amylovorus	2|1239|91061|186826|33958|1578|1604	0	0	0	0	0	0	0	0	0	0	0	0	0	0	0	0	0	0	0	0	0	0	13.287	0	0	0	0	0	0	0	0	0	0	0	0	0	0	0	0	0	0	0	0	0	0	0	0	0
k__Bacteria|p__Firmicutes|c__Bacilli|o__Lactobacillales|f__Lactobacillaceae|g__Lactobacillus|s__Lactobacillus_crispatus	2|1239|91061|186826|33958|1578|47770	0	0	0	0	0	0	0	0	0	0	0	0	0	0	0	0	0	0	0	0	0	0	0	0	0	0	0	0	0	0	0	0	0	0	0	0	0	0	0	0	0	0	0	0	0	0	0	0
k__Bacteria|p__Firmicutes|c__Bacilli|o__Lactobacillales|f__Lactobacillaceae|g__Lactobacillus|s__Lactobacillus_delbrueckii	2|1239|91061|186826|33958|1578|1584	0	0	0	0	0	0	0	0	0	0	0	0	0	0	0.21123	0	0	0	0	0.12569	0	0	0	0	0	0	0	0	0	0	0	0	0	0	0	0	0	0	0	0	0	0	0	0	0	0	0	0
k__Bacteria|p__Firmicutes|c__Bacilli|o__Lactobacillales|f__Lactobacillaceae|g__Lactobacillus|s__Lactobacillus_fermentum	2|1239|91061|186826|33958|1578|1613	0	0	0	0	0	0	0.41766	0.38118	0	1.8482	0	0	0	0	0	0	0	0	0	0	0.22403	0	0	0	0	0	10.8209	0	4.60391	0	0.25972	0	0	0	0	0	0	0.0513	17.7609	0.83422	0	0	0	0	0	2.2536	0	0.02248
k__Bacteria|p__Firmicutes|c__Bacilli|o__Lactobacillales|f__Lactobacillaceae|g__Lactobacillus|s__Lactobacillus_gasseri	2|1239|91061|186826|33958|1578|1596	0	0	0	0	0	0	0	0	0	0	0	0.28114	0	0	0	0	0	0	0	0	0	0	0	0	0	0	0	0	0	0	0	0	0	0	0	0	0	0	0	0	0	0	0	0	0	0	0	0
k__Bacteria|p__Firmicutes|c__Bacilli|o__Lactobacillales|f__Lactobacillaceae|g__Lactobacillus|s__Lactobacillus_mucosae	2|1239|91061|186826|33958|1578|97478	0	0	0	0	0	0	0	0	0	0	0	0	0	0	0	0	0	0	0	0	0	0	0	0	0	0	0	0	0	0	0	0	0	0	0	0	0	1.78342	0	0	0	13.4249	0	0	0	0	0	0
k__Bacteria|p__Firmicutes|c__Bacilli|o__Lactobacillales|f__Lactobacillaceae|g__Lactobacillus|s__Lactobacillus_paragasseri	2|1239|91061|186826|33958|1578|2107999	0	0	0	0	0	0	0	0	0	0	0	0.3874	0	0	0	0	0	0	0	0	0	0	0	0	0	0	0	0	0	0	0	0	0	0	0	0	0	0.00599	10.5646	0	0	0	0	0	0	0	0	0
k__Bacteria|p__Firmicutes|c__Bacilli|o__Lactobacillales|f__Lactobacillaceae|g__Lactobacillus|s__Lactobacillus_plantarum	2|1239|91061|186826|33958|1578|1590	0.05121	0	0	0	0	0	0	0	0	0	0	0	0	0	0	0	0	0	0	0	0	0	0	0	0	0	0	0	0	0	0	0	0	0	0	0	0	0	0	0	0	0	0	0	0	0	0	0
k__Bacteria|p__Firmicutes|c__Bacilli|o__Lactobacillales|f__Lactobacillaceae|g__Lactobacillus|s__Lactobacillus_rhamnosus	2|1239|91061|186826|33958|1578|47715	0.42945	0	0	0	0	0	0	0	0	4.19484	0	0	0	0	0	0	0	0	0	0	0.62278	1.0093	0	0.19687	0	0	0	0	2.72662	0	0	3.08849	13.9626	0.11547	0	0	0	0	0.30972	5.36799	0	0	0	0	0	0	0	0
k__Bacteria|p__Firmicutes|c__Bacilli|o__Lactobacillales|f__Lactobacillaceae|g__Lactobacillus|s__Lactobacillus_ruminis	2|1239|91061|186826|33958|1578|1623	0	0	0	0	0	0	0	0	0	0	0	0	0	0	0	0	0	0	0.01197	0	0	0	0	0	0	0	0	0	0	0	0	0	0	0	0	0	0	0	0	0	0	0	0	0	0	0	0	0
k__Bacteria|p__Firmicutes|c__Bacilli|o__Lactobacillales|f__Lactobacillaceae|g__Lactobacillus|s__Lactobacillus_sakei	2|1239|91061|186826|33958|1578|1599	0	0	0	0	0	0	0	0	0	0	0	0	0	0	0	0	0	0	0	0	0	0	0	0	0	0	0	0	0	0	0	0	0	0	0	0	0	0	0	0	0	0	0	0	0	0	0	0.02338
k__Bacteria|p__Firmicutes|c__Bacilli|o__Lactobacillales|f__Lactobacillaceae|g__Lactobacillus|s__Lactobacillus_salivarius	2|1239|91061|186826|33958|1578|1624	1.45496	0	0	0	0	0	0	0	0	0	0	0	0	0	0	0.10443	0	0	0.02705	0	0	0	0	0	0	0	0	0	0	0	0.40943	0	0	0	0	0	0	0.03695	0	0	0	0.01057	0	0	0	0	0	0
k__Bacteria|p__Firmicutes|c__Bacilli|o__Lactobacillales|f__Lactobacillaceae|g__Lactobacillus|s__Lactobacillus_ultunensis	2|1239|91061|186826|33958|1578|227945	0	0	0	0	0	0	0	0	0	0	0	0	0	0	0	0	0	0	0	0	0	0	0	0	0	0	0	0	0	0	0	0	0	0	0	0	0	0.03839	0	0	0	0	0	0	0	0	0	0
k__Bacteria|p__Firmicutes|c__Bacilli|o__Lactobacillales|f__Lactobacillaceae|g__Lactobacillus|s__Lactobacillus_vaginalis	2|1239|91061|186826|33958|1578|1633	0	0	0	0	0	0	0.12627	0	0	0	0	0	0	0	0	0	0	0	0	0	0	0	0	0	0	0	0	0	0	0	0	0	0	0	0	0	0	0	0	0	0	0	0	0	0	0	0	0
k__Bacteria|p__Firmicutes|c__Bacilli|o__Lactobacillales|f__Lactobacillaceae|g__Pediococcus	2|1239|91061|186826|33958|1253	0	0	0	0	0	0	0	0	0	0	0	0	0	0	0	0	0	0	0	0	0.57195	0	0	0	0	0	0	0	0	0	0	0	0	0	0	0	0	0	0	5.80105	0	0	0	0	0	0	0	0.51694
k__Bacteria|p__Firmicutes|c__Bacilli|o__Lactobacillales|f__Lactobacillaceae|g__Pediococcus|s__Pediococcus_acidilactici	2|1239|91061|186826|33958|1253|1254	0	0	0	0	0	0	0	0	0	0	0	0	0	0	0	0	0	0	0	0	0.57195	0	0	0	0	0	0	0	0	0	0	0	0	0	0	0	0	0	0	5.80105	0	0	0	0	0	0	0	0
k__Bacteria|p__Firmicutes|c__Bacilli|o__Lactobacillales|f__Lactobacillaceae|g__Pediococcus|s__Pediococcus_pentosaceus	2|1239|91061|186826|33958|1253|1255	0	0	0	0	0	0	0	0	0	0	0	0	0	0	0	0	0	0	0	0	0	0	0	0	0	0	0	0	0	0	0	0	0	0	0	0	0	0	0	0	0	0	0	0	0	0	0	0.51694
k__Bacteria|p__Firmicutes|c__Bacilli|o__Lactobacillales|f__Leuconostocaceae	2|1239|91061|186826|81850	0	0	0	0	0.01444	0	0	0	0	0	0	0	0	0	0	0	0	0	0	0	0.02078	0	0	0	0	0	0	0	0	0.01653	0	0.21873	0	0	0	0	0	0.06917	0	0.00878	0	0	0	0	0	0	0	0
k__Bacteria|p__Firmicutes|c__Bacilli|o__Lactobacillales|f__Leuconostocaceae|g__Leuconostoc	2|1239|91061|186826|81850|1243	0	0	0	0	0.01444	0	0	0	0	0	0	0	0	0	0	0	0	0	0	0	0.02078	0	0	0	0	0	0	0	0	0.01653	0	0.21873	0	0	0	0	0	0	0	0.00878	0	0	0	0	0	0	0	0
k__Bacteria|p__Firmicutes|c__Bacilli|o__Lactobacillales|f__Leuconostocaceae|g__Leuconostoc|s__Leuconostoc_carnosum	2|1239|91061|186826|81850|1243|1252	0	0	0	0	0.01444	0	0	0	0	0	0	0	0	0	0	0	0	0	0	0	0	0	0	0	0	0	0	0	0	0	0	0	0	0	0	0	0	0	0	0	0	0	0	0	0	0	0	0
k__Bacteria|p__Firmicutes|c__Bacilli|o__Lactobacillales|f__Leuconostocaceae|g__Leuconostoc|s__Leuconostoc_mesenteroides	2|1239|91061|186826|81850|1243|1245	0	0	0	0	0	0	0	0	0	0	0	0	0	0	0	0	0	0	0	0	0.02078	0	0	0	0	0	0	0	0	0	0	0.21873	0	0	0	0	0	0	0	0.00878	0	0	0	0	0	0	0	0
k__Bacteria|p__Firmicutes|c__Bacilli|o__Lactobacillales|f__Leuconostocaceae|g__Leuconostoc|s__Leuconostoc_pseudomesenteroides	2|1239|91061|186826|81850|1243|33968	0	0	0	0	0	0	0	0	0	0	0	0	0	0	0	0	0	0	0	0	0	0	0	0	0	0	0	0	0	0.01653	0	0	0	0	0	0	0	0	0	0	0	0	0	0	0	0	0	0
k__Bacteria|p__Firmicutes|c__Bacilli|o__Lactobacillales|f__Leuconostocaceae|g__Weissella	2|1239|91061|186826|81850|46255	0	0	0	0	0	0	0	0	0	0	0	0	0	0	0	0	0	0	0	0	0	0	0	0	0	0	0	0	0	0	0	0	0	0	0	0	0	0.06917	0	0	0	0	0	0	0	0	0	0
k__Bacteria|p__Firmicutes|c__Bacilli|o__Lactobacillales|f__Leuconostocaceae|g__Weissella|s__Weissella_halotolerans	2|1239|91061|186826|81850|46255|1615	0	0	0	0	0	0	0	0	0	0	0	0	0	0	0	0	0	0	0	0	0	0	0	0	0	0	0	0	0	0	0	0	0	0	0	0	0	0.06917	0	0	0	0	0	0	0	0	0	0
k__Bacteria|p__Firmicutes|c__Bacilli|o__Lactobacillales|f__Streptococcaceae	2|1239|91061|186826|1300	32.1219	0.05533	39.0754	10.8434	5.22701	0.0726	0.10413	3.83396	10.9092	90.9023	0.05877	0.91493	0.00905	0.04341	22.21	61.0058	0	1.51275	1.75629	17.4736	3.74924	13.1897	0.08416	5.44941	0.14441	3.75985	36.0405	1.9076	16.9113	0.13281	0.90534	37.9357	0	1.949	0	0	3.98893	1.56501	2.7404	24.3357	1.8172	1.81613	0.01667	0.11202	0.0399	6.00429	0.08496	6.73436
k__Bacteria|p__Firmicutes|c__Bacilli|o__Lactobacillales|f__Streptococcaceae|g__Lactococcus	2|1239|91061|186826|1300|1357	0	0	0	0	0.20817	0	0	0	0	0.40175	0	0	0	0	0.05193	0	0	0	0	0	0	0	0	0	0	0.0651	0	0	0	0.13281	0	0	0	0	0	0	0	0	0	0	0	0	0	0	0	0	0	0
k__Bacteria|p__Firmicutes|c__Bacilli|o__Lactobacillales|f__Streptococcaceae|g__Lactococcus|s__Lactococcus_lactis	2|1239|91061|186826|1300|1357|1358	0	0	0	0	0.20817	0	0	0	0	0.40175	0	0	0	0	0.05193	0	0	0	0	0	0	0	0	0	0	0.0651	0	0	0	0.13281	0	0	0	0	0	0	0	0	0	0	0	0	0	0	0	0	0	0
k__Bacteria|p__Firmicutes|c__Bacilli|o__Lactobacillales|f__Streptococcaceae|g__Lactococcus|s__Lactococcus_piscium	2|1239|91061|186826|1300|1357|1364	0	0	0	0	0	0	0	0	0	0	0	0	0	0	0	0	0	0	0	0	0	0	0	0	0	0	0	0	0	0	0	0	0	0	0	0	0	0	0	0	0	0	0	0	0	0	0	0
k__Bacteria|p__Firmicutes|c__Bacilli|o__Lactobacillales|f__Streptococcaceae|g__Streptococcus	2|1239|91061|186826|1300|1301	32.1219	0.05533	39.0754	10.8434	5.01884	0.0726	0.10413	3.83396	10.9092	90.5005	0.05877	0.91493	0.00905	0.04341	22.1581	61.0058	0	1.51275	1.75629	17.4736	3.74924	13.1897	0.08416	5.44941	0.14441	3.69476	36.0405	1.9076	16.9113	0	0.90534	37.9357	0	1.949	0	0	3.98893	1.56501	2.7404	24.3357	1.8172	1.81613	0.01667	0.11202	0.0399	6.00429	0.08496	6.73436
k__Bacteria|p__Firmicutes|c__Bacilli|o__Lactobacillales|f__Streptococcaceae|g__Streptococcus|s__Streptococcus_agalactiae	2|1239|91061|186826|1300|1301|1311	0	0	0	0	0	0	0	0	0	0	0	0	0	0	0	0	0	0	0	0	0	0	0	0	0	0	0	0	0	0	0	0	0	0	0	0	0	0	0	0	1.8172	0	0	0	0	0	0	0
k__Bacteria|p__Firmicutes|c__Bacilli|o__Lactobacillales|f__Streptococcaceae|g__Streptococcus|s__Streptococcus_anginosus_group	2|1239|91061|186826|1300|1301|671232	0	0	0.40871	0	0	0	0	0	6.15421	0	0	0	0	0	0	0.04912	0	1.48501	0	0	0	0	0	0	0	0	0	0	0	0	0	0	0	0	0	0	3.96236	0	0	0	0	0	0	0	0	0	0	0.06375
k__Bacteria|p__Firmicutes|c__Bacilli|o__Lactobacillales|f__Streptococcaceae|g__Streptococcus|s__Streptococcus_australis	2|1239|91061|186826|1300|1301|113107	0	0	0	0	0	0	0	0	0	0	0	0	0	0	0	0	0	0	0	0	0	0	0	0	0	0	0.19129	0	0	0	0	0	0	0	0	0	0	0	0	0	0	0	0	0	0	0	0	0
k__Bacteria|p__Firmicutes|c__Bacilli|o__Lactobacillales|f__Streptococcaceae|g__Streptococcus|s__Streptococcus_gordonii	2|1239|91061|186826|1300|1301|1302	0	0	0	0	0	0	0	0	0.02281	0	0	0	0	0	0	0	0	0	0	0	0	0	0	0	0	0	0	0	0	0	0	0	0	0.13602	0	0	0	0	0	0	0	0	0	0	0	0.33682	0	0
k__Bacteria|p__Firmicutes|c__Bacilli|o__Lactobacillales|f__Streptococcaceae|g__Streptococcus|s__Streptococcus_infantis	2|1239|91061|186826|1300|1301|68892	0	0	0	0	0	0	0	0	0	0	0	0	0	0	0	0	0	0	0	0	0	0	0	0	0	0	0.17217	0	0	0	0	0	0	0	0	0	0	0	0	0	0	0	0	0	0	0	0	0
k__Bacteria|p__Firmicutes|c__Bacilli|o__Lactobacillales|f__Streptococcaceae|g__Streptococcus|s__Streptococcus_milleri	2|1239|91061|186826|1300|1301|33040	0	0	0	0	0	0	0	0	1.61064	0	0	0	0	0	0	0	0	0	0	0	0	0	0	0	0	0	0	0	0	0	0	0	0	0	0	0	0	0	0	0	0	0	0	0	0	0	0	0
k__Bacteria|p__Firmicutes|c__Bacilli|o__Lactobacillales|f__Streptococcaceae|g__Streptococcus|s__Streptococcus_mitis	2|1239|91061|186826|1300|1301|28037	0	0	0	0	0	0	0	0	0	4.7879	0	0	0	0	0	0	0	0	0	0	0	0	0	0	0	0	0	0	0	0	0	0	0	0	0	0	0	0	0	0	0	0	0	0	0	0	0	0
k__Bacteria|p__Firmicutes|c__Bacilli|o__Lactobacillales|f__Streptococcaceae|g__Streptococcus|s__Streptococcus_mutans	2|1239|91061|186826|1300|1301|1309	0	0	0	0	0	0	0	0	0	2.18161	0	0	0	0	0	0	0	0	0	0	0	0	0	0	0	0	0	0	0	0	0	0	0	0	0	0	0	0	0.13917	0	0	0	0	0	0	0.08645	0	0
k__Bacteria|p__Firmicutes|c__Bacilli|o__Lactobacillales|f__Streptococcaceae|g__Streptococcus|s__Streptococcus_oralis	2|1239|91061|186826|1300|1301|1303	0	0	25.7604	0	0	0	0	0	0	2.11079	0	0	0	0	0	0	0	0.02774	0	0	0	0	0	3.13214	0	0	0.00747	0	16.5995	0	0	0	0	0	0	0	0	0	0.02084	0	0	0	0.01667	0	0	0.01901	0	0
k__Bacteria|p__Firmicutes|c__Bacilli|o__Lactobacillales|f__Streptococcaceae|g__Streptococcus|s__Streptococcus_parasanguinis	2|1239|91061|186826|1300|1301|1318	0.25722	0	0	0	0.85228	0	0	0.01278	0.89089	15.3613	0	0	0	0	0	0	0	0	0.01034	0	0.14824	0.17293	0	0	0	0.24502	35.3711	1.47443	0	0	0.00503	0	0	0.24044	0	0	0	0.01674	2.31239	0.2075	0	0.01745	0	0	0	2.14338	0	0
k__Bacteria|p__Firmicutes|c__Bacilli|o__Lactobacillales|f__Streptococcaceae|g__Streptococcus|s__Streptococcus_salivarius	2|1239|91061|186826|1300|1301|1304	0	0	0.02329	0	0	0	0	0	0.43432	7.99544	0	0	0	0	0	0	0	0	0	0	0	0	0	0.01302	0	0	0	0.43317	0	0	0	0	0	1.43708	0	0	0	0	0.2321	0	0	0.06504	0	0.11202	0.0399	3.00332	0	0
k__Bacteria|p__Firmicutes|c__Bacilli|o__Lactobacillales|f__Streptococcaceae|g__Streptococcus|s__Streptococcus_sanguinis	2|1239|91061|186826|1300|1301|1305	0	0	0	0	0	0	0	0	0	0	0	0	0	0	0	0	0	0	0	0	0	0	0	0	0	0.0361	0	0	0	0	0	0	0	0	0	0	0	0	0	0	0	0	0	0	0	0	0	0
k__Bacteria|p__Firmicutes|c__Bacilli|o__Lactobacillales|f__Streptococcaceae|g__Streptococcus|s__Streptococcus_sobrinus	2|1239|91061|186826|1300|1301|1310	0	0	0	0	0	0	0.10413	0	0.04369	0	0	0	0	0	0	0	0	0	0	0	0	0	0	0	0	0	0	0	0	0	0	0	0	0	0	0	0	0	0	0	0	0	0	0	0	0	0	0
k__Bacteria|p__Firmicutes|c__Bacilli|o__Lactobacillales|f__Streptococcaceae|g__Streptococcus|s__Streptococcus_sp_A12	2|1239|91061|186826|1300|1301|1759399	0	0	0	0	0	0	0	0	0	0	0	0	0	0	0	0	0	0	0	0	0	0	0	0	0	0	0.29849	0	0	0	0	0	0	0	0	0	0	0	0	0	0	0	0	0	0	0	0	0
k__Bacteria|p__Firmicutes|c__Bacilli|o__Lactobacillales|f__Streptococcaceae|g__Streptococcus|s__Streptococcus_thermophilus	2|1239|91061|186826|1300|1301|1308	30.7709	0.05533	12.883	10.8434	4.16656	0.0726	0	3.82118	0.458	55.093	0.05877	0.91493	0.00905	0.04341	22.1581	60.9567	0	0	1.74594	17.4736	3.601	12.8789	0.08416	2.30424	0.14441	3.41363	0	0	0	0	0.90031	37.9357	0	0	0	0	0.02657	1.54827	0.01887	24.1282	0	1.73364	0	0	0	0	0.08496	6.67061
k__Bacteria|p__Firmicutes|c__Bacilli|o__Lactobacillales|f__Streptococcaceae|g__Streptococcus|s__Streptococcus_vestibularis	2|1239|91061|186826|1300|1301|1343	1.09377	0	0	0	0	0	0	0	1.29464	2.97043	0	0	0	0	0	0	0	0	0	0	0	0.13791	0	0	0	0	0	0	0.31181	0	0	0	0	0.13546	0	0	0	0	0.01703	0	0	0	0	0	0	0.41531	0	0
k__Bacteria|p__Firmicutes|c__Clostridia	2|1239|186801	0.16857	8.6115	31.8306	0.23679	0	4.28648	74.0297	83.2694	19.4778	1.26118	12.9786	44.6382	5.46919	0	0	22.3294	1.03186	1.64802	7.57373	2.54911	2.24577	2.9083	4.75656	6.89564	9.94327	73.4855	32.8783	30.8841	6.48628	9.04056	12.3575	18.4699	0	57.7035	35.8138	0.27438	10.3736	68.5591	28.3822	3.72266	1.95978	17.5969	39.8833	48.251	79.4198	50.5118	11.7968	75.7368
k__Bacteria|p__Firmicutes|c__Clostridia|o__Clostridiales	2|1239|186801|186802	0.16857	8.6115	31.8306	0.23679	0	4.28648	74.0297	83.2694	19.4778	1.26118	12.9786	44.6382	5.46919	0	0	22.3294	1.03186	1.64802	7.57373	2.54911	2.24577	2.9083	4.75656	6.89564	9.94327	73.4855	32.8783	30.8841	6.48628	9.04056	12.3575	18.4699	0	57.7035	35.8138	0.27438	10.3736	68.5591	28.3822	3.72266	1.95978	17.5969	39.8833	48.251	79.4198	50.5118	11.7968	75.7368
k__Bacteria|p__Firmicutes|c__Clostridia|o__Clostridiales|f__Catabacteriaceae	2|1239|186801|186802|424536	0	0	0	0	0	0	0	0.02258	0.06568	0	0.04677	0	0	0	0	0	0	0	0	0	0	0	0	0	0.05249	0	0	0	0	0	0	0	0	0	0.28348	0	0	0	0	0	0	0	0	0	0	0	0	0
k__Bacteria|p__Firmicutes|c__Clostridia|o__Clostridiales|f__Catabacteriaceae|g__Catabacter	2|1239|186801|186802|424536|270497	0	0	0	0	0	0	0	0.02258	0.06568	0	0.04677	0	0	0	0	0	0	0	0	0	0	0	0	0	0.05249	0	0	0	0	0	0	0	0	0	0.28348	0	0	0	0	0	0	0	0	0	0	0	0	0
k__Bacteria|p__Firmicutes|c__Clostridia|o__Clostridiales|f__Catabacteriaceae|g__Catabacter|s__Catabacter_hongkongensis	2|1239|186801|186802|424536|270497|270498	0	0	0	0	0	0	0	0.02258	0.06568	0	0.04677	0	0	0	0	0	0	0	0	0	0	0	0	0	0.05249	0	0	0	0	0	0	0	0	0	0.28348	0	0	0	0	0	0	0	0	0	0	0	0	0
k__Bacteria|p__Firmicutes|c__Clostridia|o__Clostridiales|f__Christensenellaceae	2|1239|186801|186802|990719	0	0	0	0	0	0	0	0	0	0	0	0.66124	0	0	0	0	0	0	0	0	0	0	0	0	0	0	0	0	0	0	0	0	0	0	0	0	0	0	0	0	0	0	0	0	0	0	0	0
k__Bacteria|p__Firmicutes|c__Clostridia|o__Clostridiales|f__Christensenellaceae|g__Christensenella	2|1239|186801|186802|990719|990721	0	0	0	0	0	0	0	0	0	0	0	0.66124	0	0	0	0	0	0	0	0	0	0	0	0	0	0	0	0	0	0	0	0	0	0	0	0	0	0	0	0	0	0	0	0	0	0	0	0
k__Bacteria|p__Firmicutes|c__Clostridia|o__Clostridiales|f__Christensenellaceae|g__Christensenella|s__Christensenella_minuta	2|1239|186801|186802|990719|990721|626937	0	0	0	0	0	0	0	0	0	0	0	0.66124	0	0	0	0	0	0	0	0	0	0	0	0	0	0	0	0	0	0	0	0	0	0	0	0	0	0	0	0	0	0	0	0	0	0	0	0
k__Bacteria|p__Firmicutes|c__Clostridia|o__Clostridiales|f__Clostridiaceae	2|1239|186801|186802|31979	0	0	4.79478	0	0	0	0	0.38282	1.14403	0	0	7.86756	0.68447	0	0	2.53563	0.23307	0	0.80467	0.02777	0	0	0.05446	0	0	0	0.20086	0	0	0	0	0	0	0.30408	1.64322	0	0	0.02534	0.05501	0.01097	0	0.09928	0	0.30395	0	0	0	1.27272
k__Bacteria|p__Firmicutes|c__Clostridia|o__Clostridiales|f__Clostridiaceae|g__Butyricicoccus	2|1239|186801|186802|31979|580596	0	0	0	0	0	0	0	0	0	0	0	0.01323	0	0	0	0	0	0	0	0	0	0	0	0	0	0	0	0	0	0	0	0	0	0	0	0	0	0	0	0	0	0	0	0	0	0	0	0.69547
k__Bacteria|p__Firmicutes|c__Clostridia|o__Clostridiales|f__Clostridiaceae|g__Butyricicoccus|s__Butyricicoccus_pullicaecorum	2|1239|186801|186802|31979|580596|501571	0	0	0	0	0	0	0	0	0	0	0	0.01323	0	0	0	0	0	0	0	0	0	0	0	0	0	0	0	0	0	0	0	0	0	0	0	0	0	0	0	0	0	0	0	0	0	0	0	0.69547
k__Bacteria|p__Firmicutes|c__Clostridia|o__Clostridiales|f__Clostridiaceae|g__Clostridium	2|1239|186801|186802|31979|1485	0	0	1.02451	0	0	0	0	0	1.11024	0	0	4.35853	0.11081	0	0	1.7731	0	0	0.01509	0	0	0	0	0	0	0	0.20086	0	0	0	0	0	0	0.30408	0	0	0	0.02534	0	0	0	0	0	0.30395	0	0	0	0.55967
k__Bacteria|p__Firmicutes|c__Clostridia|o__Clostridiales|f__Clostridiaceae|g__Clostridium|s__Clostridium_bolteae_CAG_59	2|1239|186801|186802|31979|1485|1263064	0	0	0.16948	0	0	0	0	0	0	0	0	0.63839	0.11081	0	0	1.22538	0	0	0	0	0	0	0	0	0	0	0	0	0	0	0	0	0	0.00699	0	0	0	0	0	0	0	0	0	0	0	0	0	0
k__Bacteria|p__Firmicutes|c__Clostridia|o__Clostridiales|f__Clostridiaceae|g__Clostridium|s__Clostridium_celatum	2|1239|186801|186802|31979|1485|36834	0	0	0	0	0	0	0	0	0	0	0	0	0	0	0	0	0	0	0	0	0	0	0	0	0	0	0	0	0	0	0	0	0	0	0	0	0	0	0	0	0	0	0	0	0	0	0	0
k__Bacteria|p__Firmicutes|c__Clostridia|o__Clostridiales|f__Clostridiaceae|g__Clostridium|s__Clostridium_disporicum	2|1239|186801|186802|31979|1485|84024	0	0	0	0	0	0	0	0	0	0	0	0	0	0	0	0	0	0	0	0	0	0	0	0	0	0	0	0	0	0	0	0	0	0.29709	0	0	0	0	0	0	0	0	0	0	0	0	0	0
k__Bacteria|p__Firmicutes|c__Clostridia|o__Clostridiales|f__Clostridiaceae|g__Clostridium|s__Clostridium_perfringens	2|1239|186801|186802|31979|1485|1502	0	0	0	0	0	0	0	0	0	0	0	0	0	0	0	0	0	0	0	0	0	0	0	0	0	0	0.20086	0	0	0	0	0	0	0	0	0	0	0	0	0	0	0	0	0	0	0	0	0
k__Bacteria|p__Firmicutes|c__Clostridia|o__Clostridiales|f__Clostridiaceae|g__Clostridium|s__Clostridium_sp_CAG_242	2|1239|186801|186802|31979|1485|1262783	0	0	0	0	0	0	0	0	1.11024	0	0	0.00673	0	0	0	0	0	0	0	0	0	0	0	0	0	0	0	0	0	0	0	0	0	0	0	0	0	0	0	0	0	0	0	0.30395	0	0	0	0
k__Bacteria|p__Firmicutes|c__Clostridia|o__Clostridiales|f__Clostridiaceae|g__Clostridium|s__Clostridium_sp_CAG_58	2|1239|186801|186802|31979|1485|1262824	0	0	0	0	0	0	0	0	0	0	0	2.12197	0	0	0	0	0	0	0.01509	0	0	0	0	0	0	0	0	0	0	0	0	0	0	0	0	0	0	0.02534	0	0	0	0	0	0	0	0	0	0.55967
k__Bacteria|p__Firmicutes|c__Clostridia|o__Clostridiales|f__Clostridiaceae|g__Clostridium|s__Clostridium_sp_CAG_964	2|1239|186801|186802|31979|1485|1262848	0	0	0	0	0	0	0	0	0	0	0	0.23673	0	0	0	0	0	0	0	0	0	0	0	0	0	0	0	0	0	0	0	0	0	0	0	0	0	0	0	0	0	0	0	0	0	0	0	0
k__Bacteria|p__Firmicutes|c__Clostridia|o__Clostridiales|f__Clostridiaceae|g__Clostridium|s__Clostridium_sp_D5	2|1239|186801|186802|31979|1485|556261	0	0	0	0	0	0	0	0	0	0	0	0	0	0	0	0.54772	0	0	0	0	0	0	0	0	0	0	0	0	0	0	0	0	0	0	0	0	0	0	0	0	0	0	0	0	0	0	0	0
k__Bacteria|p__Firmicutes|c__Clostridia|o__Clostridiales|f__Clostridiaceae|g__Clostridium|s__Clostridium_sp_MSTE9	2|1239|186801|186802|31979|1485|1105031	0	0	0.85503	0	0	0	0	0	0	0	0	1.35471	0	0	0	0	0	0	0	0	0	0	0	0	0	0	0	0	0	0	0	0	0	0	0	0	0	0	0	0	0	0	0	0	0	0	0	0
k__Bacteria|p__Firmicutes|c__Clostridia|o__Clostridiales|f__Clostridiaceae|g__Hungatella	2|1239|186801|186802|31979|1649459	0	0	3.77027	0	0	0	0	0.38282	0.03379	0	0	3.4958	0.57366	0	0	0.76253	0.23307	0	0.78958	0.02777	0	0	0.05446	0	0	0	0	0	0	0	0	0	0	0	1.64322	0	0	0	0	0.00098	0	0	0	0	0	0	0	0.01758
k__Bacteria|p__Firmicutes|c__Clostridia|o__Clostridiales|f__Clostridiaceae|g__Hungatella|s__Hungatella_hathewayi	2|1239|186801|186802|31979|1649459|154046	0	0	3.77027	0	0	0	0	0.38282	0.03379	0	0	3.4958	0.57366	0	0	0.76253	0.23307	0	0.78958	0.02777	0	0	0.05446	0	0	0	0	0	0	0	0	0	0	0	1.64322	0	0	0	0	0.00098	0	0	0	0	0	0	0	0.01758
k__Bacteria|p__Firmicutes|c__Clostridia|o__Clostridiales|f__Clostridiaceae|g__Lactonifactor	2|1239|186801|186802|31979|420345	0	0	0	0	0	0	0	0	0	0	0	0	0	0	0	0	0	0	0	0	0	0	0	0	0	0	0	0	0	0	0	0	0	0	0	0	0	0	0.05501	0.00999	0	0.09928	0	0	0	0	0	0
k__Bacteria|p__Firmicutes|c__Clostridia|o__Clostridiales|f__Clostridiaceae|g__Lactonifactor|s__Lactonifactor_longoviformis	2|1239|186801|186802|31979|420345|341220	0	0	0	0	0	0	0	0	0	0	0	0	0	0	0	0	0	0	0	0	0	0	0	0	0	0	0	0	0	0	0	0	0	0	0	0	0	0	0.05501	0.00999	0	0.09928	0	0	0	0	0	0
k__Bacteria|p__Firmicutes|c__Clostridia|o__Clostridiales|f__Clostridiales_Family_XIII_Incertae_Sedis	2|1239|186801|186802|543314	0	0	0	0	0	0	0	0	0.00555	0	0	0	0	0	0	0	0	0	0	0	0	0	0	0	0	0	0	0	0	0	0	0	0	0	0	0	0	0	0	0	0	0	0	0	0	0	0	0
k__Bacteria|p__Firmicutes|c__Clostridia|o__Clostridiales|f__Clostridiales_Family_XIII_Incertae_Sedis|g__Mogibacterium	2|1239|186801|186802|543314|86331	0	0	0	0	0	0	0	0	0.00555	0	0	0	0	0	0	0	0	0	0	0	0	0	0	0	0	0	0	0	0	0	0	0	0	0	0	0	0	0	0	0	0	0	0	0	0	0	0	0
k__Bacteria|p__Firmicutes|c__Clostridia|o__Clostridiales|f__Clostridiales_Family_XIII_Incertae_Sedis|g__Mogibacterium|s__Mogibacterium_diversum	2|1239|186801|186802|543314|86331|114527	0	0	0	0	0	0	0	0	0.00555	0	0	0	0	0	0	0	0	0	0	0	0	0	0	0	0	0	0	0	0	0	0	0	0	0	0	0	0	0	0	0	0	0	0	0	0	0	0	0
k__Bacteria|p__Firmicutes|c__Clostridia|o__Clostridiales|f__Clostridiales_unclassified	2|1239|186801|186802|	0	0	0	0	0	0	0	0	0	0	0	0	0	0	0	0	0	0	0.12247	0	0.04633	0	0	0	0	0	0	0	0	0.06921	0	0	0	0	0	0	0	0	0.01983	0.06557	0	0	0	0	0.21729	0	0.13819	0
k__Bacteria|p__Firmicutes|c__Clostridia|o__Clostridiales|f__Clostridiales_unclassified|g__Intestinimonas	2|1239|186801|186802||1392389	0	0	0	0	0	0	0	0	0	0	0	0	0	0	0	0	0	0	0	0	0	0	0	0	0	0	0	0	0	0	0	0	0	0	0	0	0	0	0	0.01187	0	0	0	0	0	0	0	0
k__Bacteria|p__Firmicutes|c__Clostridia|o__Clostridiales|f__Clostridiales_unclassified|g__Intestinimonas|s__Intestinimonas_butyriciproducens	2|1239|186801|186802||1392389|1297617	0	0	0	0	0	0	0	0	0	0	0	0	0	0	0	0	0	0	0	0	0	0	0	0	0	0	0	0	0	0	0	0	0	0	0	0	0	0	0	0.01187	0	0	0	0	0	0	0	0
k__Bacteria|p__Firmicutes|c__Clostridia|o__Clostridiales|f__Clostridiales_unclassified|g__Lawsonibacter	2|1239|186801|186802||2172004	0	0	0	0	0	0	0	0	0	0	0	0	0	0	0	0	0	0	0.12247	0	0	0	0	0	0	0	0	0	0	0	0	0	0	0	0	0	0	0	0	0	0	0	0	0	0	0	0	0
k__Bacteria|p__Firmicutes|c__Clostridia|o__Clostridiales|f__Clostridiales_unclassified|g__Lawsonibacter|s__Lawsonibacter_asaccharolyticus	2|1239|186801|186802||2172004|2108523	0	0	0	0	0	0	0	0	0	0	0	0	0	0	0	0	0	0	0.12247	0	0	0	0	0	0	0	0	0	0	0	0	0	0	0	0	0	0	0	0	0	0	0	0	0	0	0	0	0
k__Bacteria|p__Firmicutes|c__Clostridia|o__Clostridiales|f__Clostridiales_unclassified|g__Monoglobus	2|1239|186801|186802||2039302	0	0	0	0	0	0	0	0	0	0	0	0	0	0	0	0	0	0	0	0	0.04633	0	0	0	0	0	0	0	0	0.06921	0	0	0	0	0	0	0	0	0.01983	0.0537	0	0	0	0	0.21729	0	0.13819	0
k__Bacteria|p__Firmicutes|c__Clostridia|o__Clostridiales|f__Clostridiales_unclassified|g__Monoglobus|s__Monoglobus_pectinilyticus	2|1239|186801|186802||2039302|1981510	0	0	0	0	0	0	0	0	0	0	0	0	0	0	0	0	0	0	0	0	0.04633	0	0	0	0	0	0	0	0	0.06921	0	0	0	0	0	0	0	0	0.01983	0.0537	0	0	0	0	0.21729	0	0.13819	0
k__Bacteria|p__Firmicutes|c__Clostridia|o__Clostridiales|f__Eubacteriaceae	2|1239|186801|186802|186806	0	0	0	0	0	0	0	0	0.86472	0	0	0	0	0	0	1.75797	0	0	0	0	0	0	0	0	0.80125	0.01867	0	0	0	0.0851	0	0	0	0.29368	1.74084	0	0	0.52966	0.15756	0	0	0.0105	0.03411	0	0.80732	0	0	0.33356
k__Bacteria|p__Firmicutes|c__Clostridia|o__Clostridiales|f__Eubacteriaceae|g__Anaerofustis	2|1239|186801|186802|186806|264995	0	0	0	0	0	0	0	0	0	0	0	0	0	0	0	0	0	0	0	0	0	0	0	0	0	0.01867	0	0	0	0	0	0	0	0	0	0	0	0	0	0	0	0.0105	0	0	0	0	0	0
k__Bacteria|p__Firmicutes|c__Clostridia|o__Clostridiales|f__Eubacteriaceae|g__Anaerofustis|s__Anaerofustis_stercorihominis	2|1239|186801|186802|186806|264995|214853	0	0	0	0	0	0	0	0	0	0	0	0	0	0	0	0	0	0	0	0	0	0	0	0	0	0.01867	0	0	0	0	0	0	0	0	0	0	0	0	0	0	0	0.0105	0	0	0	0	0	0
k__Bacteria|p__Firmicutes|c__Clostridia|o__Clostridiales|f__Eubacteriaceae|g__Eubacterium	2|1239|186801|186802|186806|1730	0	0	0	0	0	0	0	0	0.86472	0	0	0	0	0	0	1.75797	0	0	0	0	0	0	0	0	0.80125	0	0	0	0	0.0851	0	0	0	0.29368	1.74084	0	0	0.52966	0.0756	0	0	0	0.03411	0	0.80732	0	0	0.33356
k__Bacteria|p__Firmicutes|c__Clostridia|o__Clostridiales|f__Eubacteriaceae|g__Eubacterium|s__Eubacterium_callanderi	2|1239|186801|186802|186806|1730|53442	0	0	0	0	0	0	0	0	0	0	0	0	0	0	0	0.06074	0	0	0	0	0	0	0	0	0	0	0	0	0	0	0	0	0	0	1.74084	0	0	0	0.02316	0	0	0	0	0	0	0	0	0
k__Bacteria|p__Firmicutes|c__Clostridia|o__Clostridiales|f__Eubacteriaceae|g__Eubacterium|s__Eubacterium_dolichum_CAG_375	2|1239|186801|186802|186806|1730|1263076	0	0	0	0	0	0	0	0	0	0	0	0	0	0	0	0	0	0	0	0	0	0	0	0	0.80125	0	0	0	0	0	0	0	0	0	0	0	0	0	0	0	0	0	0	0	0.45867	0	0	0
k__Bacteria|p__Firmicutes|c__Clostridia|o__Clostridiales|f__Eubacteriaceae|g__Eubacterium|s__Eubacterium_eligens	2|1239|186801|186802|186806|1730|39485	0	0	0	0	0	0	0	0	0	0	0	0	0	0	0	0	0	0	0	0	0	0	0	0	0	0	0	0	0	0	0	0	0	0	0	0	0	0	0	0	0	0	0	0	0	0	0	0.33356
k__Bacteria|p__Firmicutes|c__Clostridia|o__Clostridiales|f__Eubacteriaceae|g__Eubacterium|s__Eubacterium_hallii	2|1239|186801|186802|186806|1730|39488	0	0	0	0	0	0	0	0	0.17757	0	0	0	0	0	0	0	0	0	0	0	0	0	0	0	0	0	0	0	0	0	0	0	0	0	0	0	0	0.15136	0	0	0	0	0.03411	0	0.34864	0	0	0
k__Bacteria|p__Firmicutes|c__Clostridia|o__Clostridiales|f__Eubacteriaceae|g__Eubacterium|s__Eubacterium_limosum	2|1239|186801|186802|186806|1730|1736	0	0	0	0	0	0	0	0	0	0	0	0	0	0	0	0	0	0	0	0	0	0	0	0	0	0	0	0	0	0	0	0	0	0	0	0	0	0	0.00469	0	0	0	0	0	0	0	0	0
k__Bacteria|p__Firmicutes|c__Clostridia|o__Clostridiales|f__Eubacteriaceae|g__Eubacterium|s__Eubacterium_ramulus	2|1239|186801|186802|186806|1730|39490	0	0	0	0	0	0	0	0	0	0	0	0	0	0	0	0	0	0	0	0	0	0	0	0	0	0	0	0	0	0	0	0	0	0	0	0	0	0	0	0	0	0	0	0	0	0	0	0
k__Bacteria|p__Firmicutes|c__Clostridia|o__Clostridiales|f__Eubacteriaceae|g__Eubacterium|s__Eubacterium_sp_CAG_180	2|1239|186801|186802|186806|1730|1262882	0	0	0	0	0	0	0	0	0.68715	0	0	0	0	0	0	1.69723	0	0	0	0	0	0	0	0	0	0	0	0	0	0	0	0	0	0	0	0	0	0	0.04775	0	0	0	0	0	0	0	0	0
k__Bacteria|p__Firmicutes|c__Clostridia|o__Clostridiales|f__Eubacteriaceae|g__Eubacterium|s__Eubacterium_sp_CAG_251	2|1239|186801|186802|186806|1730|1262886	0	0	0	0	0	0	0	0	0	0	0	0	0	0	0	0	0	0	0	0	0	0	0	0	0	0	0	0	0	0	0	0	0	0	0	0	0	0	0	0	0	0	0	0	0	0	0	0
k__Bacteria|p__Firmicutes|c__Clostridia|o__Clostridiales|f__Eubacteriaceae|g__Eubacterium|s__Eubacterium_sp_CAG_274	2|1239|186801|186802|186806|1730|1262888	0	0	0	0	0	0	0	0	0	0	0	0	0	0	0	0	0	0	0	0	0	0	0	0	0	0	0	0	0	0	0	0	0	0	0	0	0	0.37829	0	0	0	0	0	0	0	0	0	0
k__Bacteria|p__Firmicutes|c__Clostridia|o__Clostridiales|f__Eubacteriaceae|g__Eubacterium|s__Eubacterium_sp_OM08_24	2|1239|186801|186802|186806|1730|2292352	0	0	0	0	0	0	0	0	0	0	0	0	0	0	0	0	0	0	0	0	0	0	0	0	0	0	0	0	0	0.0851	0	0	0	0	0	0	0	0	0	0	0	0	0	0	0	0	0	0
k__Bacteria|p__Firmicutes|c__Clostridia|o__Clostridiales|f__Eubacteriaceae|g__Eubacterium|s__Eubacterium_ventriosum	2|1239|186801|186802|186806|1730|39496	0	0	0	0	0	0	0	0	0	0	0	0	0	0	0	0	0	0	0	0	0	0	0	0	0	0	0	0	0	0	0	0	0	0.29368	0	0	0	0	0	0	0	0	0	0	0	0	0	0
k__Bacteria|p__Firmicutes|c__Clostridia|o__Clostridiales|f__Eubacteriaceae|g__Pseudoramibacter	2|1239|186801|186802|186806|113286	0	0	0	0	0	0	0	0	0	0	0	0	0	0	0	0	0	0	0	0	0	0	0	0	0	0	0	0	0	0	0	0	0	0	0	0	0	0	0.08196	0	0	0	0	0	0	0	0	0
k__Bacteria|p__Firmicutes|c__Clostridia|o__Clostridiales|f__Eubacteriaceae|g__Pseudoramibacter|s__Pseudoramibacter_alactolyticus	2|1239|186801|186802|186806|113286|113287	0	0	0	0	0	0	0	0	0	0	0	0	0	0	0	0	0	0	0	0	0	0	0	0	0	0	0	0	0	0	0	0	0	0	0	0	0	0	0.08196	0	0	0	0	0	0	0	0	0
k__Bacteria|p__Firmicutes|c__Clostridia|o__Clostridiales|f__Hungateiclostridiaceae	2|1239|186801|186802|2304686	0	0	0	0	0	0	0	0	0	0	0	0	0	0	0	0	0	0	0	0	0	0	0	0	0	0	0	0	0	0	0	0	0	0	0	0	0.0065	0	0	0	0	0	0	0	0	0	0	0
k__Bacteria|p__Firmicutes|c__Clostridia|o__Clostridiales|f__Hungateiclostridiaceae|g__Mageeibacillus	2|1239|186801|186802|2304686|1637257	0	0	0	0	0	0	0	0	0	0	0	0	0	0	0	0	0	0	0	0	0	0	0	0	0	0	0	0	0	0	0	0	0	0	0	0	0.0065	0	0	0	0	0	0	0	0	0	0	0
k__Bacteria|p__Firmicutes|c__Clostridia|o__Clostridiales|f__Hungateiclostridiaceae|g__Mageeibacillus|s__Mageeibacillus_indolicus	2|1239|186801|186802|2304686|1637257|884684	0	0	0	0	0	0	0	0	0	0	0	0	0	0	0	0	0	0	0	0	0	0	0	0	0	0	0	0	0	0	0	0	0	0	0	0	0.0065	0	0	0	0	0	0	0	0	0	0	0
k__Bacteria|p__Firmicutes|c__Clostridia|o__Clostridiales|f__Lachnospiraceae	2|1239|186801|186802|186803	0.16857	8.553	26.9961	0.23679	0	4.28648	74.0297	80.1032	13.8243	1.26118	7.21121	28.1448	0.34431	0	0	7.68137	0	0	3.7365	2.507	1.99606	2.39753	4.69758	5.09148	8.71128	72.5656	31.374	27.7751	0.42629	5.46385	9.99272	16.0478	0	12.9632	21.0261	0	0.60738	67.3148	15.6423	3.2071	1.27979	16.3074	25.1185	46.6926	77.1031	50.5118	10.6281	72.6419
k__Bacteria|p__Firmicutes|c__Clostridia|o__Clostridiales|f__Lachnospiraceae|g__Anaerostipes	2|1239|186801|186802|186803|207244	0	0	0	0	0	0	0	0	0	0	0	0	0	0	0	0	0	0	0	0	0	0	0	0	0	0	0	0	0	1.71924	0	0	0	0.29697	0	0	0	0.04515	0	0	0	0	0	0	2.19209	0	2.80017	0.20329
k__Bacteria|p__Firmicutes|c__Clostridia|o__Clostridiales|f__Lachnospiraceae|g__Anaerostipes|s__Anaerostipes_hadrus	2|1239|186801|186802|186803|207244|649756	0	0	0	0	0	0	0	0	0	0	0	0	0	0	0	0	0	0	0	0	0	0	0	0	0	0	0	0	0	1.71924	0	0	0	0.29697	0	0	0	0.04515	0	0	0	0	0	0	2.19209	0	2.80017	0.20329
k__Bacteria|p__Firmicutes|c__Clostridia|o__Clostridiales|f__Lachnospiraceae|g__Anaerotignum	2|1239|186801|186802|186803|2039240	0	0	0	0	0	0	0	0	0	0	0	0	0	0	0	0.00532	0	0	0	0	0	0	0	0	0	0	0	0	0	0	0	0	0	0	0	0	0	0	0	0	0	0	0	0	0.01842	0	0	0
k__Bacteria|p__Firmicutes|c__Clostridia|o__Clostridiales|f__Lachnospiraceae|g__Anaerotignum|s__Anaerotignum_lactatifermentans	2|1239|186801|186802|186803|2039240|160404	0	0	0	0	0	0	0	0	0	0	0	0	0	0	0	0.00532	0	0	0	0	0	0	0	0	0	0	0	0	0	0	0	0	0	0	0	0	0	0	0	0	0	0	0	0	0.01842	0	0	0
k__Bacteria|p__Firmicutes|c__Clostridia|o__Clostridiales|f__Lachnospiraceae|g__Blautia	2|1239|186801|186802|186803|572511	0	0.68828	11.549	0.1542	0	1.97669	67.8512	63.4819	1.25962	1.26118	1.33559	7.80271	0.08516	0	0	0.09591	0	0	2.15391	0.049	0	0.5236	3.35913	0.88836	4.67636	62.3399	29.4787	24.7608	0.31221	0.18067	7.7138	2.27863	0	6.13222	0	0	0	62.6968	11.8479	1.17439	0.00785	14.539	12.7134	35.0911	60.31	0	1.70157	67.7228
k__Bacteria|p__Firmicutes|c__Clostridia|o__Clostridiales|f__Lachnospiraceae|g__Blautia|s__Blautia_coccoides	2|1239|186801|186802|186803|572511|1532	0	0.02702	4.04183	0	0	0	0.03097	1.52739	0	0	0	0.01842	0	0	0	0	0	0	0	0	0	0.5236	0.1867	0.6287	0	0.80074	0	0.18111	0	0	1.42619	0	0	0	0	0	0	0.04895	0.00507	0.5277	0.00785	0.51255	4.10019	0.90069	0	0	0	0.01377
k__Bacteria|p__Firmicutes|c__Clostridia|o__Clostridiales|f__Lachnospiraceae|g__Blautia|s__Blautia_hansenii	2|1239|186801|186802|186803|572511|1322	0	0	0	0	0	0	0.07725	0	0	0	0	0	0	0	0	0	0	0	0	0	0	0	0	0	0	0	0	0	0	0	0	0	0	0	0	0	0	0	0	0	0	0	0	0	3.15449	0	0	0
k__Bacteria|p__Firmicutes|c__Clostridia|o__Clostridiales|f__Lachnospiraceae|g__Blautia|s__Blautia_hydrogenotrophica	2|1239|186801|186802|186803|572511|53443	0	0	0	0	0	0	0	0.06868	0	0	0	0.02625	0	0	0	0	0	0	0	0	0	0	0	0	0	0	0	0	0.07265	0	0.11074	2.25392	0	0	0	0	0	0	0	0	0	0	0	0.19886	0.52838	0	0	0
k__Bacteria|p__Firmicutes|c__Clostridia|o__Clostridiales|f__Lachnospiraceae|g__Blautia|s__Blautia_obeum	2|1239|186801|186802|186803|572511|40520	0	0	0	0.1542	0	0	0	0	1.22685	0	1.33559	0	0	0	0	0.09591	0	0	0	0	0	0	0	0	0	0	0	0	0	0.18067	0	0	0	2.9896	0	0	0	0	3.56114	0	0	0	0	0	0	0	0.8186	0.09131
k__Bacteria|p__Firmicutes|c__Clostridia|o__Clostridiales|f__Lachnospiraceae|g__Blautia|s__Blautia_producta	2|1239|186801|186802|186803|572511|33035	0	0	0	0	0	0	0.2627	0	0	0	0	1.1355	0	0	0	0	0	0	0	0.049	0	0	0	0	0	2.46513	1.53528	0	0.00258	0	0	0.02471	0	0.18384	0	0	0	0	0.08244	0.08384	0	0.21771	0.13554	0	0.07695	0	0	0
k__Bacteria|p__Firmicutes|c__Clostridia|o__Clostridiales|f__Lachnospiraceae|g__Blautia|s__Blautia_sp_An249	2|1239|186801|186802|186803|572511|1965603	0	0	0	0	0	0	0	0	0	0	0	0	0	0	0	0	0	0	0	0	0	0	0	0	0	0	0	0	0	0	0	0	0	0	0	0	0	0	0	0	0	0	0.15486	0	0	0	0	0
k__Bacteria|p__Firmicutes|c__Clostridia|o__Clostridiales|f__Lachnospiraceae|g__Blautia|s__Blautia_sp_CAG_257	2|1239|186801|186802|186803|572511|1262756	0	0	0	0	0	0	0.01928	12.4547	0	0	0	4.69047	0	0	0	0	0	0	2.15391	0	0	0	0	0	0	0	0	16.1141	0	0	0.04529	0	0	0.03104	0	0	0	0.11459	0.04382	0	0	0	0	19.6117	6.55152	0	0	1.77652
k__Bacteria|p__Firmicutes|c__Clostridia|o__Clostridiales|f__Lachnospiraceae|g__Blautia|s__Blautia_wexlerae	2|1239|186801|186802|186803|572511|418240	0	0	0	0	0	0	1.57499	0	0.02575	0	0	0	0	0	0	0	0	0	0	0	0	0	0	0	0	0	0	0	0	0	0	0	0	0	0	0	0	0.24764	0	0	0	0	6.28857	0	7.12886	0	0	0
k__Bacteria|p__Firmicutes|c__Clostridia|o__Clostridiales|f__Lachnospiraceae|g__Blautia|s__Ruminococcus_gnavus	2|1239|186801|186802|186803|572511|33038	0	0.66126	7.50721	0	0	1.97669	64.788	49.4312	0	1.26118	0	1.93208	0.08516	0	0	0	0	0	0	0	0	0	3.17243	0.25966	4.67636	59.0741	27.9434	8.46552	0.23697	0	6.13158	0	0	0	0	0	0	62.2856	8.10509	0.56285	0	13.8088	2.03421	14.3799	21.8988	0	0	65.8412
k__Bacteria|p__Firmicutes|c__Clostridia|o__Clostridiales|f__Lachnospiraceae|g__Blautia|s__Ruminococcus_torques	2|1239|186801|186802|186803|572511|33039	0	0	0	0	0	0	1.09803	0	0.00702	0	0	0	0	0	0	0	0	0	0	0	0	0	0	0	0	0	0	0	0	0	0	0	0	2.92774	0	0	0	0	0.05035	0	0	0	0	0	20.971	0	0.88297	0
k__Bacteria|p__Firmicutes|c__Clostridia|o__Clostridiales|f__Lachnospiraceae|g__Coprococcus	2|1239|186801|186802|186803|33042	0	0	0	0	0	0	0	0	0.65025	0	4.35316	0	0	0	0	0.49861	0	0	0	0	0	0	0	0	0	0	0	0	0	2.56505	0	0	0	2.20792	0	0	0.05053	0.05761	0	0	0	0	0	0	0	38.2445	1.03299	0
k__Bacteria|p__Firmicutes|c__Clostridia|o__Clostridiales|f__Lachnospiraceae|g__Coprococcus|s__Coprococcus_catus	2|1239|186801|186802|186803|33042|116085	0	0	0	0	0	0	0	0	0.28097	0	0.17317	0	0	0	0	0	0	0	0	0	0	0	0	0	0	0	0	0	0	0.12482	0	0	0	0.86171	0	0	0.05053	0.05761	0	0	0	0	0	0	0	0	0.55745	0
k__Bacteria|p__Firmicutes|c__Clostridia|o__Clostridiales|f__Lachnospiraceae|g__Coprococcus|s__Coprococcus_comes	2|1239|186801|186802|186803|33042|410072	0	0	0	0	0	0	0	0	0.36929	0	4.17999	0	0	0	0	0.49861	0	0	0	0	0	0	0	0	0	0	0	0	0	2.44023	0	0	0	1.34621	0	0	0	0	0	0	0	0	0	0	0	38.2445	0.47554	0
k__Bacteria|p__Firmicutes|c__Clostridia|o__Clostridiales|f__Lachnospiraceae|g__Coprococcus|s__Coprococcus_eutactus	2|1239|186801|186802|186803|33042|33043	0	0	0	0	0	0	0	0	0	0	0	0	0	0	0	0	0	0	0	0	0	0	0	0	0	0	0	0	0	0	0	0	0	0	0	0	0	0	0	0	0	0	0	0	0	0	0	0
k__Bacteria|p__Firmicutes|c__Clostridia|o__Clostridiales|f__Lachnospiraceae|g__Dorea	2|1239|186801|186802|186803|189330	0	0	0	0	0	0	0.18075	9.24141	0.25519	0	0.76883	0.48027	0	0	0	0	0	0	0	0	0	0	0	0	0	0	0.26443	0.95671	0	0.23677	0.20087	0	0	0.73091	2.47396	0	0	0	0.0071	0.02853	0	0	0.10213	5.80216	1.96999	0	2.60774	1.14908
k__Bacteria|p__Firmicutes|c__Clostridia|o__Clostridiales|f__Lachnospiraceae|g__Dorea|s__Dorea_formicigenerans	2|1239|186801|186802|186803|189330|39486	0	0	0	0	0	0	0	0	0.13039	0	0.23257	0	0	0	0	0	0	0	0	0	0	0	0	0	0	0	0.26443	0	0	0.21251	0	0	0	0.07014	0	0	0	0	0	0	0	0	0.10213	0	0	0	0	0.74254
k__Bacteria|p__Firmicutes|c__Clostridia|o__Clostridiales|f__Lachnospiraceae|g__Dorea|s__Dorea_longicatena	2|1239|186801|186802|186803|189330|88431	0	0	0	0	0	0	0	0	0.1248	0	0.53626	0	0	0	0	0	0	0	0	0	0	0	0	0	0	0	0	0	0	0.02426	0	0	0	0	0	0	0	0	0	0	0	0	0	0	0	0	2.60774	0
k__Bacteria|p__Firmicutes|c__Clostridia|o__Clostridiales|f__Lachnospiraceae|g__Dorea|s__Dorea_sp_CAG_317	2|1239|186801|186802|186803|189330|1262873	0	0	0	0	0	0	0.18075	9.24141	0	0	0	0.48027	0	0	0	0	0	0	0	0	0	0	0	0	0	0	0	0.95671	0	0	0.20087	0	0	0.66077	0	0	0	0	0	0.02853	0	0	0	5.80216	1.96999	0	0	0.40654
k__Bacteria|p__Firmicutes|c__Clostridia|o__Clostridiales|f__Lachnospiraceae|g__Dorea|s__Dorea_sp_D27	2|1239|186801|186802|186803|189330|658665	0	0	0	0	0	0	0	0	0	0	0	0	0	0	0	0	0	0	0	0	0	0	0	0	0	0	0	0	0	0	0	0	0	0	2.47396	0	0	0	0.0071	0	0	0	0	0	0	0	0	0
k__Bacteria|p__Firmicutes|c__Clostridia|o__Clostridiales|f__Lachnospiraceae|g__Eisenbergiella	2|1239|186801|186802|186803|1432051	0	0.07117	14.7331	0	0	0	0	4.81067	3.1588	0	0.75364	6.05438	0.00929	0	0	2.42499	0	0	0.65412	0.01958	0	0	0.05638	0.94793	0	0.00224	0.27635	0.00381	0.07418	0.45585	0.35222	11.8864	0	2.60746	10.8469	0	0.55686	0.09795	0.76898	0.13448	0.14533	0.21995	5.21644	2.49007	1.13243	0	0.92879	0.41643
k__Bacteria|p__Firmicutes|c__Clostridia|o__Clostridiales|f__Lachnospiraceae|g__Eisenbergiella|s__Eisenbergiella_massiliensis	2|1239|186801|186802|186803|1432051|1720294	0	0.07117	14.7331	0	0	0	0	4.73357	2.70867	0	0	1.00851	0	0	0	0.99296	0	0	0.24137	0	0	0	0.05638	0.94793	0	0	0.27635	0.00381	0.07418	0	0.09627	1.24649	0	2.60746	0	0	0	0.04706	0.76898	0.13448	0	0.21995	5.21644	2.44688	1.13243	0	0	0.12918
k__Bacteria|p__Firmicutes|c__Clostridia|o__Clostridiales|f__Lachnospiraceae|g__Eisenbergiella|s__Eisenbergiella_tayi	2|1239|186801|186802|186803|1432051|1432052	0	0	0	0	0	0	0	0.0771	0.45014	0	0.75364	5.04588	0.00929	0	0	1.43203	0	0	0.41274	0.01958	0	0	0	0	0	0.00224	0	0	0	0.45585	0.25595	10.6399	0	0	10.8469	0	0.55686	0.0509	0	0	0.14533	0	0	0.04319	0	0	0.92879	0.28725
k__Bacteria|p__Firmicutes|c__Clostridia|o__Clostridiales|f__Lachnospiraceae|g__Faecalicatena	2|1239|186801|186802|186803|2005359	0	0	0	0	0	0	0	0	0	0	0	0	0	0	0	0	0	0	0	0	0	0	0	0	0	0	0	0	0	0	0	0	0	0	0	0	0	0	0	0	0	0.05631	0.8356	0	0	0	0	0
k__Bacteria|p__Firmicutes|c__Clostridia|o__Clostridiales|f__Lachnospiraceae|g__Faecalicatena|s__Faecalicatena_orotica	2|1239|186801|186802|186803|2005359|1544	0	0	0	0	0	0	0	0	0	0	0	0	0	0	0	0	0	0	0	0	0	0	0	0	0	0	0	0	0	0	0	0	0	0	0	0	0	0	0	0	0	0.05631	0.8356	0	0	0	0	0
k__Bacteria|p__Firmicutes|c__Clostridia|o__Clostridiales|f__Lachnospiraceae|g__Fusicatenibacter	2|1239|186801|186802|186803|1407607	0	0	0	0	0	0	0.3915	0	0.70859	0	0	0	0	0	0	0	0	0	0	0	0	0	0	0	0	0	0	0	0	0.30627	0	0	0	0	0	0	0	4.18827	0	0	0	0	0.30134	0	0.10777	11.0524	1.55686	2.91245
k__Bacteria|p__Firmicutes|c__Clostridia|o__Clostridiales|f__Lachnospiraceae|g__Fusicatenibacter|s__Fusicatenibacter_saccharivorans	2|1239|186801|186802|186803|1407607|1150298	0	0	0	0	0	0	0.3915	0	0.70859	0	0	0	0	0	0	0	0	0	0	0	0	0	0	0	0	0	0	0	0	0.30627	0	0	0	0	0	0	0	4.18827	0	0	0	0	0.30134	0	0.10777	11.0524	1.55686	2.91245
k__Bacteria|p__Firmicutes|c__Clostridia|o__Clostridiales|f__Lachnospiraceae|g__Lachnoclostridium	2|1239|186801|186802|186803|1506553	0	7.79354	0.71396	0	0	0	0	1.95657	3.93662	0	0	3.43047	0.239	0	0	3.21783	0	0	0.20276	0.27741	1.99606	0	1.28207	3.25519	0	0.74723	0	0	0	0	1.0523	1.67337	0	0.46962	7.55748	0	0	0.0066	0.51353	1.41261	1.12662	1.26665	4.65861	0.73398	4.24979	0	0	0.05338
k__Bacteria|p__Firmicutes|c__Clostridia|o__Clostridiales|f__Lachnospiraceae|g__Lachnoclostridium|s__Clostridium_aldenense	2|1239|186801|186802|186803|1506553|358742	0	0	0	0	0	0	0	0	0	0	0	0.24161	0	0	0	0.13417	0	0	0	0.01466	0	0	0	0	0	0	0	0	0	0	0	0	0	0	0	0	0	0	0	0	0	0	0	0	0	0	0	0
k__Bacteria|p__Firmicutes|c__Clostridia|o__Clostridiales|f__Lachnospiraceae|g__Lachnoclostridium|s__Clostridium_asparagiforme	2|1239|186801|186802|186803|1506553|333367	0	0	0	0	0	0	0	0.26111	0.04614	0	0	0	0	0	0	0	0	0	0	0	0	0	0	0	0	0	0	0	0	0	0	0	0	0	0	0	0	0	0	0	0	0	0	0	0	0	0	0
k__Bacteria|p__Firmicutes|c__Clostridia|o__Clostridiales|f__Lachnospiraceae|g__Lachnoclostridium|s__Clostridium_bolteae	2|1239|186801|186802|186803|1506553|208479	0	0	0	0	0	0	0	0.66024	0	0	0	0.19782	0.14548	0	0	0.85687	0	0	0.10965	0	0	0	0	0	0	0	0	0	0	0	0	0	0	0.05388	0	0	0	0	0	0.13646	0	0	0	0	0	0	0	0
k__Bacteria|p__Firmicutes|c__Clostridia|o__Clostridiales|f__Lachnospiraceae|g__Lachnoclostridium|s__Clostridium_citroniae	2|1239|186801|186802|186803|1506553|358743	0	0.02155	0	0	0	0	0	0.085	0	0	0	0	0.03371	0	0	0	0	0	0	0	0	0	0	0	0	0	0	0	0	0	0	0	0	0.14856	0	0	0	0	0	0.07508	0	0	0	0	0	0	0	0
k__Bacteria|p__Firmicutes|c__Clostridia|o__Clostridiales|f__Lachnospiraceae|g__Lachnoclostridium|s__Clostridium_clostridioforme	2|1239|186801|186802|186803|1506553|1531	0	7.49674	0.10278	0	0	0	0	0	0	0	0	0	0	0	0	0	0	0	0	0.2163	0	0	0.84518	0.00389	0	0.0073	0	0	0	0	0	0	0	0	0	0	0	0	0	0.12325	0	0.43255	0.15627	0	0.07816	0	0	0
k__Bacteria|p__Firmicutes|c__Clostridia|o__Clostridiales|f__Lachnospiraceae|g__Lachnoclostridium|s__Clostridium_lavalense	2|1239|186801|186802|186803|1506553|460384	0	0	0.51381	0	0	0	0	0.21937	1.48904	0	0	0.17684	0	0	0	2.07145	0	0	0	0	0	0	0	0	0	0	0	0	0	0	0	0	0	0.25824	0	0	0	0	0	0	0	0	0	0	0	0	0	0
k__Bacteria|p__Firmicutes|c__Clostridia|o__Clostridiales|f__Lachnospiraceae|g__Lachnoclostridium|s__Clostridium_scindens	2|1239|186801|186802|186803|1506553|29347	0	0.03862	0	0	0	0	0	0.72119	2.35464	0	0	0.40562	0	0	0	0	0	0	0	0.04644	0	0	0.07252	0	0	0.52943	0	0	0	0	1.0523	1.67337	0	0.00894	0	0	0	0.0066	0.51353	0.46613	1.12662	0.43656	0.07043	0.4942	3.9807	0	0	0.0036
k__Bacteria|p__Firmicutes|c__Clostridia|o__Clostridiales|f__Lachnospiraceae|g__Lachnoclostridium|s__Clostridium_symbiosum	2|1239|186801|186802|186803|1506553|1512	0	0.23664	0.09737	0	0	0	0	0.00966	0	0	0	2.25263	0.05982	0	0	0	0	0	0.09312	0	0	0	0.36437	0.05247	0	0.02972	0	0	0	0	0	0	0	0	0	0	0	0	0	0	0	0.39754	0.46158	0	0.19092	0	0	0.04978
k__Bacteria|p__Firmicutes|c__Clostridia|o__Clostridiales|f__Lachnospiraceae|g__Lachnoclostridium|s__Lachnoclostridium_sp_An118	2|1239|186801|186802|186803|1506553|1965547	0	0	0	0	0	0	0	0	0	0	0	0.15594	0	0	0	0	0	0	0	0	0	0	0	0	0	0	0	0	0	0	0	0	0	0	0	0	0	0	0	0	0	0	0	0	0	0	0	0
k__Bacteria|p__Firmicutes|c__Clostridia|o__Clostridiales|f__Lachnospiraceae|g__Lachnoclostridium|s__Lachnoclostridium_sp_An138	2|1239|186801|186802|186803|1506553|1965560	0	0	0	0	0	0	0	0	0.0468	0	0	0	0	0	0	0	0	0	0	0	0	0	0	0	0	0	0	0	0	0	0	0	0	0	0	0	0	0	0	0	0	0	0	0	0	0	0	0
k__Bacteria|p__Firmicutes|c__Clostridia|o__Clostridiales|f__Lachnospiraceae|g__Lachnoclostridium|s__Lachnoclostridium_sp_An14	2|1239|186801|186802|186803|1506553|1965562	0	0	0	0	0	0	0	0	0	0	0	0	0	0	0	0	0	0	0	0	0	0	0	0	0	0	0	0	0	0	0	0	0	0	0	0	0	0	0	0	0	0	0	0.23978	0	0	0	0
k__Bacteria|p__Firmicutes|c__Clostridia|o__Clostridiales|f__Lachnospiraceae|g__Lachnoclostridium|s__Lachnoclostridium_sp_An298	2|1239|186801|186802|186803|1506553|1965627	0	0	0	0	0	0	0	0	0	0	0	0	0	0	0	0	0	0	0	0	0	0	0	0	0	0.18078	0	0	0	0	0	0	0	0	0	0	0	0	0	0	0	0	0	0	0	0	0	0
k__Bacteria|p__Firmicutes|c__Clostridia|o__Clostridiales|f__Lachnospiraceae|g__Lachnoclostridium|s__Lachnoclostridium_sp_An76	2|1239|186801|186802|186803|1506553|1965654	0	0	0	0	0	0	0	0	0	0	0	0	0	0	0	0.15534	0	0	0	0	1.99606	0	0	3.19883	0	0	0	0	0	0	0	0	0	0	7.55748	0	0	0	0	0.61169	0	0	3.97033	0	0	0	0	0
k__Bacteria|p__Firmicutes|c__Clostridia|o__Clostridiales|f__Lachnospiraceae|g__Lachnospira	2|1239|186801|186802|186803|28050	0	0	0	0	0	0	0	0	0	0	0	0	0	0	0	0	0	0	0	0	0	0	0	0	0	0	0	0	0	0	0	0	0	0.3385	0	0	0	0	0	0	0	0	0	0	0	0	0	0
k__Bacteria|p__Firmicutes|c__Clostridia|o__Clostridiales|f__Lachnospiraceae|g__Lachnospiraceae_unclassified	2|1239|186801|186802|186803|	0	0	0	0	0	0	0	0	0.21284	0	0	0	0	0	0	0	0	0	0.32977	0	0	0	0	0	0.07282	0	0	0	0	0	0	0	0	0	0	0	0	0	0	0	0	0	0	0	0.18719	0	0	0
k__Bacteria|p__Firmicutes|c__Clostridia|o__Clostridiales|f__Lachnospiraceae|g__Lachnospiraceae_unclassified|s__Eubacterium_rectale	2|1239|186801|186802|186803||39491	0	0	0	0	0	0	0	0	0.21284	0	0	0	0	0	0	0	0	0	0.32977	0	0	0	0	0	0	0	0	0	0	0	0	0	0	0	0	0	0	0	0	0	0	0	0	0	0.18719	0	0	0
k__Bacteria|p__Firmicutes|c__Clostridia|o__Clostridiales|f__Lachnospiraceae|g__Lachnospiraceae_unclassified|s__Lachnospiraceae_bacterium_2_1_46FAA	2|1239|186801|186802|186803||742723	0	0	0	0	0	0	0	0	0	0	0	0	0	0	0	0	0	0	0	0	0	0	0	0	0.07282	0	0	0	0	0	0	0	0	0	0	0	0	0	0	0	0	0	0	0	0	0	0	0
k__Bacteria|p__Firmicutes|c__Clostridia|o__Clostridiales|f__Lachnospiraceae|g__Lachnospira|s__Lachnospira_pectinoschiza	2|1239|186801|186802|186803|28050|28052	0	0	0	0	0	0	0	0	0	0	0	0	0	0	0	0	0	0	0	0	0	0	0	0	0	0	0	0	0	0	0	0	0	0.3385	0	0	0	0	0	0	0	0	0	0	0	0	0	0
k__Bacteria|p__Firmicutes|c__Clostridia|o__Clostridiales|f__Lachnospiraceae|g__Murimonas	2|1239|186801|186802|186803|1774128	0	0	0	0	0	0	0	0	0	0	0	0.05122	0	0	0	0	0	0	0	0	0	0	0	0	0	0	0	0	0	0	0	0.06401	0	0.00186	0	0	0	0	0	0	0	0	0	0	0	0	0	0
k__Bacteria|p__Firmicutes|c__Clostridia|o__Clostridiales|f__Lachnospiraceae|g__Murimonas|s__Murimonas_intestini	2|1239|186801|186802|186803|1774128|1337051	0	0	0	0	0	0	0	0	0	0	0	0.05122	0	0	0	0	0	0	0	0	0	0	0	0	0	0	0	0	0	0	0	0.06401	0	0.00186	0	0	0	0	0	0	0	0	0	0	0	0	0	0
k__Bacteria|p__Firmicutes|c__Clostridia|o__Clostridiales|f__Lachnospiraceae|g__Roseburia	2|1239|186801|186802|186803|841	0	0	0	0	0	0	0	0	0.48286	0	0	0	0	0	0	0	0	0	0	0	0	0	0	0	0	0	0	0	0	0	0	0	0	0.14748	0	0	0	0.1353	0.01397	0	0	0.22541	0	0	0	0	0	0.07341
k__Bacteria|p__Firmicutes|c__Clostridia|o__Clostridiales|f__Lachnospiraceae|g__Roseburia|s__Roseburia_faecis	2|1239|186801|186802|186803|841|301302	0	0	0	0	0	0	0	0	0	0	0	0	0	0	0	0	0	0	0	0	0	0	0	0	0	0	0	0	0	0	0	0	0	0	0	0	0	0	0.01397	0	0	0	0	0	0	0	0	0
k__Bacteria|p__Firmicutes|c__Clostridia|o__Clostridiales|f__Lachnospiraceae|g__Roseburia|s__Roseburia_hominis	2|1239|186801|186802|186803|841|301301	0	0	0	0	0	0	0	0	0.30303	0	0	0	0	0	0	0	0	0	0	0	0	0	0	0	0	0	0	0	0	0	0	0	0	0	0	0	0	0.1353	0	0	0	0	0	0	0	0	0	0.07341
k__Bacteria|p__Firmicutes|c__Clostridia|o__Clostridiales|f__Lachnospiraceae|g__Roseburia|s__Roseburia_intestinalis	2|1239|186801|186802|186803|841|166486	0	0	0	0	0	0	0	0	0	0	0	0	0	0	0	0	0	0	0	0	0	0	0	0	0	0	0	0	0	0	0	0	0	0	0	0	0	0	0	0	0	0.22541	0	0	0	0	0	0
k__Bacteria|p__Firmicutes|c__Clostridia|o__Clostridiales|f__Lachnospiraceae|g__Roseburia|s__Roseburia_inulinivorans	2|1239|186801|186802|186803|841|360807	0	0	0	0	0	0	0	0	0	0	0	0	0	0	0	0	0	0	0	0	0	0	0	0	0	0	0	0	0	0	0	0	0	0	0	0	0	0	0	0	0	0	0	0	0	0	0	0
k__Bacteria|p__Firmicutes|c__Clostridia|o__Clostridiales|f__Lachnospiraceae|g__Roseburia|s__Roseburia_sp_CAG_182	2|1239|186801|186802|186803|841|1262942	0	0	0	0	0	0	0	0	0.17983	0	0	0	0	0	0	0	0	0	0	0	0	0	0	0	0	0	0	0	0	0	0	0	0	0	0	0	0	0	0	0	0	0	0	0	0	0	0	0
k__Bacteria|p__Firmicutes|c__Clostridia|o__Clostridiales|f__Lachnospiraceae|g__Roseburia|s__Roseburia_sp_CAG_303	2|1239|186801|186802|186803|841|1262944	0	0	0	0	0	0	0	0	0	0	0	0	0	0	0	0	0	0	0	0	0	0	0	0	0	0	0	0	0	0	0	0	0	0.14748	0	0	0	0	0	0	0	0	0	0	0	0	0	0
k__Bacteria|p__Firmicutes|c__Clostridia|o__Clostridiales|f__Lachnospiraceae|g__Roseburia|s__Roseburia_sp_CAG_471	2|1239|186801|186802|186803|841|1262948	0	0	0	0	0	0	0	0	0	0	0	0	0	0	0	0	0	0	0	0	0	0	0	0	0	0	0	0	0	0	0	0	0	0	0	0	0	0	0	0	0	0	0	0	0	0	0	0
k__Bacteria|p__Firmicutes|c__Clostridia|o__Clostridiales|f__Lachnospiraceae|g__Sellimonas	2|1239|186801|186802|186803|1769710	0.16857	0	0	0.08259	0	2.30979	5.60622	0.61271	3.15955	0	0	10.3257	0.01086	0	0	1.4387	0	0	0.39594	2.16102	0	1.87393	0	0	3.9621	9.47616	1.35451	2.05381	0.03991	0	0.67353	0.14545	0	0.03024	0.14769	0	0	0.08719	2.49086	0.45709	0	0	0	2.52312	6.93534	1.21489	0	0
k__Bacteria|p__Firmicutes|c__Clostridia|o__Clostridiales|f__Lachnospiraceae|g__Sellimonas|s__Sellimonas_intestinalis	2|1239|186801|186802|186803|1769710|1653434	0.16857	0	0	0.08259	0	2.30979	5.60622	0.61271	3.15955	0	0	10.3257	0.01086	0	0	1.4387	0	0	0.39594	2.16102	0	1.87393	0	0	3.9621	9.47616	1.35451	2.05381	0.03991	0	0.67353	0.14545	0	0.03024	0.14769	0	0	0.08719	2.49086	0.45709	0	0	0	2.52312	6.93534	1.21489	0	0
k__Bacteria|p__Firmicutes|c__Clostridia|o__Clostridiales|f__Lachnospiraceae|g__Tyzzerella	2|1239|186801|186802|186803|1506577	0	0	0	0	0	0	0	0	0	0	0	0	0	0	0	0	0	0	0	0	0	0	0	0	0	0	0	0	0	0	0	0	0	0	0	0	0	0	0	0	0	0	1.29108	0.0521	0	0	0	0.11113
k__Bacteria|p__Firmicutes|c__Clostridia|o__Clostridiales|f__Lachnospiraceae|g__Tyzzerella|s__Tyzzerella_nexilis	2|1239|186801|186802|186803|1506577|29361	0	0	0	0	0	0	0	0	0	0	0	0	0	0	0	0	0	0	0	0	0	0	0	0	0	0	0	0	0	0	0	0	0	0	0	0	0	0	0	0	0	0	1.29108	0.0521	0	0	0	0.11113
k__Bacteria|p__Firmicutes|c__Clostridia|o__Clostridiales|f__Oscillospiraceae	2|1239|186801|186802|216572	0	0	0	0	0	0	0	0	0	0	0.01015	2.8589	0	0	0	0	0	0	0	0	0	0	0	0	0	0	0	0	0	0	1.29767	0	0	0	0	0	0	0	0	0	0	0	0	0	0	0	0	0.32297
k__Bacteria|p__Firmicutes|c__Clostridia|o__Clostridiales|f__Oscillospiraceae|g__Oscillibacter	2|1239|186801|186802|216572|459786	0	0	0	0	0	0	0	0	0	0	0.01015	2.8589	0	0	0	0	0	0	0	0	0	0	0	0	0	0	0	0	0	0	1.29767	0	0	0	0	0	0	0	0	0	0	0	0	0	0	0	0	0.32297
k__Bacteria|p__Firmicutes|c__Clostridia|o__Clostridiales|f__Oscillospiraceae|g__Oscillibacter|s__Oscillibacter_sp_CAG_241	2|1239|186801|186802|216572|459786|1262911	0	0	0	0	0	0	0	0	0	0	0.01015	2.8589	0	0	0	0	0	0	0	0	0	0	0	0	0	0	0	0	0	0	1.29767	0	0	0	0	0	0	0	0	0	0	0	0	0	0	0	0	0.32297
k__Bacteria|p__Firmicutes|c__Clostridia|o__Clostridiales|f__Peptococcaceae	2|1239|186801|186802|186807	0	0	0	0	0	0	0	0	0	0	0	0	0	0	0	0	0	0	0	0	0	0	0	0	0.13597	0	0	0	1.28765	0.26079	0	0	0	0	0	0.27438	0	0	0	0	0	0	0.28738	0	0	0	0.11552	0
k__Bacteria|p__Firmicutes|c__Clostridia|o__Clostridiales|f__Peptococcaceae|g__Peptococcus	2|1239|186801|186802|186807|2740	0	0	0	0	0	0	0	0	0	0	0	0	0	0	0	0	0	0	0	0	0	0	0	0	0.13597	0	0	0	1.28765	0.26079	0	0	0	0	0	0.27438	0	0	0	0	0	0	0.28738	0	0	0	0.11552	0
k__Bacteria|p__Firmicutes|c__Clostridia|o__Clostridiales|f__Peptococcaceae|g__Peptococcus|s__Peptococcus_niger	2|1239|186801|186802|186807|2740|2741	0	0	0	0	0	0	0	0	0	0	0	0	0	0	0	0	0	0	0	0	0	0	0	0	0.13597	0	0	0	1.28765	0.26079	0	0	0	0	0	0.27438	0	0	0	0	0	0	0.28738	0	0	0	0.11552	0
k__Bacteria|p__Firmicutes|c__Clostridia|o__Clostridiales|f__Peptostreptococcaceae	2|1239|186801|186802|186804	0	0	0.03968	0	0	0	0	0	0	0	0	0	0	0	0	0	0	1.64802	0	0	0.1738	0	0	0	0	0	0.06228	0	4.73756	0	0.04352	0.24409	0	0	0	0	1.33922	0.17122	0	0	0	0	0	0	0	0	0	0
k__Bacteria|p__Firmicutes|c__Clostridia|o__Clostridiales|f__Peptostreptococcaceae|g__Clostridioides	2|1239|186801|186802|186804|1870884	0	0	0.03968	0	0	0	0	0	0	0	0	0	0	0	0	0	0	0	0	0	0	0	0	0	0	0	0	0	0	0	0.04352	0	0	0	0	0	0	0	0	0	0	0	0	0	0	0	0	0
k__Bacteria|p__Firmicutes|c__Clostridia|o__Clostridiales|f__Peptostreptococcaceae|g__Clostridioides|s__Clostridioides_difficile	2|1239|186801|186802|186804|1870884|1496	0	0	0.03968	0	0	0	0	0	0	0	0	0	0	0	0	0	0	0	0	0	0	0	0	0	0	0	0	0	0	0	0.04352	0	0	0	0	0	0	0	0	0	0	0	0	0	0	0	0	0
k__Bacteria|p__Firmicutes|c__Clostridia|o__Clostridiales|f__Peptostreptococcaceae|g__Intestinibacter	2|1239|186801|186802|186804|1505657	0	0	0	0	0	0	0	0	0	0	0	0	0	0	0	0	0	0	0	0	0.1738	0	0	0	0	0	0	0	0	0	0	0	0	0	0	0	0	0.17122	0	0	0	0	0	0	0	0	0	0
k__Bacteria|p__Firmicutes|c__Clostridia|o__Clostridiales|f__Peptostreptococcaceae|g__Intestinibacter|s__Intestinibacter_bartlettii	2|1239|186801|186802|186804|1505657|261299	0	0	0	0	0	0	0	0	0	0	0	0	0	0	0	0	0	0	0	0	0.1738	0	0	0	0	0	0	0	0	0	0	0	0	0	0	0	0	0.17122	0	0	0	0	0	0	0	0	0	0
k__Bacteria|p__Firmicutes|c__Clostridia|o__Clostridiales|f__Peptostreptococcaceae|g__Peptostreptococcus	2|1239|186801|186802|186804|1257	0	0	0	0	0	0	0	0	0	0	0	0	0	0	0	0	0	1.64802	0	0	0	0	0	0	0	0	0.06228	0	4.73756	0	0	0.24409	0	0	0	0	1.33922	0	0	0	0	0	0	0	0	0	0	0
k__Bacteria|p__Firmicutes|c__Clostridia|o__Clostridiales|f__Peptostreptococcaceae|g__Peptostreptococcus|s__Peptostreptococcus_anaerobius	2|1239|186801|186802|186804|1257|1261	0	0	0	0	0	0	0	0	0	0	0	0	0	0	0	0	0	1.64802	0	0	0	0	0	0	0	0	0.06228	0	4.73756	0	0	0.24409	0	0	0	0	1.33922	0	0	0	0	0	0	0	0	0	0	0
k__Bacteria|p__Firmicutes|c__Clostridia|o__Clostridiales|f__Ruminococcaceae	2|1239|186801|186802|541000	0	0.05851	0	0	0	0	0	2.7608	3.5735	0	5.71046	5.10567	4.44042	0	0	10.3544	0.79879	0	2.91009	0.01434	0.02958	0.51076	0.00453	1.80416	0.24228	0.9013	1.24114	3.10898	0.03477	3.16162	1.02354	2.17802	0	44.1426	11.1202	0	8.42048	0.51804	12.5074	0.43902	0.67999	1.17973	14.4433	1.25452	1.29218	0	0.91498	1.16557
k__Bacteria|p__Firmicutes|c__Clostridia|o__Clostridiales|f__Ruminococcaceae|g__Agathobaculum	2|1239|186801|186802|541000|2048137	0	0	0	0	0	0	0	0	0	0	0	0	0	0	0	0	0	0	0.15781	0	0	0	0	0	0	0	0	0	0	0	0	0	0	0	0	0	0	0.04165	0	0	0	0	0	0	0	0	0	0
k__Bacteria|p__Firmicutes|c__Clostridia|o__Clostridiales|f__Ruminococcaceae|g__Agathobaculum|s__Agathobaculum_butyriciproducens	2|1239|186801|186802|541000|2048137|1628085	0	0	0	0	0	0	0	0	0	0	0	0	0	0	0	0	0	0	0.15781	0	0	0	0	0	0	0	0	0	0	0	0	0	0	0	0	0	0	0.04165	0	0	0	0	0	0	0	0	0	0
k__Bacteria|p__Firmicutes|c__Clostridia|o__Clostridiales|f__Ruminococcaceae|g__Anaerofilum	2|1239|186801|186802|541000|52784	0	0	0	0	0	0	0	0	0	0	0	0	0	0	0	0	0	0	0	0	0	0	0	0	0	0	0	0	0	0	0.0098	0	0	0	0	0	0	0	0	0	0	0	0	0	0	0	0	0
k__Bacteria|p__Firmicutes|c__Clostridia|o__Clostridiales|f__Ruminococcaceae|g__Anaerofilum|s__Anaerofilum_sp_An201	2|1239|186801|186802|541000|52784|1965588	0	0	0	0	0	0	0	0	0	0	0	0	0	0	0	0	0	0	0	0	0	0	0	0	0	0	0	0	0	0	0.0098	0	0	0	0	0	0	0	0	0	0	0	0	0	0	0	0	0
k__Bacteria|p__Firmicutes|c__Clostridia|o__Clostridiales|f__Ruminococcaceae|g__Anaeromassilibacillus	2|1239|186801|186802|541000|1924093	0	0	0	0	0	0	0	0.13714	0	0	0.06356	0	0	0	0	0	0	0	0	0	0	0	0	0	0	0	0	0	0	0	0	0	0	0	0	0	0	0	0	0	0	0	0.14191	0	0	0	0	0
k__Bacteria|p__Firmicutes|c__Clostridia|o__Clostridiales|f__Ruminococcaceae|g__Anaeromassilibacillus|s__Anaeromassilibacillus_sp_An250	2|1239|186801|186802|541000|1924093|1965604	0	0	0	0	0	0	0	0.13714	0	0	0.06356	0	0	0	0	0	0	0	0	0	0	0	0	0	0	0	0	0	0	0	0	0	0	0	0	0	0	0	0	0	0	0	0.14191	0	0	0	0	0
k__Bacteria|p__Firmicutes|c__Clostridia|o__Clostridiales|f__Ruminococcaceae|g__Anaerotruncus	2|1239|186801|186802|541000|244127	0	0	0	0	0	0	0	0	0	0	0	0	0	0	0	0	0.08112	0	0	0	0	0	0	0	0	0	0	0	0	0	0	0	0	0	0	0	0	0	0	0.01219	0	0	0	0	0	0	0	0
k__Bacteria|p__Firmicutes|c__Clostridia|o__Clostridiales|f__Ruminococcaceae|g__Anaerotruncus|s__Anaerotruncus_colihominis	2|1239|186801|186802|541000|244127|169435	0	0	0	0	0	0	0	0	0	0	0	0	0	0	0	0	0.08112	0	0	0	0	0	0	0	0	0	0	0	0	0	0	0	0	0	0	0	0	0	0	0.01219	0	0	0	0	0	0	0	0
k__Bacteria|p__Firmicutes|c__Clostridia|o__Clostridiales|f__Ruminococcaceae|g__Anaerotruncus|s__Anaerotruncus_sp_CAG_528	2|1239|186801|186802|541000|244127|1262700	0	0	0	0	0	0	0	0	0	0	0	0	0	0	0	0	0	0	0	0	0	0	0	0	0	0	0	0	0	0	0	0	0	0	0	0	0	0	0	0	0	0	0	0	0	0	0	0
k__Bacteria|p__Firmicutes|c__Clostridia|o__Clostridiales|f__Ruminococcaceae|g__Faecalibacterium	2|1239|186801|186802|541000|216851	0	0	0	0	0	0	0	0	2.46303	0	2.18074	0	0.74261	0	0	0	0	0	0	0	0	0	0	0	0	0	0	0	0	2.73788	0	0	0	10.3495	0	0	0	0	0.55816	0	0	0	0	0	0	0	0.50234	0
k__Bacteria|p__Firmicutes|c__Clostridia|o__Clostridiales|f__Ruminococcaceae|g__Faecalibacterium|s__Faecalibacterium_prausnitzii	2|1239|186801|186802|541000|216851|853	0	0	0	0	0	0	0	0	2.46303	0	2.18074	0	0.74261	0	0	0	0	0	0	0	0	0	0	0	0	0	0	0	0	2.73788	0	0	0	10.3495	0	0	0	0	0.55816	0	0	0	0	0	0	0	0.50234	0
k__Bacteria|p__Firmicutes|c__Clostridia|o__Clostridiales|f__Ruminococcaceae|g__Flavonifractor	2|1239|186801|186802|541000|946234	0	0	0	0	0	0	0	0	0	0	0	0.44147	0	0	0	0	0.46001	0	0.0195	0.01434	0	0	0	0	0	0	0	0	0	0	0	0	0	0	0.28084	0	0	0	0	0.00654	0	0	0	0	0	0	0	0
k__Bacteria|p__Firmicutes|c__Clostridia|o__Clostridiales|f__Ruminococcaceae|g__Flavonifractor|s__Flavonifractor_plautii	2|1239|186801|186802|541000|946234|292800	0	0	0	0	0	0	0	0	0	0	0	0.44147	0	0	0	0	0.46001	0	0.0195	0.01434	0	0	0	0	0	0	0	0	0	0	0	0	0	0	0.28084	0	0	0	0	0.00654	0	0	0	0	0	0	0	0
k__Bacteria|p__Firmicutes|c__Clostridia|o__Clostridiales|f__Ruminococcaceae|g__Gemmiger	2|1239|186801|186802|541000|204475	0	0	0	0	0	0	0	0	0.11114	0	0	0	0	0	0	0	0	0	0	0	0	0	0	0	0	0	0	0	0	0	0	0	0	0.43018	0	0	0	0	0	0	0	0	0	0	0	0	0	0
k__Bacteria|p__Firmicutes|c__Clostridia|o__Clostridiales|f__Ruminococcaceae|g__Gemmiger|s__Gemmiger_formicilis	2|1239|186801|186802|541000|204475|745368	0	0	0	0	0	0	0	0	0.11114	0	0	0	0	0	0	0	0	0	0	0	0	0	0	0	0	0	0	0	0	0	0	0	0	0.43018	0	0	0	0	0	0	0	0	0	0	0	0	0	0
k__Bacteria|p__Firmicutes|c__Clostridia|o__Clostridiales|f__Ruminococcaceae|g__Pseudoflavonifractor	2|1239|186801|186802|541000|1017280	0	0	0	0	0	0	0	0	0	0	0	0	0	0	0	0	0	0	0.20047	0	0	0	0	0	0.10988	0	0	0	0	0	0	0	0	0	0	0	0	0	0	0	0	0	0	0	0	0	0	0
k__Bacteria|p__Firmicutes|c__Clostridia|o__Clostridiales|f__Ruminococcaceae|g__Pseudoflavonifractor|s__Pseudoflavonifractor_sp_An184	2|1239|186801|186802|541000|1017280|1965576	0	0	0	0	0	0	0	0	0	0	0	0	0	0	0	0	0	0	0.20047	0	0	0	0	0	0.10988	0	0	0	0	0	0	0	0	0	0	0	0	0	0	0	0	0	0	0	0	0	0	0
k__Bacteria|p__Firmicutes|c__Clostridia|o__Clostridiales|f__Ruminococcaceae|g__Ruminococcaceae_unclassified	2|1239|186801|186802|541000|	0	0	0	0	0	0	0	0.00368	0.27221	0	0.00325	0	0	0	0	3.76628	0	0	0.12637	0	0	0	0	0	0	0	0	0	0	0.06981	0.00419	0	0	0	0	0	0	0.28034	0.03837	0.00276	0	0	0	0.03573	0.07876	0	0	0.05211
k__Bacteria|p__Firmicutes|c__Clostridia|o__Clostridiales|f__Ruminococcaceae|g__Ruminococcaceae_unclassified|s__Clostridium_leptum	2|1239|186801|186802|541000||1535	0	0	0	0	0	0	0	0.00368	0.27221	0	0.00325	0	0	0	0	3.56515	0	0	0.04533	0	0	0	0	0	0	0	0	0	0	0.06981	0	0	0	0	0	0	0	0.2765	0.03837	0.00276	0	0	0	0.03573	0	0	0	0.05211
k__Bacteria|p__Firmicutes|c__Clostridia|o__Clostridiales|f__Ruminococcaceae|g__Ruminococcaceae_unclassified|s__Clostridium_methylpentosum	2|1239|186801|186802|541000||84026	0	0	0	0	0	0	0	0	0	0	0	0	0	0	0	0	0	0	0	0	0	0	0	0	0	0	0	0	0	0	0.00419	0	0	0	0	0	0	0	0	0	0	0	0	0	0.07876	0	0	0
k__Bacteria|p__Firmicutes|c__Clostridia|o__Clostridiales|f__Ruminococcaceae|g__Ruminococcaceae_unclassified|s__Ruminococcaceae_bacterium_D16	2|1239|186801|186802|541000||552398	0	0	0	0	0	0	0	0	0	0	0	0	0	0	0	0.20113	0	0	0.08105	0	0	0	0	0	0	0	0	0	0	0	0	0	0	0	0	0	0	0.00384	0	0	0	0	0	0	0	0	0	0
k__Bacteria|p__Firmicutes|c__Clostridia|o__Clostridiales|f__Ruminococcaceae|g__Ruminococcus	2|1239|186801|186802|541000|1263	0	0	0	0	0	0	0	0	0	0	2.90628	0	0	0	0	0.49146	0	0	2.30019	0	0	0	0	0	0	0	0	0	0	0.15765	0	0	0	33.1899	0	0	0	0.13811	11.8583	0	0	0	0	0	0	0	0.29233	0.12031
k__Bacteria|p__Firmicutes|c__Clostridia|o__Clostridiales|f__Ruminococcaceae|g__Ruminococcus|s__Ruminococcus_bicirculans	2|1239|186801|186802|541000|1263|1160721	0	0	0	0	0	0	0	0	0	0	0	0	0	0	0	0	0	0	1.33734	0	0	0	0	0	0	0	0	0	0	0	0	0	0	0	0	0	0	0	0	0	0	0	0	0	0	0	0	0.12031
k__Bacteria|p__Firmicutes|c__Clostridia|o__Clostridiales|f__Ruminococcaceae|g__Ruminococcus|s__Ruminococcus_bromii	2|1239|186801|186802|541000|1263|40518	0	0	0	0	0	0	0	0	0	0	2.63918	0	0	0	0	0.49146	0	0	0.96285	0	0	0	0	0	0	0	0	0	0	0	0	0	0	33.1763	0	0	0	0.13811	11.8583	0	0	0	0	0	0	0	0	0
k__Bacteria|p__Firmicutes|c__Clostridia|o__Clostridiales|f__Ruminococcaceae|g__Ruminococcus|s__Ruminococcus_callidus	2|1239|186801|186802|541000|1263|40519	0	0	0	0	0	0	0	0	0	0	0	0	0	0	0	0	0	0	0	0	0	0	0	0	0	0	0	0	0	0	0	0	0	0.01363	0	0	0	0	0	0	0	0	0	0	0	0	0	0
k__Bacteria|p__Firmicutes|c__Clostridia|o__Clostridiales|f__Ruminococcaceae|g__Ruminococcus|s__Ruminococcus_lactaris	2|1239|186801|186802|541000|1263|46228	0	0	0	0	0	0	0	0	0	0	0.2671	0	0	0	0	0	0	0	0	0	0	0	0	0	0	0	0	0	0	0.15765	0	0	0	0	0	0	0	0	0	0	0	0	0	0	0	0	0	0
k__Bacteria|p__Firmicutes|c__Clostridia|o__Clostridiales|f__Ruminococcaceae|g__Ruminococcus|s__Ruminococcus_obeum_CAG_39	2|1239|186801|186802|541000|1263|1263107	0	0	0	0	0	0	0	0	0	0	0	0	0	0	0	0	0	0	0	0	0	0	0	0	0	0	0	0	0	0	0	0	0	0	0	0	0	0	0	0	0	0	0	0	0	0	0.29233	0
k__Bacteria|p__Firmicutes|c__Clostridia|o__Clostridiales|f__Ruminococcaceae|g__Ruthenibacterium	2|1239|186801|186802|541000|1905344	0	0.05851	0	0	0	0	0	2.61998	0.72711	0	0.55662	4.6642	3.6978	0	0	6.09671	0.25766	0	0.10574	0	0.02958	0.51076	0.00453	1.79326	0.1324	0.9013	1.24114	3.10898	0.03477	0.19628	1.00955	2.17802	0	0.173	10.8394	0	8.42048	0.05795	0.05261	0.41753	0.67999	1.17973	14.3013	1.2188	1.21342	0	0.12031	0.99315
k__Bacteria|p__Firmicutes|c__Clostridia|o__Clostridiales|f__Ruminococcaceae|g__Ruthenibacterium|s__Ruthenibacterium_lactatiformans	2|1239|186801|186802|541000|1905344|1550024	0	0.05851	0	0	0	0	0	2.61998	0.72711	0	0.55662	4.6642	3.6978	0	0	6.09671	0.25766	0	0.10574	0	0.02958	0.51076	0.00453	1.79326	0.1324	0.9013	1.24114	3.10898	0.03477	0.19628	1.00955	2.17802	0	0.173	10.8394	0	8.42048	0.05795	0.05261	0.41753	0.67999	1.17973	14.3013	1.2188	1.21342	0	0.12031	0.99315
k__Bacteria|p__Firmicutes|c__Clostridia|o__Clostridiales|f__Ruminococcaceae|g__Subdoligranulum	2|1239|186801|186802|541000|292632	0	0	0	0	0	0	0	0	0	0	0	0	0	0	0	0	0	0	0	0	0	0	0	0.0109	0	0	0	0	0	0	0	0	0	0	0	0	0	0	0	0	0	0	0	0	0	0	0	0
k__Bacteria|p__Firmicutes|c__Clostridia|o__Clostridiales|f__Ruminococcaceae|g__Subdoligranulum|s__Subdoligranulum_variabile	2|1239|186801|186802|541000|292632|214851	0	0	0	0	0	0	0	0	0	0	0	0	0	0	0	0	0	0	0	0	0	0	0	0.0109	0	0	0	0	0	0	0	0	0	0	0	0	0	0	0	0	0	0	0	0	0	0	0	0
k__Bacteria|p__Firmicutes|c__Erysipelotrichia	2|1239|526524	0.06183	0.01567	3.27758	0	0	0.1713	0.18895	0.3242	0.81642	0	0.05496	7.93073	0.09515	1.27401	0	0	0	0.37036	0.13554	0	2.02953	3.24303	0.03746	0.30055	0.95206	7.53247	2.71508	1.74786	0.0124	0.0561	2.94983	0	82.618	0.23208	4.21685	0.05008	9.86296	1.77034	0.62555	12.0777	0.555	0.89898	19.3284	13.1703	0.61417	0	0.02716	2.86154
k__Bacteria|p__Firmicutes|c__Erysipelotrichia|o__Erysipelotrichales	2|1239|526524|526525	0.06183	0.01567	3.27758	0	0	0.1713	0.18895	0.3242	0.81642	0	0.05496	7.93073	0.09515	1.27401	0	0	0	0.37036	0.13554	0	2.02953	3.24303	0.03746	0.30055	0.95206	7.53247	2.71508	1.74786	0.0124	0.0561	2.94983	0	82.618	0.23208	4.21685	0.05008	9.86296	1.77034	0.62555	12.0777	0.555	0.89898	19.3284	13.1703	0.61417	0	0.02716	2.86154
k__Bacteria|p__Firmicutes|c__Erysipelotrichia|o__Erysipelotrichales|f__Erysipelotrichaceae	2|1239|526524|526525|128827	0.06183	0.01567	3.27758	0	0	0.1713	0.18895	0.3242	0.81642	0	0.05496	7.93073	0.09515	1.27401	0	0	0	0.37036	0.13554	0	2.02953	3.24303	0.03746	0.30055	0.95206	7.53247	2.71508	1.74786	0.0124	0.0561	2.94983	0	82.618	0.23208	4.21685	0.05008	9.86296	1.77034	0.62555	12.0777	0.555	0.89898	19.3284	13.1703	0.61417	0	0.02716	2.86154
k__Bacteria|p__Firmicutes|c__Erysipelotrichia|o__Erysipelotrichales|f__Erysipelotrichaceae|g__Absiella	2|1239|526524|526525|128827|2057233	0	0	0	0	0	0	0	0	0	0	0	0	0	0	0	0	0	0	0	0	0	0	0	0	0.838	0	0	0	0	0	0	0	0	0	0	0	0	0	0	0	0	0	0	0	0.37101	0	0	0
k__Bacteria|p__Firmicutes|c__Erysipelotrichia|o__Erysipelotrichales|f__Erysipelotrichaceae|g__Absiella|s__Absiella_dolichum	2|1239|526524|526525|128827|2057233|31971	0	0	0	0	0	0	0	0	0	0	0	0	0	0	0	0	0	0	0	0	0	0	0	0	0.838	0	0	0	0	0	0	0	0	0	0	0	0	0	0	0	0	0	0	0	0.37101	0	0	0
k__Bacteria|p__Firmicutes|c__Erysipelotrichia|o__Erysipelotrichales|f__Erysipelotrichaceae|g__Bulleidia	2|1239|526524|526525|128827|118747	0	0	0	0	0	0	0	0	0	0	0	0	0	0	0	0	0	0	0	0	0	0	0	0	0	0	0	0	0	0	0	0	0	0	0	0.05008	0	0	0	0	0	0	0	0	0	0	0	0
k__Bacteria|p__Firmicutes|c__Erysipelotrichia|o__Erysipelotrichales|f__Erysipelotrichaceae|g__Bulleidia|s__Bulleidia_extructa	2|1239|526524|526525|128827|118747|118748	0	0	0	0	0	0	0	0	0	0	0	0	0	0	0	0	0	0	0	0	0	0	0	0	0	0	0	0	0	0	0	0	0	0	0	0.05008	0	0	0	0	0	0	0	0	0	0	0	0
k__Bacteria|p__Firmicutes|c__Erysipelotrichia|o__Erysipelotrichales|f__Erysipelotrichaceae|g__Coprobacillus	2|1239|526524|526525|128827|100883	0	0	0	0	0	0	0	0	0	0	0	0	0	0	0	0	0	0	0.13554	0	0	0	0	0	0	0	0	0	0	0	0	0	0	0	0	0	0	0.0786	0	0	0	0	0	0	0	0	0	0
k__Bacteria|p__Firmicutes|c__Erysipelotrichia|o__Erysipelotrichales|f__Erysipelotrichaceae|g__Coprobacillus|s__Coprobacillus_cateniformis	2|1239|526524|526525|128827|100883|100884	0	0	0	0	0	0	0	0	0	0	0	0	0	0	0	0	0	0	0.13554	0	0	0	0	0	0	0	0	0	0	0	0	0	0	0	0	0	0	0.0786	0	0	0	0	0	0	0	0	0	0
k__Bacteria|p__Firmicutes|c__Erysipelotrichia|o__Erysipelotrichales|f__Erysipelotrichaceae|g__Erysipelatoclostridium	2|1239|526524|526525|128827|1505663	0	0.01567	1.93003	0	0	0.1713	0.18895	0.18509	0.81642	0	0.05496	7.93073	0.09515	1.27401	0	0	0	0	0	0	0.53176	0	0.03746	0.0768	0.11406	7.53247	2.71508	1.48461	0.0124	0.0561	2.94983	0	82.618	0.22956	4.21685	0	0.38796	1.4771	0.62555	1.31005	0	0.89898	17.8118	2.09472	0.24316	0	0.02716	2.86154
k__Bacteria|p__Firmicutes|c__Erysipelotrichia|o__Erysipelotrichales|f__Erysipelotrichaceae|g__Erysipelatoclostridium|s__Clostridium_innocuum	2|1239|526524|526525|128827|1505663|1522	0	0	1.60853	0	0	0.1713	0.18895	0.18509	0.81642	0	0	7.15918	0.02906	0	0	0	0	0	0	0	0.2161	0	0	0.0768	0.11406	0.15782	0.26082	0.04167	0	0.0561	2.04726	0	0	0.02396	4.21685	0	0.38796	0.55246	0	0.49552	0	0.41209	10.7544	0	0.19363	0	0.02716	1.10684
k__Bacteria|p__Firmicutes|c__Erysipelotrichia|o__Erysipelotrichales|f__Erysipelotrichaceae|g__Erysipelatoclostridium|s__Clostridium_spiroforme	2|1239|526524|526525|128827|1505663|29348	0	0	0	0	0	0	0	0	0	0	0	0	0	0	0	0	0	0	0	0	0	0	0	0	0	0.55426	0	0	0	0	0	0	0	0	0	0	0	0	0.01991	0	0	0	0.93231	0	0	0	0	0.5357
k__Bacteria|p__Firmicutes|c__Erysipelotrichia|o__Erysipelotrichales|f__Erysipelotrichaceae|g__Erysipelatoclostridium|s__Erysipelatoclostridium_ramosum	2|1239|526524|526525|128827|1505663|1547	0	0.01567	0.3215	0	0	0	0	0	0	0	0.05496	0.77155	0.06609	1.27401	0	0	0	0	0	0	0.31565	0	0.03746	0	0	6.8204	2.45426	1.44294	0.0124	0	0.90257	0	82.618	0.20561	0	0	0	0.92464	0.60565	0.81453	0	0.48689	6.12508	2.09472	0.04953	0	0	1.219
k__Bacteria|p__Firmicutes|c__Erysipelotrichia|o__Erysipelotrichales|f__Erysipelotrichaceae|g__Erysipelothrix	2|1239|526524|526525|128827|1647	0	0	1.34755	0	0	0	0	0.13912	0	0	0	0	0	0	0	0	0	0	0	0	0	0	0	0.22375	0	0	0	0	0	0	0	0	0	0	0	0	0	0	0	0	0	0	1.51667	0.38911	0	0	0	0
k__Bacteria|p__Firmicutes|c__Erysipelotrichia|o__Erysipelotrichales|f__Erysipelotrichaceae|g__Erysipelothrix|s__Erysipelothrix_larvae	2|1239|526524|526525|128827|1647|1514105	0	0	1.34755	0	0	0	0	0.13912	0	0	0	0	0	0	0	0	0	0	0	0	0	0	0	0.22375	0	0	0	0	0	0	0	0	0	0	0	0	0	0	0	0	0	0	1.51667	0.38911	0	0	0	0
k__Bacteria|p__Firmicutes|c__Erysipelotrichia|o__Erysipelotrichales|f__Erysipelotrichaceae|g__Faecalicoccus	2|1239|526524|526525|128827|1573536	0.06183	0	0	0	0	0	0	0	0	0	0	0	0	0	0	0	0	0	0	0	0	3.24303	0	0	0	0	0	0.26325	0	0	0	0	0	0	0	0	0	0.1612	0	0	0.555	0	0	10.6864	0	0	0	0
k__Bacteria|p__Firmicutes|c__Erysipelotrichia|o__Erysipelotrichales|f__Erysipelotrichaceae|g__Faecalicoccus|s__Faecalicoccus_pleomorphus	2|1239|526524|526525|128827|1573536|1323	0.06183	0	0	0	0	0	0	0	0	0	0	0	0	0	0	0	0	0	0	0	0	3.24303	0	0	0	0	0	0.26325	0	0	0	0	0	0	0	0	0	0.1612	0	0	0.555	0	0	10.6864	0	0	0	0
k__Bacteria|p__Firmicutes|c__Erysipelotrichia|o__Erysipelotrichales|f__Erysipelotrichaceae|g__Holdemania	2|1239|526524|526525|128827|61170	0	0	0	0	0	0	0	0	0	0	0	0	0	0	0	0	0	0	0	0	0	0	0	0	0	0	0	0	0	0	0	0	0	0.00252	0	0	0	0	0	0	0	0	0	0	0	0	0	0
k__Bacteria|p__Firmicutes|c__Erysipelotrichia|o__Erysipelotrichales|f__Erysipelotrichaceae|g__Holdemania|s__Holdemania_filiformis	2|1239|526524|526525|128827|61170|61171	0	0	0	0	0	0	0	0	0	0	0	0	0	0	0	0	0	0	0	0	0	0	0	0	0	0	0	0	0	0	0	0	0	0.00252	0	0	0	0	0	0	0	0	0	0	0	0	0	0
k__Bacteria|p__Firmicutes|c__Erysipelotrichia|o__Erysipelotrichales|f__Erysipelotrichaceae|g__Massiliomicrobiota	2|1239|526524|526525|128827|1924110	0	0	0	0	0	0	0	0	0	0	0	0	0	0	0	0	0	0	0	0	0	0	0	0	0	0	0	0	0	0	0	0	0	0	0	0	0	0.05344	0	0	0	0	0	0	0	0	0	0
k__Bacteria|p__Firmicutes|c__Erysipelotrichia|o__Erysipelotrichales|f__Erysipelotrichaceae|g__Massiliomicrobiota|s__Massiliomicrobiota_timonensis	2|1239|526524|526525|128827|1924110|1776392	0	0	0	0	0	0	0	0	0	0	0	0	0	0	0	0	0	0	0	0	0	0	0	0	0	0	0	0	0	0	0	0	0	0	0	0	0	0.05344	0	0	0	0	0	0	0	0	0	0
k__Bacteria|p__Firmicutes|c__Erysipelotrichia|o__Erysipelotrichales|f__Erysipelotrichaceae|g__Solobacterium	2|1239|526524|526525|128827|123375	0	0	0	0	0	0	0	0	0	0	0	0	0	0	0	0	0	0.37036	0	0	1.49777	0	0	0	0	0	0	0	0	0	0	0	0	0	0	0	9.475	0	0	10.7676	0	0	0	0	0	0	0	0
k__Bacteria|p__Firmicutes|c__Erysipelotrichia|o__Erysipelotrichales|f__Erysipelotrichaceae|g__Solobacterium|s__Solobacterium_moorei	2|1239|526524|526525|128827|123375|102148	0	0	0	0	0	0	0	0	0	0	0	0	0	0	0	0	0	0.37036	0	0	1.49777	0	0	0	0	0	0	0	0	0	0	0	0	0	0	0	9.475	0	0	10.7676	0	0	0	0	0	0	0	0
k__Bacteria|p__Firmicutes|c__Erysipelotrichia|o__Erysipelotrichales|f__Erysipelotrichaceae|g__Turicibacter	2|1239|526524|526525|128827|191303	0	0	0	0	0	0	0	0	0	0	0	0	0	0	0	0	0	0	0	0	0	0	0	0	0	0	0	0	0	0	0	0	0	0	0	0	0	0	0	0	0	0	0	0	0	0	0	0
k__Bacteria|p__Firmicutes|c__Erysipelotrichia|o__Erysipelotrichales|f__Erysipelotrichaceae|g__Turicibacter|s__Turicibacter_sanguinis	2|1239|526524|526525|128827|191303|154288	0	0	0	0	0	0	0	0	0	0	0	0	0	0	0	0	0	0	0	0	0	0	0	0	0	0	0	0	0	0	0	0	0	0	0	0	0	0	0	0	0	0	0	0	0	0	0	0
k__Bacteria|p__Firmicutes|c__Firmicutes_unclassified	2|1239|	0	0.15205	0	0	0	0	0	0	0	0	0.34616	6.85769	0	0	0	0.59265	0	0	0.11273	0.0665	0	0	0.31419	0	0	0	0	1.18469	0	0	0.79916	0	0	0	0.43235	0	0	0.10205	1.09447	0	0	2.78381	0	1.16156	0.53434	0	0.07556	1.03425
k__Bacteria|p__Firmicutes|c__Firmicutes_unclassified|o__Firmicutes_unclassified	2|1239||	0	0.15205	0	0	0	0	0	0	0	0	0.34616	6.85769	0	0	0	0.59265	0	0	0.11273	0.0665	0	0	0.31419	0	0	0	0	1.18469	0	0	0.79916	0	0	0	0.43235	0	0	0.10205	1.09447	0	0	2.78381	0	1.16156	0.53434	0	0.07556	1.03425
k__Bacteria|p__Firmicutes|c__Firmicutes_unclassified|o__Firmicutes_unclassified|f__Firmicutes_unclassified	2|1239|||	0	0.15205	0	0	0	0	0	0	0	0	0.34616	6.85769	0	0	0	0.59265	0	0	0.11273	0.0665	0	0	0.31419	0	0	0	0	1.18469	0	0	0.79916	0	0	0	0.43235	0	0	0.10205	1.09447	0	0	2.78381	0	1.16156	0.53434	0	0.07556	1.03425
k__Bacteria|p__Firmicutes|c__Firmicutes_unclassified|o__Firmicutes_unclassified|f__Firmicutes_unclassified|g__Firmicutes_unclassified	2|1239||||	0	0.15205	0	0	0	0	0	0	0	0	0.34616	6.85769	0	0	0	0.59265	0	0	0.11273	0.0665	0	0	0.31419	0	0	0	0	1.18469	0	0	0.79916	0	0	0	0.43235	0	0	0.10205	1.09447	0	0	2.78381	0	1.16156	0.53434	0	0.07556	1.03425
k__Bacteria|p__Firmicutes|c__Firmicutes_unclassified|o__Firmicutes_unclassified|f__Firmicutes_unclassified|g__Firmicutes_unclassified|s__Firmicutes_bacterium_CAG_110	2|1239|||||1263000	0	0	0	0	0	0	0	0	0	0	0.11605	0	0	0	0	0	0	0	0	0	0	0	0	0	0	0	0	0	0	0	0	0	0	0	0	0	0	0	0	0	0	0	0	0	0	0	0	0
k__Bacteria|p__Firmicutes|c__Firmicutes_unclassified|o__Firmicutes_unclassified|f__Firmicutes_unclassified|g__Firmicutes_unclassified|s__Firmicutes_bacterium_CAG_145	2|1239|||||1263005	0	0	0	0	0	0	0	0	0	0	0	5.85468	0	0	0	0	0	0	0	0	0	0	0	0	0	0	0	0	0	0	0.76495	0	0	0	0.43235	0	0	0	0	0	0	0	0	0.73206	0	0	0.07556	1.03425
k__Bacteria|p__Firmicutes|c__Firmicutes_unclassified|o__Firmicutes_unclassified|f__Firmicutes_unclassified|g__Firmicutes_unclassified|s__Firmicutes_bacterium_CAG_83	2|1239|||||1262992	0	0.15205	0	0	0	0	0	0	0	0	0	0	0	0	0	0	0	0	0.00914	0.0665	0	0	0.31419	0	0	0	0	0	0	0	0	0	0	0	0	0	0	0.04297	1.09447	0	0	2.78381	0	0	0	0	0	0
k__Bacteria|p__Firmicutes|c__Firmicutes_unclassified|o__Firmicutes_unclassified|f__Firmicutes_unclassified|g__Firmicutes_unclassified|s__Firmicutes_bacterium_CAG_94	2|1239|||||1262989	0	0	0	0	0	0	0	0	0	0	0.23011	1.00301	0	0	0	0.59265	0	0	0.10358	0	0	0	0	0	0	0	0	1.18469	0	0	0.03422	0	0	0	0	0	0	0.05908	0	0	0	0	0	0.4295	0.53434	0	0	0
k__Bacteria|p__Firmicutes|c__Negativicutes	2|1239|909932	0	20.3378	0.71058	2.89989	0	0.53805	0	0.6315	2.44131	0	0.11942	3.15745	0	2.50416	0	0	26.8043	21.9202	0.11029	0.01952	0	0	15.5302	1.18524	4.59993	1.93311	0.25583	0	0.04875	0.32582	0.13857	0	0	2.50807	0	0.38494	3.35793	0.72122	1.04879	0	1.63995	7.48	2.85101	2.39504	0	1.12434	0.77793	0.81466
k__Bacteria|p__Firmicutes|c__Negativicutes|o__Acidaminococcales	2|1239|909932|1843488	0	0	0	1.35575	0	0.53805	0	0.6315	1.98257	0	0.11942	3.15745	0	0	0	0	0	0	0	0.00126	0	0	0	0	0.12255	1.84271	0	0	0	0	0	0	0	2.50807	0	0	0	0	0.96879	0	0	0	0	0.39692	0	1.12434	0	0
k__Bacteria|p__Firmicutes|c__Negativicutes|o__Acidaminococcales|f__Acidaminococcaceae	2|1239|909932|1843488|909930	0	0	0	1.35575	0	0.53805	0	0.6315	1.98257	0	0.11942	3.15745	0	0	0	0	0	0	0	0.00126	0	0	0	0	0.12255	1.84271	0	0	0	0	0	0	0	2.50807	0	0	0	0	0.96879	0	0	0	0	0.39692	0	1.12434	0	0
k__Bacteria|p__Firmicutes|c__Negativicutes|o__Acidaminococcales|f__Acidaminococcaceae|g__Acidaminococcus	2|1239|909932|1843488|909930|904	0	0	0	1.35575	0	0	0	0	0	0	0	0	0	0	0	0	0	0	0	0	0	0	0	0	0.12255	0	0	0	0	0	0	0	0	0	0	0	0	0	0.21266	0	0	0	0	0	0	0	0	0
k__Bacteria|p__Firmicutes|c__Negativicutes|o__Acidaminococcales|f__Acidaminococcaceae|g__Acidaminococcus|s__Acidaminococcus_intestini	2|1239|909932|1843488|909930|904|187327	0	0	0	1.35575	0	0	0	0	0	0	0	0	0	0	0	0	0	0	0	0	0	0	0	0	0.12255	0	0	0	0	0	0	0	0	0	0	0	0	0	0.21266	0	0	0	0	0	0	0	0	0
k__Bacteria|p__Firmicutes|c__Negativicutes|o__Acidaminococcales|f__Acidaminococcaceae|g__Phascolarctobacterium	2|1239|909932|1843488|909930|33024	0	0	0	0	0	0.53805	0	0.6315	1.98257	0	0.11942	3.15745	0	0	0	0	0	0	0	0.00126	0	0	0	0	0	1.84271	0	0	0	0	0	0	0	2.50807	0	0	0	0	0.75614	0	0	0	0	0.39692	0	1.12434	0	0
k__Bacteria|p__Firmicutes|c__Negativicutes|o__Acidaminococcales|f__Acidaminococcaceae|g__Phascolarctobacterium|s__Phascolarctobacterium_faecium	2|1239|909932|1843488|909930|33024|33025	0	0	0	0	0	0	0	0.6315	0	0	0.11942	0	0	0	0	0	0	0	0	0.00126	0	0	0	0	0	0	0	0	0	0	0	0	0	2.50807	0	0	0	0	0.75614	0	0	0	0	0.39692	0	1.12434	0	0
k__Bacteria|p__Firmicutes|c__Negativicutes|o__Acidaminococcales|f__Acidaminococcaceae|g__Phascolarctobacterium|s__Phascolarctobacterium_sp_CAG_266	2|1239|909932|1843488|909930|33024|1262915	0	0	0	0	0	0.53805	0	0	0	0	0	0	0	0	0	0	0	0	0	0	0	0	0	0	0	1.84271	0	0	0	0	0	0	0	0	0	0	0	0	0	0	0	0	0	0	0	0	0	0
k__Bacteria|p__Firmicutes|c__Negativicutes|o__Acidaminococcales|f__Acidaminococcaceae|g__Phascolarctobacterium|s__Phascolarctobacterium_succinatutens	2|1239|909932|1843488|909930|33024|626940	0	0	0	0	0	0	0	0	1.98257	0	0	3.15745	0	0	0	0	0	0	0	0	0	0	0	0	0	0	0	0	0	0	0	0	0	0	0	0	0	0	0	0	0	0	0	0	0	0	0	0
k__Bacteria|p__Firmicutes|c__Negativicutes|o__Veillonellales	2|1239|909932|1843489	0	20.3378	0.71058	1.54413	0	0	0	0	0.45875	0	0	0	0	2.50416	0	0	26.8043	21.9202	0.11029	0.01826	0	0	15.5302	1.18524	4.47739	0.0904	0.25583	0	0.04875	0.32582	0.13857	0	0	0	0	0.38494	3.35793	0.72122	0.08	0	1.63995	7.48	2.85101	1.99811	0	0	0.77793	0.81466
k__Bacteria|p__Firmicutes|c__Negativicutes|o__Veillonellales|f__Veillonellaceae	2|1239|909932|1843489|31977	0	20.3378	0.71058	1.54413	0	0	0	0	0.45875	0	0	0	0	2.50416	0	0	26.8043	21.9202	0.11029	0.01826	0	0	15.5302	1.18524	4.47739	0.0904	0.25583	0	0.04875	0.32582	0.13857	0	0	0	0	0.38494	3.35793	0.72122	0.08	0	1.63995	7.48	2.85101	1.99811	0	0	0.77793	0.81466
k__Bacteria|p__Firmicutes|c__Negativicutes|o__Veillonellales|f__Veillonellaceae|g__Anaeroglobus	2|1239|909932|1843489|31977|156454	0	0	0	1.54413	0	0	0	0	0	0	0	0	0	0	0	0	0	8.37062	0	0	0	0	0	0	4.14269	0	0	0	0	0	0	0	0	0	0	0	0	0	0	0	0	0	0	0	0	0	0	0
k__Bacteria|p__Firmicutes|c__Negativicutes|o__Veillonellales|f__Veillonellaceae|g__Anaeroglobus|s__Anaeroglobus_geminatus	2|1239|909932|1843489|31977|156454|156456	0	0	0	1.54413	0	0	0	0	0	0	0	0	0	0	0	0	0	8.37062	0	0	0	0	0	0	4.14269	0	0	0	0	0	0	0	0	0	0	0	0	0	0	0	0	0	0	0	0	0	0	0
k__Bacteria|p__Firmicutes|c__Negativicutes|o__Veillonellales|f__Veillonellaceae|g__Dialister	2|1239|909932|1843489|31977|39948	0	0	0.61566	0	0	0	0	0	0.35888	0	0	0	0	0	0	0	0	6.02619	0.11029	0	0	0	0	0.62862	0	0	0	0	0	0	0	0	0	0	0	0	1.12616	0	0	0	0	0	2.85101	0	0	0	0	0
k__Bacteria|p__Firmicutes|c__Negativicutes|o__Veillonellales|f__Veillonellaceae|g__Dialister|s__Dialister_invisus	2|1239|909932|1843489|31977|39948|218538	0	0	0.61566	0	0	0	0	0	0	0	0	0	0	0	0	0	0	2.69931	0	0	0	0	0	0.62862	0	0	0	0	0	0	0	0	0	0	0	0	0	0	0	0	0	0	2.85101	0	0	0	0	0
k__Bacteria|p__Firmicutes|c__Negativicutes|o__Veillonellales|f__Veillonellaceae|g__Dialister|s__Dialister_micraerophilus	2|1239|909932|1843489|31977|39948|309120	0	0	0	0	0	0	0	0	0	0	0	0	0	0	0	0	0	0.28616	0	0	0	0	0	0	0	0	0	0	0	0	0	0	0	0	0	0	1.12616	0	0	0	0	0	0	0	0	0	0	0
k__Bacteria|p__Firmicutes|c__Negativicutes|o__Veillonellales|f__Veillonellaceae|g__Dialister|s__Dialister_pneumosintes	2|1239|909932|1843489|31977|39948|39950	0	0	0	0	0	0	0	0	0.35888	0	0	0	0	0	0	0	0	3.04072	0.11029	0	0	0	0	0	0	0	0	0	0	0	0	0	0	0	0	0	0	0	0	0	0	0	0	0	0	0	0	0
k__Bacteria|p__Firmicutes|c__Negativicutes|o__Veillonellales|f__Veillonellaceae|g__Megasphaera	2|1239|909932|1843489|31977|906	0	0	0	0	0	0	0	0	0	0	0	0	0	0	0	0	0	0	0	0	0	0	0	0	0.33469	0	0	0	0	0	0	0	0	0	0	0	0.02897	0.01058	0	0	0	0	0	0	0	0	0	0.04838
k__Bacteria|p__Firmicutes|c__Negativicutes|o__Veillonellales|f__Veillonellaceae|g__Megasphaera|s__Megasphaera_micronuciformis	2|1239|909932|1843489|31977|906|187326	0	0	0	0	0	0	0	0	0	0	0	0	0	0	0	0	0	0	0	0	0	0	0	0	0	0	0	0	0	0	0	0	0	0	0	0	0	0.01058	0	0	0	0	0	0	0	0	0	0.04838
k__Bacteria|p__Firmicutes|c__Negativicutes|o__Veillonellales|f__Veillonellaceae|g__Megasphaera|s__Megasphaera_sp_BV3C16_1	2|1239|909932|1843489|31977|906|1111454	0	0	0	0	0	0	0	0	0	0	0	0	0	0	0	0	0	0	0	0	0	0	0	0	0.33469	0	0	0	0	0	0	0	0	0	0	0	0.02897	0	0	0	0	0	0	0	0	0	0	0
k__Bacteria|p__Firmicutes|c__Negativicutes|o__Veillonellales|f__Veillonellaceae|g__Negativicoccus	2|1239|909932|1843489|31977|909928	0	0	0	0	0	0	0	0	0.09987	0	0	0	0	0.12226	0	0	0	0.0057	0	0	0	0	0	0.55663	0	0	0.25583	0	0	0.32582	0	0	0	0	0	0.38494	0	0	0	0	1.63995	0	0	1.99811	0	0	0.77793	0.44084
k__Bacteria|p__Firmicutes|c__Negativicutes|o__Veillonellales|f__Veillonellaceae|g__Negativicoccus|s__Negativicoccus_succinicivorans	2|1239|909932|1843489|31977|909928|620903	0	0	0	0	0	0	0	0	0.09987	0	0	0	0	0.12226	0	0	0	0.0057	0	0	0	0	0	0.55663	0	0	0.25583	0	0	0.32582	0	0	0	0	0	0.38494	0	0	0	0	1.63995	0	0	1.99811	0	0	0.77793	0.44084
k__Bacteria|p__Firmicutes|c__Negativicutes|o__Veillonellales|f__Veillonellaceae|g__Veillonella	2|1239|909932|1843489|31977|29465	0	20.3378	0.09492	0	0	0	0	0	0	0	0	0	0	2.3819	0	0	26.8043	0.2584	0	0.01826	0	0	15.5302	0	0	0.0904	0	0	0.04875	0	0.13857	0	0	0	0	0	0	0.71065	0.08	0	0	7.48	0	0	0	0	0	0.32543
k__Bacteria|p__Firmicutes|c__Negativicutes|o__Veillonellales|f__Veillonellaceae|g__Veillonellaceae_unclassified	2|1239|909932|1843489|31977|	0	0	0	0	0	0	0	0	0	0	0	0	0	0	0	0	0	7.25928	0	0	0	0	0	0	0	0	0	0	0	0	0	0	0	0	0	0	2.20281	0	0	0	0	0	0	0	0	0	0	0
k__Bacteria|p__Firmicutes|c__Negativicutes|o__Veillonellales|f__Veillonellaceae|g__Veillonellaceae_unclassified|s__Veillonellaceae_bacterium_DNF00626	2|1239|909932|1843489|31977||1588754	0	0	0	0	0	0	0	0	0	0	0	0	0	0	0	0	0	7.25928	0	0	0	0	0	0	0	0	0	0	0	0	0	0	0	0	0	0	2.20281	0	0	0	0	0	0	0	0	0	0	0
k__Bacteria|p__Firmicutes|c__Negativicutes|o__Veillonellales|f__Veillonellaceae|g__Veillonella|s__Veillonella_atypica	2|1239|909932|1843489|31977|29465|39777	0	2.52595	0	0	0	0	0	0	0	0	0	0	0	0.14401	0	0	0	0	0	0	0	0	13.3001	0	0	0	0	0	0	0	0	0	0	0	0	0	0	0.71065	0	0	0	7.42423	0	0	0	0	0	0
k__Bacteria|p__Firmicutes|c__Negativicutes|o__Veillonellales|f__Veillonellaceae|g__Veillonella|s__Veillonella_dispar	2|1239|909932|1843489|31977|29465|39778	0	0	0	0	0	0	0	0	0	0	0	0	0	1.60027	0	0	0	0	0	0.01826	0	0	0	0	0	0.07782	0	0	0	0	0	0	0	0	0	0	0	0	0	0	0	0	0	0	0	0	0	0.29893
k__Bacteria|p__Firmicutes|c__Negativicutes|o__Veillonellales|f__Veillonellaceae|g__Veillonella|s__Veillonella_infantium	2|1239|909932|1843489|31977|29465|1911679	0	0	0	0	0	0	0	0	0	0	0	0	0	0.63762	0	0	0	0	0	0	0	0	0.04982	0	0	0	0	0	0	0	0	0	0	0	0	0	0	0	0	0	0	0	0	0	0	0	0	0.02651
k__Bacteria|p__Firmicutes|c__Negativicutes|o__Veillonellales|f__Veillonellaceae|g__Veillonella|s__Veillonella_parvula	2|1239|909932|1843489|31977|29465|29466	0	17.8118	0.09492	0	0	0	0	0	0	0	0	0	0	0	0	0	26.8043	0.2584	0	0	0	0	2.18026	0	0	0.01258	0	0	0.04875	0	0.13857	0	0	0	0	0	0	0	0.08	0	0	0.05576	0	0	0	0	0	0
k__Bacteria|p__Firmicutes|c__Tissierellia	2|1239|1737404	0	1.46845	13.3714	0.10735	0	0	0	3.84107	39.6241	0	14.2393	1.37392	0.69463	48.1512	0	0	13.084	26.3051	0.75544	0	0.03512	59.016	4.3615	53.0156	65.797	4.3556	3.01047	45.1224	51.7573	40.0977	62.6957	17.3178	0	0	4.61914	19.1127	14.1081	0.41879	9.14337	0	61.1283	0.62079	12.6346	22.7488	5.27236	6.73775	35.1315	0.83366
k__Bacteria|p__Firmicutes|c__Tissierellia|o__Tissierellales	2|1239|1737404|1737405	0	1.46845	13.3714	0.10735	0	0	0	3.84107	39.6163	0	14.2393	1.37392	0.69463	48.1512	0	0	13.037	26.1928	0.75544	0	0.03512	59.016	4.3615	53.0156	65.797	4.3556	3.01047	45.1224	51.7573	39.5082	62.6957	17.2882	0	0	4.61914	9.32723	14.0943	0.41879	9.14337	0	60.8399	0.62079	12.6346	22.7488	5.27236	6.73775	34.2571	0.83366
k__Bacteria|p__Firmicutes|c__Tissierellia|o__Tissierellales|f__Peptoniphilaceae	2|1239|1737404|1737405|1570339	0	1.46845	13.3714	0.10735	0	0	0	3.84107	39.6163	0	14.2393	1.37392	0.69463	48.1512	0	0	13.037	26.1928	0.75544	0	0.03512	59.016	4.3615	53.0156	65.797	4.3556	3.01047	45.1224	51.7573	39.5082	62.6957	17.2882	0	0	4.61914	9.32723	14.0943	0.41879	9.14337	0	60.8399	0.62079	12.6346	22.7488	5.27236	6.73775	34.2571	0.83366
k__Bacteria|p__Firmicutes|c__Tissierellia|o__Tissierellales|f__Peptoniphilaceae|g__Anaerococcus	2|1239|1737404|1737405|1570339|165779	0	0	0.24696	0.06497	0	0	0	0	18.5159	0	0.0074	0	0	15.4602	0	0	0.38841	1.33136	0	0	0.03512	0.71919	0.7213	19.0296	5.46412	0	2.09696	0.33294	3.69344	1.04731	4.62276	2.45451	0	0	0	0	3.27696	0.00153	4.74939	0	7.44472	0.14428	1.75018	0	0.37688	2.09833	1.35003	0.35644
k__Bacteria|p__Firmicutes|c__Tissierellia|o__Tissierellales|f__Peptoniphilaceae|g__Anaerococcus|s__Anaerococcus_hydrogenalis	2|1239|1737404|1737405|1570339|165779|33029	0	0	0	0	0	0	0	0	0	0	0	0	0	15.4602	0	0	0	0.00253	0	0	0	0	0	0	0	0	0	0	0.46002	0	0.01332	0	0	0	0	0	0	0	0	0	0	0	0	0	0.2029	0.05367	0	0
k__Bacteria|p__Firmicutes|c__Tissierellia|o__Tissierellales|f__Peptoniphilaceae|g__Anaerococcus|s__Anaerococcus_lactolyticus	2|1239|1737404|1737405|1570339|165779|33032	0	0	0	0	0	0	0	0	0	0	0	0	0	0	0	0	0	0.5569	0	0	0	0	0	0	0	0	0	0	0	0	0	0	0	0	0	0	0.18211	0	0	0	0	0	0	0	0	0	0	0
k__Bacteria|p__Firmicutes|c__Tissierellia|o__Tissierellales|f__Peptoniphilaceae|g__Anaerococcus|s__Anaerococcus_octavius	2|1239|1737404|1737405|1570339|165779|54007	0	0	0	0	0	0	0	0	0	0	0	0	0	0	0	0	0	0.17052	0	0	0	0.71919	0	0	0.01	0	0	0.15027	0.00161	0.12201	0	0	0	0	0	0	0	0	0.08278	0	0.05744	0	0	0	0	0	0.04244	0
k__Bacteria|p__Firmicutes|c__Tissierellia|o__Tissierellales|f__Peptoniphilaceae|g__Anaerococcus|s__Anaerococcus_prevotii	2|1239|1737404|1737405|1570339|165779|33034	0	0	0.24696	0.06497	0	0	0	0	0.04679	0	0	0	0	0	0	0	0.38841	0.00865	0	0	0.03512	0	0.17493	0.00298	0	0	0	0	0.1202	0.04468	0.37327	0.08095	0	0	0	0	0	0	0	0	0	0	0	0	0	0	0	0
k__Bacteria|p__Firmicutes|c__Tissierellia|o__Tissierellales|f__Peptoniphilaceae|g__Anaerococcus|s__Anaerococcus_vaginalis	2|1239|1737404|1737405|1570339|165779|33037	0	0	0	0	0	0	0	0	18.4691	0	0.0074	0	0	0	0	0	0	0.59277	0	0	0	0	0.54637	19.0266	5.45412	0	2.09696	0.18266	3.11161	0.88062	4.23617	2.37357	0	0	0	0	3.09486	0.00153	4.6666	0	7.38728	0.14428	1.75018	0	0.17398	2.04466	1.30758	0.35644
k__Bacteria|p__Firmicutes|c__Tissierellia|o__Tissierellales|f__Peptoniphilaceae|g__Finegoldia	2|1239|1737404|1737405|1570339|150022	0	1.03258	11.3052	0.04238	0	0	0	3.84107	14.79	0	14.2319	1.37392	0.69463	31.8565	0	0	11.6043	7.74567	0.4141	0	0	42.2801	2.68562	21.6403	59.2537	3.91704	0.91351	39.3006	29.4717	34.3561	38.4164	8.77406	0	0	0	0.13665	1.27183	0.19872	3.24519	0	35.6328	0.26805	7.64996	17.8245	4.89549	4.63943	28.2631	0.469
k__Bacteria|p__Firmicutes|c__Tissierellia|o__Tissierellales|f__Peptoniphilaceae|g__Finegoldia|s__Finegoldia_magna	2|1239|1737404|1737405|1570339|150022|1260	0	1.03258	11.3052	0.04238	0	0	0	3.84107	14.79	0	14.2319	1.37392	0.69463	31.8565	0	0	11.6043	7.74567	0.4141	0	0	42.2801	2.68562	21.6403	59.2537	3.91704	0.91351	39.3006	29.4717	34.3561	38.4164	8.77406	0	0	0	0.13665	1.27183	0.19872	3.24519	0	35.6328	0.26805	7.64996	17.8245	4.89549	4.63943	28.2631	0.469
k__Bacteria|p__Firmicutes|c__Tissierellia|o__Tissierellales|f__Peptoniphilaceae|g__Parvimonas	2|1239|1737404|1737405|1570339|543311	0	0	0	0	0	0	0	0	0.3513	0	0	0	0	0	0	0	0.83133	2.47718	0	0	0	0	0	0	0	0	0	0	0	0	0	0	0	0	0	1.37747	4.00862	0	0	0	0	0	0	0	0	0	0	0
k__Bacteria|p__Firmicutes|c__Tissierellia|o__Tissierellales|f__Peptoniphilaceae|g__Parvimonas|s__Parvimonas_micra	2|1239|1737404|1737405|1570339|543311|33033	0	0	0	0	0	0	0	0	0	0	0	0	0	0	0	0	0.83133	0	0	0	0	0	0	0	0	0	0	0	0	0	0	0	0	0	0	1.37747	0	0	0	0	0	0	0	0	0	0	0	0
k__Bacteria|p__Firmicutes|c__Tissierellia|o__Tissierellales|f__Peptoniphilaceae|g__Parvimonas|s__Parvimonas_sp_KA00067	2|1239|1737404|1737405|1570339|543311|1588755	0	0	0	0	0	0	0	0	0.3513	0	0	0	0	0	0	0	0	2.47718	0	0	0	0	0	0	0	0	0	0	0	0	0	0	0	0	0	0	4.00862	0	0	0	0	0	0	0	0	0	0	0
k__Bacteria|p__Firmicutes|c__Tissierellia|o__Tissierellales|f__Peptoniphilaceae|g__Peptoniphilus	2|1239|1737404|1737405|1570339|162289	0	0.43587	1.81925	0	0	0	0	0	5.95913	0	0	0	0	0.83451	0	0	0.21297	14.6386	0.34134	0	0	16.0167	0.95458	12.3457	1.07919	0.43856	0	5.48891	18.5922	4.10481	19.6566	6.05964	0	0	4.61914	7.81311	5.53692	0.21854	1.1488	0	17.7625	0.20846	3.23449	4.92428	0	0	4.64392	0.00822
k__Bacteria|p__Firmicutes|c__Tissierellia|o__Tissierellales|f__Peptoniphilaceae|g__Peptoniphilus|s__Peptoniphilus_coxii	2|1239|1737404|1737405|1570339|162289|755172	0	0	0	0	0	0	0	0	0.26454	0	0	0	0	0	0	0	0	0.16776	0	0	0	0	0.00658	0	0	0.34457	0	0	3.86188	0	0	0	0	0	4.61914	0.04782	0	0	0	0	2.26161	0	0	0	0	0	0	0
k__Bacteria|p__Firmicutes|c__Tissierellia|o__Tissierellales|f__Peptoniphilaceae|g__Peptoniphilus|s__Peptoniphilus_duerdenii	2|1239|1737404|1737405|1570339|162289|507750	0	0	0	0	0	0	0	0	0	0	0	0	0	0	0	0	0	0.23195	0	0	0	0	0	0	0	0	0	0	0	0	0	0	0	0	0	0.32776	0.16104	0	0	0	0	0	0	0	0	0	0	0
k__Bacteria|p__Firmicutes|c__Tissierellia|o__Tissierellales|f__Peptoniphilaceae|g__Peptoniphilus|s__Peptoniphilus_grossensis	2|1239|1737404|1737405|1570339|162289|1465756	0	0	0	0	0	0	0	0	0	0	0	0	0	0	0	0	0	0.21257	0	0	0	3.40752	0	0	0	0	0	0	0	0	0	0	0	0	0	0	0	0	0	0	0.71019	0	0	0	0	0	0	0
k__Bacteria|p__Firmicutes|c__Tissierellia|o__Tissierellales|f__Peptoniphilaceae|g__Peptoniphilus|s__Peptoniphilus_harei	2|1239|1737404|1737405|1570339|162289|54005	0	0.43587	1.81925	0	0	0	0	0	5.00487	0	0	0	0	0.83451	0	0	0.21297	2.35157	0	0	0	11.3288	0.948	0.27888	0.00787	0.02579	0	0.09229	10.9811	0	19.6566	6.05964	0	0	0	0	1.48358	0	0	0	3.33132	0.20846	0.05686	0	0	0	0	0.00822
k__Bacteria|p__Firmicutes|c__Tissierellia|o__Tissierellales|f__Peptoniphilaceae|g__Peptoniphilus|s__Peptoniphilus_lacrimalis	2|1239|1737404|1737405|1570339|162289|33031	0	0	0	0	0	0	0	0	0.6612	0	0	0	0	0	0	0	0	11.1297	0	0	0	1.28039	0	12.0463	0.80158	0	0	3.28263	3.31515	0.83709	0	0	0	0	0	6.50213	3.54891	0	0	0	10.9153	0	2.94243	2.58587	0	0	0	0
k__Bacteria|p__Firmicutes|c__Tissierellia|o__Tissierellales|f__Peptoniphilaceae|g__Peptoniphilus|s__Peptoniphilus_sp_BV3C26	2|1239|1737404|1737405|1570339|162289|1111134	0	0	0	0	0	0	0	0	0	0	0	0	0	0	0	0	0	0.26765	0	0	0	0	0	0	0	0	0	0	0.43072	0.17213	0	0	0	0	0	0	0.34339	0	0	0	0	0	0	0	0	0	0	0
k__Bacteria|p__Firmicutes|c__Tissierellia|o__Tissierellales|f__Peptoniphilaceae|g__Peptoniphilus|s__Peptoniphilus_sp_DNF00840	2|1239|1737404|1737405|1570339|162289|1477000	0	0	0	0	0	0	0	0	0	0	0	0	0	0	0	0	0	0.02282	0	0	0	0	0	0	0	0	0	0	0	0	0	0	0	0	0	0	0	0	0	0	0.01952	0	0	0	0	0	0	0
k__Bacteria|p__Firmicutes|c__Tissierellia|o__Tissierellales|f__Peptoniphilaceae|g__Peptoniphilus|s__Peptoniphilus_sp_HMSC062D09	2|1239|1737404|1737405|1570339|162289|1739305	0	0	0	0	0	0	0	0	0.02852	0	0	0	0	0	0	0	0	0.25459	0.34134	0	0	0	0	0.02045	0.26974	0.0682	0	2.11399	0.00328	3.09558	0	0	0	0	0	0.93539	0	0.21854	1.1488	0	0.52451	0	0.2352	2.33841	0	0	4.64392	0
k__Bacteria|p__Firmicutes|c__Tissierellia|o__Tissierellia_unclassified	2|1239|1737404|	0	0	0	0	0	0	0	0	0.00778	0	0	0	0	0	0	0	0.04697	0.11233	0	0	0	0	0	0	0	0	0	0	0	0.58947	0	0.02962	0	0	0	9.78548	0.01376	0	0	0	0.28841	0	0	0	0	0	0.87447	0
k__Bacteria|p__Firmicutes|c__Tissierellia|o__Tissierellia_unclassified|f__Tissierellia_unclassified	2|1239|1737404||	0	0	0	0	0	0	0	0	0.00778	0	0	0	0	0	0	0	0.04697	0.11233	0	0	0	0	0	0	0	0	0	0	0	0.58947	0	0.02962	0	0	0	9.78548	0.01376	0	0	0	0.28841	0	0	0	0	0	0.87447	0
k__Bacteria|p__Firmicutes|c__Tissierellia|o__Tissierellia_unclassified|f__Tissierellia_unclassified|g__Tissierellia_unclassified	2|1239|1737404|||	0	0	0	0	0	0	0	0	0.00778	0	0	0	0	0	0	0	0.04697	0.11233	0	0	0	0	0	0	0	0	0	0	0	0.58947	0	0.02962	0	0	0	9.78548	0.01376	0	0	0	0.28841	0	0	0	0	0	0.87447	0
k__Bacteria|p__Firmicutes|c__Tissierellia|o__Tissierellia_unclassified|f__Tissierellia_unclassified|g__Tissierellia_unclassified|s__Bacteroides_coagulans	2|1239|1737404||||46507	0	0	0	0	0	0	0	0	0.00778	0	0	0	0	0	0	0	0.04697	0.11233	0	0	0	0	0	0	0	0	0	0	0	0.58947	0	0.02962	0	0	0	9.78548	0.01376	0	0	0	0.28841	0	0	0	0	0	0.87447	0
k__Bacteria|p__Fusobacteria	2|32066	0	0	0	0	0	0	0	0	2.61706	0	0	0	0	0	0	0	0	1.28107	0.26772	0	0	0	0	0	0	0	0	0	0	0	0	0	0	0	0	1.10871	1.7003	0.03486	0	0	0	0	0	0	0	0	0	0
k__Bacteria|p__Fusobacteria|c__Fusobacteriia	2|32066|203490	0	0	0	0	0	0	0	0	2.61706	0	0	0	0	0	0	0	0	1.28107	0.26772	0	0	0	0	0	0	0	0	0	0	0	0	0	0	0	0	1.10871	1.7003	0.03486	0	0	0	0	0	0	0	0	0	0
k__Bacteria|p__Fusobacteria|c__Fusobacteriia|o__Fusobacteriales	2|32066|203490|203491	0	0	0	0	0	0	0	0	2.61706	0	0	0	0	0	0	0	0	1.28107	0.26772	0	0	0	0	0	0	0	0	0	0	0	0	0	0	0	0	1.10871	1.7003	0.03486	0	0	0	0	0	0	0	0	0	0
k__Bacteria|p__Fusobacteria|c__Fusobacteriia|o__Fusobacteriales|f__Fusobacteriaceae	2|32066|203490|203491|203492	0	0	0	0	0	0	0	0	2.61706	0	0	0	0	0	0	0	0	1.28107	0.26772	0	0	0	0	0	0	0	0	0	0	0	0	0	0	0	0	1.10871	0.26321	0.03486	0	0	0	0	0	0	0	0	0	0
k__Bacteria|p__Fusobacteria|c__Fusobacteriia|o__Fusobacteriales|f__Fusobacteriaceae|g__Fusobacterium	2|32066|203490|203491|203492|848	0	0	0	0	0	0	0	0	2.61706	0	0	0	0	0	0	0	0	1.28107	0.26772	0	0	0	0	0	0	0	0	0	0	0	0	0	0	0	0	1.10871	0.26321	0.03486	0	0	0	0	0	0	0	0	0	0
k__Bacteria|p__Fusobacteria|c__Fusobacteriia|o__Fusobacteriales|f__Fusobacteriaceae|g__Fusobacterium|s__Fusobacterium_naviforme	2|32066|203490|203491|203492|848|77917	0	0	0	0	0	0	0	0	2.51687	0	0	0	0	0	0	0	0	0	0.26772	0	0	0	0	0	0	0	0	0	0	0	0	0	0	0	0	0	0	0.03486	0	0	0	0	0	0	0	0	0	0
k__Bacteria|p__Fusobacteria|c__Fusobacteriia|o__Fusobacteriales|f__Fusobacteriaceae|g__Fusobacterium|s__Fusobacterium_nucleatum	2|32066|203490|203491|203492|848|851	0	0	0	0	0	0	0	0	0.10018	0	0	0	0	0	0	0	0	1.28107	0	0	0	0	0	0	0	0	0	0	0	0	0	0	0	0	0	1.10871	0.26321	0	0	0	0	0	0	0	0	0	0	0
k__Bacteria|p__Fusobacteria|c__Fusobacteriia|o__Fusobacteriales|f__Leptotrichiaceae	2|32066|203490|203491|1129771	0	0	0	0	0	0	0	0	0	0	0	0	0	0	0	0	0	0	0	0	0	0	0	0	0	0	0	0	0	0	0	0	0	0	0	0	1.43709	0	0	0	0	0	0	0	0	0	0	0
k__Bacteria|p__Fusobacteria|c__Fusobacteriia|o__Fusobacteriales|f__Leptotrichiaceae|g__Sneathia	2|32066|203490|203491|1129771|168808	0	0	0	0	0	0	0	0	0	0	0	0	0	0	0	0	0	0	0	0	0	0	0	0	0	0	0	0	0	0	0	0	0	0	0	0	1.43709	0	0	0	0	0	0	0	0	0	0	0
k__Bacteria|p__Fusobacteria|c__Fusobacteriia|o__Fusobacteriales|f__Leptotrichiaceae|g__Sneathia|s__Sneathia_amnii	2|32066|203490|203491|1129771|168808|187101	0	0	0	0	0	0	0	0	0	0	0	0	0	0	0	0	0	0	0	0	0	0	0	0	0	0	0	0	0	0	0	0	0	0	0	0	1.43709	0	0	0	0	0	0	0	0	0	0	0
k__Bacteria|p__Proteobacteria	2|1224	0	62.9147	0	34.2955	0.22626	0.17746	0	0	0.77035	0	0.24084	1.58352	0	5.92912	0	0.43198	4.78426	4.73632	14.8097	0	0.7286	0	44.6017	0	3.17346	0.03286	0	0	0.9411	3.5582	0.81382	0.14548	3.41934	0.18512	0	2.68742	1.56206	2.36729	15.4508	2.00102	4.39275	51.4119	0	0.47213	0	0.09609	8.20976	3.21477
k__Bacteria|p__Proteobacteria|c__Betaproteobacteria	2|1224|28216	0	0	0	0	0	0	0	0	0.03643	0	0.03028	0.19818	0	0	0	0	0	0	0	0	0	0	0	0	0	0	0	0	0	0.00331	0	0	0	0.18294	0	0	0	0	0	0	0	0	0	0	0	0	0	0
k__Bacteria|p__Proteobacteria|c__Betaproteobacteria|o__Burkholderiales	2|1224|28216|80840	0	0	0	0	0	0	0	0	0.03643	0	0.03028	0.19818	0	0	0	0	0	0	0	0	0	0	0	0	0	0	0	0	0	0.00331	0	0	0	0.18294	0	0	0	0	0	0	0	0	0	0	0	0	0	0
k__Bacteria|p__Proteobacteria|c__Betaproteobacteria|o__Burkholderiales|f__Oxalobacteraceae	2|1224|28216|80840|75682	0	0	0	0	0	0	0	0	0	0	0	0	0	0	0	0	0	0	0	0	0	0	0	0	0	0	0	0	0	0	0	0	0	0.17091	0	0	0	0	0	0	0	0	0	0	0	0	0	0
k__Bacteria|p__Proteobacteria|c__Betaproteobacteria|o__Burkholderiales|f__Oxalobacteraceae|g__Oxalobacter	2|1224|28216|80840|75682|846	0	0	0	0	0	0	0	0	0	0	0	0	0	0	0	0	0	0	0	0	0	0	0	0	0	0	0	0	0	0	0	0	0	0.17091	0	0	0	0	0	0	0	0	0	0	0	0	0	0
k__Bacteria|p__Proteobacteria|c__Betaproteobacteria|o__Burkholderiales|f__Oxalobacteraceae|g__Oxalobacter|s__Oxalobacter_formigenes	2|1224|28216|80840|75682|846|847	0	0	0	0	0	0	0	0	0	0	0	0	0	0	0	0	0	0	0	0	0	0	0	0	0	0	0	0	0	0	0	0	0	0.17091	0	0	0	0	0	0	0	0	0	0	0	0	0	0
k__Bacteria|p__Proteobacteria|c__Betaproteobacteria|o__Burkholderiales|f__Sutterellaceae	2|1224|28216|80840|995019	0	0	0	0	0	0	0	0	0.03643	0	0.03028	0.19818	0	0	0	0	0	0	0	0	0	0	0	0	0	0	0	0	0	0.00331	0	0	0	0.01203	0	0	0	0	0	0	0	0	0	0	0	0	0	0
k__Bacteria|p__Proteobacteria|c__Betaproteobacteria|o__Burkholderiales|f__Sutterellaceae|g__Parasutterella	2|1224|28216|80840|995019|577310	0	0	0	0	0	0	0	0	0.03643	0	0.03028	0.19818	0	0	0	0	0	0	0	0	0	0	0	0	0	0	0	0	0	0.00331	0	0	0	0.01203	0	0	0	0	0	0	0	0	0	0	0	0	0	0
k__Bacteria|p__Proteobacteria|c__Betaproteobacteria|o__Burkholderiales|f__Sutterellaceae|g__Parasutterella|s__Parasutterella_excrementihominis	2|1224|28216|80840|995019|577310|487175	0	0	0	0	0	0	0	0	0.03643	0	0.03028	0.19818	0	0	0	0	0	0	0	0	0	0	0	0	0	0	0	0	0	0.00331	0	0	0	0.01203	0	0	0	0	0	0	0	0	0	0	0	0	0	0
k__Bacteria|p__Proteobacteria|c__Deltaproteobacteria	2|1224|28221	0	0	0	0.1202	0	0	0	0	0.38801	0	0.02547	0.91143	0	0	0	0	0	0.09278	0.49873	0	0	0	0	0	0	0.03286	0	0	0	0.02482	0	0	0	0.00218	0	0	0.4299	0.12575	0	0	0.20563	0.03094	0	0	0	0	0	0
k__Bacteria|p__Proteobacteria|c__Deltaproteobacteria|o__Desulfovibrionales	2|1224|28221|213115	0	0	0	0.1202	0	0	0	0	0.38801	0	0.02547	0.91143	0	0	0	0	0	0.09278	0.49873	0	0	0	0	0	0	0.03286	0	0	0	0.02482	0	0	0	0.00218	0	0	0.4299	0.12575	0	0	0.20563	0.03094	0	0	0	0	0	0
k__Bacteria|p__Proteobacteria|c__Deltaproteobacteria|o__Desulfovibrionales|f__Desulfovibrionaceae	2|1224|28221|213115|194924	0	0	0	0.1202	0	0	0	0	0.38801	0	0.02547	0.91143	0	0	0	0	0	0.09278	0.49873	0	0	0	0	0	0	0.03286	0	0	0	0.02482	0	0	0	0.00218	0	0	0.4299	0.12575	0	0	0.20563	0.03094	0	0	0	0	0	0
k__Bacteria|p__Proteobacteria|c__Deltaproteobacteria|o__Desulfovibrionales|f__Desulfovibrionaceae|g__Bilophila	2|1224|28221|213115|194924|35832	0	0	0	0.1202	0	0	0	0	0.38801	0	0.02547	0.91143	0	0	0	0	0	0.06764	0.11313	0	0	0	0	0	0	0.03286	0	0	0	0.02482	0	0	0	0.00218	0	0	0.09465	0	0	0	0.20563	0.03094	0	0	0	0	0	0
k__Bacteria|p__Proteobacteria|c__Deltaproteobacteria|o__Desulfovibrionales|f__Desulfovibrionaceae|g__Bilophila|s__Bilophila_wadsworthia	2|1224|28221|213115|194924|35832|35833	0	0	0	0.1202	0	0	0	0	0.38801	0	0.02547	0.91143	0	0	0	0	0	0.06764	0.11313	0	0	0	0	0	0	0.03286	0	0	0	0.02482	0	0	0	0.00218	0	0	0.09465	0	0	0	0.20563	0.03094	0	0	0	0	0	0
k__Bacteria|p__Proteobacteria|c__Deltaproteobacteria|o__Desulfovibrionales|f__Desulfovibrionaceae|g__Desulfovibrio	2|1224|28221|213115|194924|872	0	0	0	0	0	0	0	0	0	0	0	0	0	0	0	0	0	0.02514	0.3856	0	0	0	0	0	0	0	0	0	0	0	0	0	0	0	0	0	0.33524	0.12575	0	0	0	0	0	0	0	0	0	0
k__Bacteria|p__Proteobacteria|c__Deltaproteobacteria|o__Desulfovibrionales|f__Desulfovibrionaceae|g__Desulfovibrio|s__Desulfovibrio_piger	2|1224|28221|213115|194924|872|901	0	0	0	0	0	0	0	0	0	0	0	0	0	0	0	0	0	0.02514	0	0	0	0	0	0	0	0	0	0	0	0	0	0	0	0	0	0	0.33524	0	0	0	0	0	0	0	0	0	0	0
k__Bacteria|p__Proteobacteria|c__Deltaproteobacteria|o__Desulfovibrionales|f__Desulfovibrionaceae|g__Desulfovibrio|s__Desulfovibrio_sp_An276	2|1224|28221|213115|194924|872|1965618	0	0	0	0	0	0	0	0	0	0	0	0	0	0	0	0	0	0	0.3856	0	0	0	0	0	0	0	0	0	0	0	0	0	0	0	0	0	0	0.12575	0	0	0	0	0	0	0	0	0	0
k__Bacteria|p__Proteobacteria|c__Epsilonproteobacteria	2|1224|29547	0	0	0	0	0	0	0	0	0	0	0	0	0	0	0	0	3.94774	0.55156	1.45406	0	0	0	0	0	0	0	0	0	0	0.19467	0	0	0	0	0	2.68742	0.08753	0.68004	0	0	0	0	0	0	0	0	2.48215	0
k__Bacteria|p__Proteobacteria|c__Epsilonproteobacteria|o__Campylobacterales	2|1224|29547|213849	0	0	0	0	0	0	0	0	0	0	0	0	0	0	0	0	3.94774	0.55156	1.45406	0	0	0	0	0	0	0	0	0	0	0.19467	0	0	0	0	0	2.68742	0.08753	0.68004	0	0	0	0	0	0	0	0	2.48215	0
k__Bacteria|p__Proteobacteria|c__Epsilonproteobacteria|o__Campylobacterales|f__Campylobacteraceae	2|1224|29547|213849|72294	0	0	0	0	0	0	0	0	0	0	0	0	0	0	0	0	3.94774	0.55156	1.45406	0	0	0	0	0	0	0	0	0	0	0.19467	0	0	0	0	0	2.68742	0.08753	0.68004	0	0	0	0	0	0	0	0	2.48215	0
k__Bacteria|p__Proteobacteria|c__Epsilonproteobacteria|o__Campylobacterales|f__Campylobacteraceae|g__Campylobacter	2|1224|29547|213849|72294|194	0	0	0	0	0	0	0	0	0	0	0	0	0	0	0	0	3.94774	0.55156	1.45406	0	0	0	0	0	0	0	0	0	0	0.19467	0	0	0	0	0	2.68742	0.08753	0.68004	0	0	0	0	0	0	0	0	2.48215	0
k__Bacteria|p__Proteobacteria|c__Epsilonproteobacteria|o__Campylobacterales|f__Campylobacteraceae|g__Campylobacter|s__Campylobacter_gracilis	2|1224|29547|213849|72294|194|824	0	0	0	0	0	0	0	0	0	0	0	0	0	0	0	0	3.69803	0	0	0	0	0	0	0	0	0	0	0	0	0	0	0	0	0	0	0	0	0	0	0	0	0	0	0	0	0	0	0
k__Bacteria|p__Proteobacteria|c__Epsilonproteobacteria|o__Campylobacterales|f__Campylobacteraceae|g__Campylobacter|s__Campylobacter_hominis	2|1224|29547|213849|72294|194|76517	0	0	0	0	0	0	0	0	0	0	0	0	0	0	0	0	0	0.38244	1.45406	0	0	0	0	0	0	0	0	0	0	0.19467	0	0	0	0	0	1.5403	0.08753	0.68004	0	0	0	0	0	0	0	0	2.48215	0
k__Bacteria|p__Proteobacteria|c__Epsilonproteobacteria|o__Campylobacterales|f__Campylobacteraceae|g__Campylobacter|s__Campylobacter_ureolyticus	2|1224|29547|213849|72294|194|827	0	0	0	0	0	0	0	0	0	0	0	0	0	0	0	0	0.24971	0.16912	0	0	0	0	0	0	0	0	0	0	0	0	0	0	0	0	0	1.14713	0	0	0	0	0	0	0	0	0	0	0	0
k__Bacteria|p__Proteobacteria|c__Gammaproteobacteria	2|1224|1236	0	62.9147	0	34.1752	0.22626	0.17746	0	0	0.09621	0	0.18509	0.47391	0	5.92912	0	0.43198	0.83653	4.09199	12.8569	0	0.7286	0	44.6017	0	3.17346	0	0	0	0.9411	3.33541	0.81382	0.14548	3.41934	0	0	0	1.04463	1.5615	15.4508	2.00102	4.18712	51.3809	0	0.47213	0	0.09609	5.72761	3.21477
k__Bacteria|p__Proteobacteria|c__Gammaproteobacteria|o__Enterobacterales	2|1224|1236|91347	0	62.9147	0	34.1752	0.22626	0.17746	0	0	0.09621	0	0.18509	0.47391	0	5.92912	0	0.43198	0.83653	4.05797	12.8569	0	0.7286	0	44.6017	0	3.17346	0	0	0	0.9411	3.33541	0.81382	0.14548	3.41934	0	0	0	1.04463	1.5615	15.4508	2.00102	4.18712	51.3809	0	0.47213	0	0.09609	5.72761	3.21477
k__Bacteria|p__Proteobacteria|c__Gammaproteobacteria|o__Enterobacterales|f__Enterobacteriaceae	2|1224|1236|91347|543	0	62.9147	0	33.9456	0.22626	0.17746	0	0	0.09621	0	0.18509	0.47391	0	5.92912	0	0.43198	0.8304	4.05797	12.8569	0	0.7286	0	44.6017	0	2.87926	0	0	0	0.9411	3.33541	0.81382	0.14548	3.41934	0	0	0	1.04463	1.5615	15.4508	2.00102	4.18712	51.105	0	0.47213	0	0.09609	5.72761	3.21477
k__Bacteria|p__Proteobacteria|c__Gammaproteobacteria|o__Enterobacterales|f__Enterobacteriaceae|g__Citrobacter	2|1224|1236|91347|543|544	0	0	0	0	0	0.17746	0	0	0	0	0	0	0	0	0	0	0	0	0	0	0	0	0	0	0	0	0	0	0.9411	0	0	0	0	0	0	0	0	0	0	0	0	0	0	0	0	0	0	0
k__Bacteria|p__Proteobacteria|c__Gammaproteobacteria|o__Enterobacterales|f__Enterobacteriaceae|g__Citrobacter|s__Citrobacter_freundii	2|1224|1236|91347|543|544|546	0	0	0	0	0	0.17746	0	0	0	0	0	0	0	0	0	0	0	0	0	0	0	0	0	0	0	0	0	0	0.78245	0	0	0	0	0	0	0	0	0	0	0	0	0	0	0	0	0	0	0
k__Bacteria|p__Proteobacteria|c__Gammaproteobacteria|o__Enterobacterales|f__Enterobacteriaceae|g__Citrobacter|s__Citrobacter_youngae	2|1224|1236|91347|543|544|133448	0	0	0	0	0	0	0	0	0	0	0	0	0	0	0	0	0	0	0	0	0	0	0	0	0	0	0	0	0.15866	0	0	0	0	0	0	0	0	0	0	0	0	0	0	0	0	0	0	0
k__Bacteria|p__Proteobacteria|c__Gammaproteobacteria|o__Enterobacterales|f__Enterobacteriaceae|g__Enterobacter	2|1224|1236|91347|543|547	0	0	0	0	0	0	0	0	0	0	0	0	0	0	0	0	0	0.11299	0	0	0	0	0	0	0	0	0	0	0	0	0	0	0	0	0	0	0	0	0	0	0	0	0	0	0	0	0	0
k__Bacteria|p__Proteobacteria|c__Gammaproteobacteria|o__Enterobacterales|f__Enterobacteriaceae|g__Enterobacter|s__Enterobacter_cloacae_complex	2|1224|1236|91347|543|547|354276	0	0	0	0	0	0	0	0	0	0	0	0	0	0	0	0	0	0.11299	0	0	0	0	0	0	0	0	0	0	0	0	0	0	0	0	0	0	0	0	0	0	0	0	0	0	0	0	0	0
k__Bacteria|p__Proteobacteria|c__Gammaproteobacteria|o__Enterobacterales|f__Enterobacteriaceae|g__Escherichia	2|1224|1236|91347|543|561	0	27.9588	0	33.5904	0.22626	0	0	0	0.09621	0	0.18509	0.47391	0	5.92912	0	0.40881	0.8304	3.94498	12.7147	0	0.7286	0	43.7557	0	2.87926	0	0	0	0	3.33541	0.81382	0.14548	3.41934	0	0	0	1.04463	1.5615	15.4508	2.00102	4.18712	15.7799	0	0.47213	0	0	5.72761	3.21477
k__Bacteria|p__Proteobacteria|c__Gammaproteobacteria|o__Enterobacterales|f__Enterobacteriaceae|g__Escherichia|s__Escherichia_coli	2|1224|1236|91347|543|561|562	0	27.9588	0	33.5904	0.22626	0	0	0	0.09621	0	0.18509	0.47391	0	5.92912	0	0.40881	0.8304	3.94498	12.7147	0	0.7286	0	43.7557	0	2.87926	0	0	0	0	3.33541	0.81382	0.14548	3.41934	0	0	0	1.04463	1.5615	15.4508	2.00102	4.18712	15.7799	0	0.47213	0	0	5.72761	3.21477
k__Bacteria|p__Proteobacteria|c__Gammaproteobacteria|o__Enterobacterales|f__Enterobacteriaceae|g__Klebsiella	2|1224|1236|91347|543|570	0	34.9559	0	0.35523	0	0	0	0	0	0	0	0	0	0	0	0.02318	0	0	0	0	0	0	0.84601	0	0	0	0	0	0	0	0	0	0	0	0	0	0	0	0	0	0	35.325	0	0	0	0.09609	0	0
k__Bacteria|p__Proteobacteria|c__Gammaproteobacteria|o__Enterobacterales|f__Enterobacteriaceae|g__Klebsiella|s__Klebsiella_oxytoca	2|1224|1236|91347|543|570|571	0	0	0	0	0	0	0	0	0	0	0	0	0	0	0	0.02318	0	0	0	0	0	0	0	0	0	0	0	0	0	0	0	0	0	0	0	0	0	0	0	0	0	0	0	0	0	0	0	0
k__Bacteria|p__Proteobacteria|c__Gammaproteobacteria|o__Enterobacterales|f__Enterobacteriaceae|g__Klebsiella|s__Klebsiella_pneumoniae	2|1224|1236|91347|543|570|573	0	25.2743	0	0.35523	0	0	0	0	0	0	0	0	0	0	0	0	0	0	0	0	0	0	0.72005	0	0	0	0	0	0	0	0	0	0	0	0	0	0	0	0	0	0	26.4723	0	0	0	0.09609	0	0
k__Bacteria|p__Proteobacteria|c__Gammaproteobacteria|o__Enterobacterales|f__Enterobacteriaceae|g__Klebsiella|s__Klebsiella_quasipneumoniae	2|1224|1236|91347|543|570|1463165	0	2.00436	0	0	0	0	0	0	0	0	0	0	0	0	0	0	0	0	0	0	0	0	0.03197	0	0	0	0	0	0	0	0	0	0	0	0	0	0	0	0	0	0	2.60571	0	0	0	0	0	0
k__Bacteria|p__Proteobacteria|c__Gammaproteobacteria|o__Enterobacterales|f__Enterobacteriaceae|g__Klebsiella|s__Klebsiella_variicola	2|1224|1236|91347|543|570|244366	0	7.67723	0	0	0	0	0	0	0	0	0	0	0	0	0	0	0	0	0	0	0	0	0.09399	0	0	0	0	0	0	0	0	0	0	0	0	0	0	0	0	0	0	6.24699	0	0	0	0	0	0
k__Bacteria|p__Proteobacteria|c__Gammaproteobacteria|o__Enterobacterales|f__Enterobacteriaceae|g__Raoultella	2|1224|1236|91347|543|160674	0	0	0	0	0	0	0	0	0	0	0	0	0	0	0	0	0	0	0.14217	0	0	0	0	0	0	0	0	0	0	0	0	0	0	0	0	0	0	0	0	0	0	0	0	0	0	0	0	0
k__Bacteria|p__Proteobacteria|c__Gammaproteobacteria|o__Enterobacterales|f__Enterobacteriaceae|g__Raoultella|s__Raoultella_planticola	2|1224|1236|91347|543|160674|575	0	0	0	0	0	0	0	0	0	0	0	0	0	0	0	0	0	0	0.14217	0	0	0	0	0	0	0	0	0	0	0	0	0	0	0	0	0	0	0	0	0	0	0	0	0	0	0	0	0
k__Bacteria|p__Proteobacteria|c__Gammaproteobacteria|o__Enterobacterales|f__Enterobacteriaceae|g__Salmonella	2|1224|1236|91347|543|590	0	0	0	0	0	0	0	0	0	0	0	0	0	0	0	0	0	0	0	0	0	0	0	0	0	0	0	0	0	0	0	0	0	0	0	0	0	0	0	0	0	0	0	0	0	0	0	0
k__Bacteria|p__Proteobacteria|c__Gammaproteobacteria|o__Enterobacterales|f__Enterobacteriaceae|g__Salmonella|s__Salmonella_enterica	2|1224|1236|91347|543|590|28901	0	0	0	0	0	0	0	0	0	0	0	0	0	0	0	0	0	0	0	0	0	0	0	0	0	0	0	0	0	0	0	0	0	0	0	0	0	0	0	0	0	0	0	0	0	0	0	0
k__Bacteria|p__Proteobacteria|c__Gammaproteobacteria|o__Enterobacterales|f__Morganellaceae	2|1224|1236|91347|1903414	0	0	0	0.22963	0	0	0	0	0	0	0	0	0	0	0	0	0.00613	0	0	0	0	0	0	0	0.2942	0	0	0	0	0	0	0	0	0	0	0	0	0	0	0	0	0.27598	0	0	0	0	0	0
k__Bacteria|p__Proteobacteria|c__Gammaproteobacteria|o__Enterobacterales|f__Morganellaceae|g__Morganella	2|1224|1236|91347|1903414|581	0	0	0	0.22963	0	0	0	0	0	0	0	0	0	0	0	0	0.00613	0	0	0	0	0	0	0	0.2942	0	0	0	0	0	0	0	0	0	0	0	0	0	0	0	0	0.22236	0	0	0	0	0	0
k__Bacteria|p__Proteobacteria|c__Gammaproteobacteria|o__Enterobacterales|f__Morganellaceae|g__Morganella|s__Morganella_morganii	2|1224|1236|91347|1903414|581|582	0	0	0	0.22963	0	0	0	0	0	0	0	0	0	0	0	0	0.00613	0	0	0	0	0	0	0	0.2942	0	0	0	0	0	0	0	0	0	0	0	0	0	0	0	0	0.22236	0	0	0	0	0	0
k__Bacteria|p__Proteobacteria|c__Gammaproteobacteria|o__Enterobacterales|f__Morganellaceae|g__Proteus	2|1224|1236|91347|1903414|583	0	0	0	0	0	0	0	0	0	0	0	0	0	0	0	0	0	0	0	0	0	0	0	0	0	0	0	0	0	0	0	0	0	0	0	0	0	0	0	0	0	0.05363	0	0	0	0	0	0
k__Bacteria|p__Proteobacteria|c__Gammaproteobacteria|o__Enterobacterales|f__Morganellaceae|g__Proteus|s__Proteus_mirabilis	2|1224|1236|91347|1903414|583|584	0	0	0	0	0	0	0	0	0	0	0	0	0	0	0	0	0	0	0	0	0	0	0	0	0	0	0	0	0	0	0	0	0	0	0	0	0	0	0	0	0	0.05363	0	0	0	0	0	0
k__Bacteria|p__Proteobacteria|c__Gammaproteobacteria|o__Pasteurellales	2|1224|1236|135625	0	0	0	0	0	0	0	0	0	0	0	0	0	0	0	0	0	0.03402	0	0	0	0	0	0	0	0	0	0	0	0	0	0	0	0	0	0	0	0	0	0	0	0	0	0	0	0	0	0
k__Bacteria|p__Proteobacteria|c__Gammaproteobacteria|o__Pasteurellales|f__Pasteurellaceae	2|1224|1236|135625|712	0	0	0	0	0	0	0	0	0	0	0	0	0	0	0	0	0	0.03402	0	0	0	0	0	0	0	0	0	0	0	0	0	0	0	0	0	0	0	0	0	0	0	0	0	0	0	0	0	0
k__Bacteria|p__Proteobacteria|c__Gammaproteobacteria|o__Pasteurellales|f__Pasteurellaceae|g__Haemophilus	2|1224|1236|135625|712|724	0	0	0	0	0	0	0	0	0	0	0	0	0	0	0	0	0	0.03402	0	0	0	0	0	0	0	0	0	0	0	0	0	0	0	0	0	0	0	0	0	0	0	0	0	0	0	0	0	0
k__Bacteria|p__Proteobacteria|c__Gammaproteobacteria|o__Pasteurellales|f__Pasteurellaceae|g__Haemophilus|s__Haemophilus_parainfluenzae	2|1224|1236|135625|712|724|729	0	0	0	0	0	0	0	0	0	0	0	0	0	0	0	0	0	0.03402	0	0	0	0	0	0	0	0	0	0	0	0	0	0	0	0	0	0	0	0	0	0	0	0	0	0	0	0	0	0
k__Bacteria|p__Proteobacteria|c__Proteobacteria_unclassified	2|1224|	0	0	0	0	0	0	0	0	0.24969	0	0	0	0	0	0	0	0	0	0	0	0	0	0	0	0	0	0	0	0	0	0	0	0	0	0	0	0	0	0	0	0	0	0	0	0	0	0	0
k__Bacteria|p__Proteobacteria|c__Proteobacteria_unclassified|o__Proteobacteria_unclassified	2|1224||	0	0	0	0	0	0	0	0	0.24969	0	0	0	0	0	0	0	0	0	0	0	0	0	0	0	0	0	0	0	0	0	0	0	0	0	0	0	0	0	0	0	0	0	0	0	0	0	0	0
k__Bacteria|p__Proteobacteria|c__Proteobacteria_unclassified|o__Proteobacteria_unclassified|f__Proteobacteria_unclassified	2|1224|||	0	0	0	0	0	0	0	0	0.24969	0	0	0	0	0	0	0	0	0	0	0	0	0	0	0	0	0	0	0	0	0	0	0	0	0	0	0	0	0	0	0	0	0	0	0	0	0	0	0
k__Bacteria|p__Proteobacteria|c__Proteobacteria_unclassified|o__Proteobacteria_unclassified|f__Proteobacteria_unclassified|g__Proteobacteria_unclassified	2|1224||||	0	0	0	0	0	0	0	0	0.24969	0	0	0	0	0	0	0	0	0	0	0	0	0	0	0	0	0	0	0	0	0	0	0	0	0	0	0	0	0	0	0	0	0	0	0	0	0	0	0
k__Bacteria|p__Proteobacteria|c__Proteobacteria_unclassified|o__Proteobacteria_unclassified|f__Proteobacteria_unclassified|g__Proteobacteria_unclassified|s__Proteobacteria_bacterium_CAG_139	2|1224|||||1262986	0	0	0	0	0	0	0	0	0.24969	0	0	0	0	0	0	0	0	0	0	0	0	0	0	0	0	0	0	0	0	0	0	0	0	0	0	0	0	0	0	0	0	0	0	0	0	0	0	0
k__Bacteria|p__Synergistetes	2|508458	0	0	0	0	0	0	0	0	0	0	5.83327	1.2586	0	0	0	0	0	0	0.31462	0	0	0	0	0	0	0	0	0	0	1.03313	0	0	0	0.22522	0	21.1165	0	0	0	0	0	0.00967	0	0	0	0	0.56623	0
k__Bacteria|p__Synergistetes|c__Synergistia	2|508458|649775	0	0	0	0	0	0	0	0	0	0	5.83327	1.2586	0	0	0	0	0	0	0.31462	0	0	0	0	0	0	0	0	0	0	1.03313	0	0	0	0.22522	0	21.1165	0	0	0	0	0	0.00967	0	0	0	0	0.56623	0
k__Bacteria|p__Synergistetes|c__Synergistia|o__Synergistales	2|508458|649775|649776	0	0	0	0	0	0	0	0	0	0	5.83327	1.2586	0	0	0	0	0	0	0.31462	0	0	0	0	0	0	0	0	0	0	1.03313	0	0	0	0.22522	0	21.1165	0	0	0	0	0	0.00967	0	0	0	0	0.56623	0
k__Bacteria|p__Synergistetes|c__Synergistia|o__Synergistales|f__Synergistaceae	2|508458|649775|649776|649777	0	0	0	0	0	0	0	0	0	0	5.83327	1.2586	0	0	0	0	0	0	0.31462	0	0	0	0	0	0	0	0	0	0	1.03313	0	0	0	0.22522	0	21.1165	0	0	0	0	0	0.00967	0	0	0	0	0.56623	0
k__Bacteria|p__Synergistetes|c__Synergistia|o__Synergistales|f__Synergistaceae|g__Cloacibacillus	2|508458|649775|649776|649777|508459	0	0	0	0	0	0	0	0	0	0	5.83327	1.2586	0	0	0	0	0	0	0	0	0	0	0	0	0	0	0	0	0	1.03313	0	0	0	0.22522	0	0	0	0	0	0	0	0.00967	0	0	0	0	0.56623	0
k__Bacteria|p__Synergistetes|c__Synergistia|o__Synergistales|f__Synergistaceae|g__Cloacibacillus|s__Cloacibacillus_evryensis	2|508458|649775|649776|649777|508459|508460	0	0	0	0	0	0	0	0	0	0	5.83327	0.00757	0	0	0	0	0	0	0	0	0	0	0	0	0	0	0	0	0	1.03313	0	0	0	0.22522	0	0	0	0	0	0	0	0.00967	0	0	0	0	0.56623	0
k__Bacteria|p__Synergistetes|c__Synergistia|o__Synergistales|f__Synergistaceae|g__Cloacibacillus|s__Cloacibacillus_porcorum	2|508458|649775|649776|649777|508459|1197717	0	0	0	0	0	0	0	0	0	0	0	1.25103	0	0	0	0	0	0	0	0	0	0	0	0	0	0	0	0	0	0	0	0	0	0	0	0	0	0	0	0	0	0	0	0	0	0	0	0
k__Bacteria|p__Synergistetes|c__Synergistia|o__Synergistales|f__Synergistaceae|g__Jonquetella	2|508458|649775|649776|649777|428711	0	0	0	0	0	0	0	0	0	0	0	0	0	0	0	0	0	0	0.31462	0	0	0	0	0	0	0	0	0	0	0	0	0	0	0	0	21.1165	0	0	0	0	0	0	0	0	0	0	0	0
k__Bacteria|p__Synergistetes|c__Synergistia|o__Synergistales|f__Synergistaceae|g__Jonquetella|s__Jonquetella_anthropi	2|508458|649775|649776|649777|428711|428712	0	0	0	0	0	0	0	0	0	0	0	0	0	0	0	0	0	0	0.31462	0	0	0	0	0	0	0	0	0	0	0	0	0	0	0	0	21.1165	0	0	0	0	0	0	0	0	0	0	0	0
k__Bacteria|p__Verrucomicrobia	2|74201	0	0	0	0	0	0	3.54722	0.51073	0.64259	0	1.17445	0	0	0	0	0.04438	0	0.03162	0.95581	0	0	1.00956	0	0	0	0	0	0	0.03509	9.49932	0	0	0	0	0	0	0	0.01186	0.05034	0	2.09418	0	0	0	3.42974	19.9633	4.44506	0
k__Bacteria|p__Verrucomicrobia|c__Verrucomicrobiae	2|74201|203494	0	0	0	0	0	0	3.54722	0.51073	0.64259	0	1.17445	0	0	0	0	0.04438	0	0.03162	0.95581	0	0	1.00956	0	0	0	0	0	0	0.03509	9.49932	0	0	0	0	0	0	0	0.01186	0.05034	0	2.09418	0	0	0	3.42974	19.9633	4.44506	0
k__Bacteria|p__Verrucomicrobia|c__Verrucomicrobiae|o__Verrucomicrobiales	2|74201|203494|48461	0	0	0	0	0	0	3.54722	0.51073	0.64259	0	1.17445	0	0	0	0	0.04438	0	0.03162	0.95581	0	0	1.00956	0	0	0	0	0	0	0.03509	9.49932	0	0	0	0	0	0	0	0.01186	0.05034	0	2.09418	0	0	0	3.42974	19.9633	4.44506	0
k__Bacteria|p__Verrucomicrobia|c__Verrucomicrobiae|o__Verrucomicrobiales|f__Akkermansiaceae	2|74201|203494|48461|1647988	0	0	0	0	0	0	3.54722	0.51073	0.64259	0	1.17445	0	0	0	0	0.04438	0	0.03162	0.95581	0	0	1.00956	0	0	0	0	0	0	0.03509	9.49932	0	0	0	0	0	0	0	0.01186	0.05034	0	2.09418	0	0	0	3.42974	19.9633	4.44506	0
k__Bacteria|p__Verrucomicrobia|c__Verrucomicrobiae|o__Verrucomicrobiales|f__Akkermansiaceae|g__Akkermansia	2|74201|203494|48461|1647988|239934	0	0	0	0	0	0	3.54722	0.51073	0.64259	0	1.17445	0	0	0	0	0.04438	0	0.03162	0.95581	0	0	1.00956	0	0	0	0	0	0	0.03509	9.49932	0	0	0	0	0	0	0	0.01186	0.05034	0	2.09418	0	0	0	3.42974	19.9633	4.44506	0
k__Bacteria|p__Verrucomicrobia|c__Verrucomicrobiae|o__Verrucomicrobiales|f__Akkermansiaceae|g__Akkermansia|s__Akkermansia_muciniphila	2|74201|203494|48461|1647988|239934|239935	0	0	0	0	0	0	3.54722	0.51073	0.64259	0	1.17445	0	0	0	0	0.04438	0	0.03162	0.95581	0	0	1.00956	0	0	0	0	0	0	0.03509	9.49932	0	0	0	0	0	0	0	0.01186	0.05034	0	2.09418	0	0	0	3.42974	19.9633	4.44506	0
unclassified	-1	0	0	0	0	0	0	0	0	0	0	0	0	0	0	0	0	0	0	0	0	0	0	0	0	0	0	0	0	0	0	0	0	0	0	0	0	0	0	0	0	0	0	0	0	0	0	0	0
[truncated: 5 more columns]

## Sheet: MetaPhlan3 read counts
Merged abundance table of estimated read counts from MetaPhlan3 including all taxonomic levels
clade_name	clade_taxid	Patient 1001 Placebo Baseline	Patient 1004 LGG Baseline	Patient 1005 LGG Baseline	Patient 1007 Placebo Baseline	Patient 1008 Placebo Baseline	Patient 1009 Placebo Baseline	Patient 1198 LGG Baseline	Patient 1199 Placebo Baseline	Patient 1197 LGG Baseline	Patient 1190 LGG Baseline	Patient 1189 Placebo Baseline	Patient 1188 Placebo Baseline	Patient 1186 LGG Baseline	Patient 1183 LGG Baseline	Patient 1078 LGG Baseline	Patient 1076 Placebo Baseline	Patient 1075 Placebo Baseline	Patient 1069 Placebo Baseline	Patient 1068 Placebo Baseline	Patient 1195 LGG Baseline	Patient 1077 LGG Baseline	Patient 1001 Placebo Week 4	Patient 1004 LGG Week 4	Patient 1005 LGG Week 4	Patient 1007 Placebo Week 4	Patient 1008 Placebo Week 4	Patient 1009 Placebo Week 4	Patient 1199 Placebo Week 4	Patient 1198 LGG Week 4	Patient 1189 Placebo Week 4	Patient 1188 Placebo Week 4	Patient 1186 LGG Week 4	Patient 1183 LGG Week 4	Patient 1078 LGG Week 4	Patient 1076 Placebo Week 4	Patient 1075 Placebo Week 4	Patient 1069 Placebo Week 4	Patient 1068 Placebo Week 4	Patient 1195 LGG Week 4	Patient 1077 LGG Week 4	Patient 1001 Placebo Week 24	Patient 1004 LGG Week 24	Patient 1005 LGG Week 24	Patient 1199 Placebo Week 24	Patient 1198 LGG Week 24	Patient 1190 LGG Week 24	Patient 1189 Placebo Week 24	Patient 1188 Placebo Week 24
k__Archaea	2157	4630	0	32	0	0	0	0	0	486	0	7209	107	1265	0	0	16498	0	0	0	0	0	5402	0	2845	0	0	0	0	0	6502	6072	3190	0	1078	0	0	0	0	2856	0	1182	0	0	0	0	0	13237	0
k__Archaea|p__Euryarchaeota	2157|28890	4630	0	32	0	0	0	0	0	486	0	7209	107	1265	0	0	16498	0	0	0	0	0	5402	0	2845	0	0	0	0	0	6502	6072	3190	0	1078	0	0	0	0	2856	0	1182	0	0	0	0	0	13237	0
k__Archaea|p__Euryarchaeota|c__Methanobacteria	2157|28890|183925	4630	0	32	0	0	0	0	0	486	0	7209	107	1265	0	0	16498	0	0	0	0	0	5402	0	2845	0	0	0	0	0	6502	6072	3190	0	1078	0	0	0	0	2856	0	1182	0	0	0	0	0	13237	0
k__Archaea|p__Euryarchaeota|c__Methanobacteria|o__Methanobacteriales	2157|28890|183925|2158	4630	0	32	0	0	0	0	0	486	0	7209	107	1265	0	0	16498	0	0	0	0	0	5402	0	2845	0	0	0	0	0	6502	6072	3190	0	1078	0	0	0	0	2856	0	1182	0	0	0	0	0	13237	0
k__Archaea|p__Euryarchaeota|c__Methanobacteria|o__Methanobacteriales|f__Methanobacteriaceae	2157|28890|183925|2158|2159	4630	0	32	0	0	0	0	0	486	0	7209	107	1265	0	0	16498	0	0	0	0	0	5402	0	2845	0	0	0	0	0	6502	6072	3190	0	1078	0	0	0	0	2856	0	1182	0	0	0	0	0	13237	0
k__Archaea|p__Euryarchaeota|c__Methanobacteria|o__Methanobacteriales|f__Methanobacteriaceae|g__Methanobrevibacter	2157|28890|183925|2158|2159|2172	4630	0	32	0	0	0	0	0	486	0	7209	107	1265	0	0	16498	0	0	0	0	0	5402	0	2845	0	0	0	0	0	6502	6072	3190	0	1078	0	0	0	0	2856	0	1182	0	0	0	0	0	13237	0
k__Archaea|p__Euryarchaeota|c__Methanobacteria|o__Methanobacteriales|f__Methanobacteriaceae|g__Methanobrevibacter|s__Methanobrevibacter_smithii	2157|28890|183925|2158|2159|2172|2173	4630	0	32	0	0	0	0	0	486	0	7209	107	1265	0	0	16498	0	0	0	0	0	5402	0	2845	0	0	0	0	0	6502	6072	3190	0	1078	0	0	0	0	2856	0	1182	0	0	0	0	0	13237	0
k__Bacteria	2	1675947	3270608	1320858	1454039	2766994	990985	2405337	2865878	1834743	220994	1695994	1390493	4889951	662604	3381485	2101457	1339746	2314858	2873583	3936628	2705268	513124	2785659	1761221	1638616	3088634	717234	733827	3155301	1249425	3316213	1143622	46627	2918328	630254	1295643	1078192	5587253	4069809	5430398	1494648	3621384	1334054	1504921	2488636	967986	544807	2149553
k__Bacteria|p__Actinobacteria	2|201174	16113	9699	101912	7514	8167	26745	346	67955	241571	1783	1012856	23834	3296919	103556	0	46582	172929	876784	16725	116442	845286	75723	20315	542978	153156	204762	82280	164708	572333	328843	495839	144595	0	40883	219845	520761	274351	195313	151288	2179875	372630	72986	193571	152561	169425	2405	135409	93623
k__Bacteria|p__Actinobacteria|c__Actinobacteria	2|201174|1760	16113	5569	34856	5307	8167	7698	346	17241	147600	1783	683893	16465	2775429	103556	0	39082	137586	793598	16465	113927	783901	57076	11180	117172	28708	54665	80530	16732	353217	209948	275718	36645	0	29687	155053	472874	265921	189771	116781	1334005	355695	11544	23898	10760	78373	1575	84964	31282
k__Bacteria|p__Actinobacteria|c__Actinobacteria|o__Actinomycetales	2|201174|1760|2037	0	4204	3975	0	2011	0	346	0	28951	88	2112	2664	0	0	0	979	41193	430936	7563	206	0	27928	4125	88557	23508	50767	0	2429	93696	6324	191480	0	0	0	56298	455543	263629	3522	1604	0	295465	2582	22226	0	0	427	924	5172
k__Bacteria|p__Actinobacteria|c__Actinobacteria|o__Actinomycetales|f__Actinomycetaceae	2|201174|1760|2037|2049	0	4204	3975	0	2011	0	346	0	28951	88	2112	2664	0	0	0	979	41193	430936	7563	206	0	27928	4125	88557	23508	50767	0	2429	93696	6324	191480	0	0	0	56298	455543	263629	3522	1604	0	295465	2582	22226	0	0	427	924	5172
k__Bacteria|p__Actinobacteria|c__Actinobacteria|o__Actinomycetales|f__Actinomycetaceae|g__Actinobaculum	2|201174|1760|2037|2049|76833	0	0	0	0	0	0	0	0	0	0	0	0	0	0	0	0	0	161084	0	0	0	1064	0	0	0	0	0	0	0	0	0	0	0	0	0	0	5751	0	0	0	8801	0	0	0	0	0	0	0
k__Bacteria|p__Actinobacteria|c__Actinobacteria|o__Actinomycetales|f__Actinomycetaceae|g__Actinobaculum|s__Actinobaculum_massiliense	2|201174|1760|2037|2049|76833|202789	0	0	0	0	0	0	0	0	0	0	0	0	0	0	0	0	0	161084	0	0	0	1064	0	0	0	0	0	0	0	0	0	0	0	0	0	0	5751	0	0	0	8801	0	0	0	0	0	0	0
k__Bacteria|p__Actinobacteria|c__Actinobacteria|o__Actinomycetales|f__Actinomycetaceae|g__Actinomyces	2|201174|1760|2037|2049|1654	0	0	541	0	2011	0	346	0	2337	88	2112	0	0	0	0	979	2815	56646	0	206	0	1032	0	0	13849	3517	0	0	12927	1572	48608	0	0	0	55073	15470	111449	527	1183	0	3959	48	0	0	0	427	0	0
k__Bacteria|p__Actinobacteria|c__Actinobacteria|o__Actinomycetales|f__Actinomycetaceae|g__Actinomyces|s__Actinomyces_europaeus	2|201174|1760|2037|2049|1654|66228	0	0	0	0	0	0	0	0	0	0	0	0	0	0	0	979	2815	72	0	0	0	0	0	0	0	0	0	0	0	0	0	0	0	0	55073	7820	1741	0	0	0	0	48	0	0	0	0	0	0
k__Bacteria|p__Actinobacteria|c__Actinobacteria|o__Actinomycetales|f__Actinomycetaceae|g__Actinomyces|s__Actinomyces_graevenitzii	2|201174|1760|2037|2049|1654|55565	0	0	0	0	1122	0	0	0	0	0	0	0	0	0	0	0	0	0	0	0	0	0	0	0	0	0	0	0	0	0	0	0	0	0	0	0	0	0	0	0	0	0	0	0	0	0	0	0
k__Bacteria|p__Actinobacteria|c__Actinobacteria|o__Actinomycetales|f__Actinomycetaceae|g__Actinomyces|s__Actinomyces_naeslundii	2|201174|1760|2037|2049|1654|1655	0	0	0	0	0	0	0	0	0	0	1426	0	0	0	0	0	0	0	0	0	0	0	0	0	0	0	0	0	0	0	0	0	0	0	0	0	0	0	0	0	0	0	0	0	0	0	0	0
k__Bacteria|p__Actinobacteria|c__Actinobacteria|o__Actinomycetales|f__Actinomycetaceae|g__Actinomyces|s__Actinomyces_neuii	2|201174|1760|2037|2049|1654|33007	0	0	377	0	0	0	0	0	0	0	0	0	0	0	0	0	0	0	0	0	0	1032	0	0	0	0	0	0	144	0	0	0	0	0	0	0	0	0	0	0	1076	0	0	0	0	0	0	0
k__Bacteria|p__Actinobacteria|c__Actinobacteria|o__Actinomycetales|f__Actinomycetaceae|g__Actinomyces|s__Actinomyces_odontolyticus	2|201174|1760|2037|2049|1654|1660	0	0	0	0	0	0	0	0	530	0	0	0	0	0	0	0	0	0	0	0	0	0	0	0	0	0	0	0	0	0	0	0	0	0	0	0	0	527	671	0	0	0	0	0	0	0	0	0
k__Bacteria|p__Actinobacteria|c__Actinobacteria|o__Actinomycetales|f__Actinomycetaceae|g__Actinomyces|s__Actinomyces_oris	2|201174|1760|2037|2049|1654|544580	0	0	164	0	85	0	346	0	423	88	0	0	0	0	0	0	0	0	0	0	0	0	0	0	0	0	0	0	0	0	916	0	0	0	0	0	0	0	0	0	0	0	0	0	0	244	0	0
k__Bacteria|p__Actinobacteria|c__Actinobacteria|o__Actinomycetales|f__Actinomycetaceae|g__Actinomyces|s__Actinomyces_radingae	2|201174|1760|2037|2049|1654|131110	0	0	0	0	0	0	0	0	0	0	0	0	0	0	0	0	0	0	0	0	0	0	0	0	0	0	0	0	0	0	0	0	0	0	0	7650	0	0	0	0	2883	0	0	0	0	0	0	0
k__Bacteria|p__Actinobacteria|c__Actinobacteria|o__Actinomycetales|f__Actinomycetaceae|g__Actinomyces|s__Actinomyces_sp_HMSC035G02	2|201174|1760|2037|2049|1654|1739406	0	0	0	0	0	0	0	0	536	0	0	0	0	0	0	0	0	0	0	0	0	0	0	0	0	0	0	0	0	0	0	0	0	0	0	0	0	0	512	0	0	0	0	0	0	0	0	0
k__Bacteria|p__Actinobacteria|c__Actinobacteria|o__Actinomycetales|f__Actinomycetaceae|g__Actinomyces|s__Actinomyces_sp_HPA0247	2|201174|1760|2037|2049|1654|1203556	0	0	0	0	0	0	0	0	0	0	0	0	0	0	0	0	0	0	0	0	0	0	0	0	0	1856	0	0	0	0	0	0	0	0	0	0	0	0	0	0	0	0	0	0	0	0	0	0
k__Bacteria|p__Actinobacteria|c__Actinobacteria|o__Actinomycetales|f__Actinomycetaceae|g__Actinomyces|s__Actinomyces_sp_oral_taxon_181	2|201174|1760|2037|2049|1654|712121	0	0	0	0	804	0	0	0	0	0	0	0	0	0	0	0	0	0	0	206	0	0	0	0	0	1267	0	0	0	0	0	0	0	0	0	0	0	0	0	0	0	0	0	0	0	183	0	0
k__Bacteria|p__Actinobacteria|c__Actinobacteria|o__Actinomycetales|f__Actinomycetaceae|g__Actinomyces|s__Actinomyces_turicensis	2|201174|1760|2037|2049|1654|131111	0	0	0	0	0	0	0	0	848	0	686	0	0	0	0	0	0	56574	0	0	0	0	0	0	13849	394	0	0	12783	1572	0	0	0	0	0	0	109708	0	0	0	0	0	0	0	0	0	0	0
k__Bacteria|p__Actinobacteria|c__Actinobacteria|o__Actinomycetales|f__Actinomycetaceae|g__Actinomyces|s__Actinomyces_urogenitalis	2|201174|1760|2037|2049|1654|103621	0	0	0	0	0	0	0	0	0	0	0	0	0	0	0	0	0	0	0	0	0	0	0	0	0	0	0	0	0	0	47692	0	0	0	0	0	0	0	0	0	0	0	0	0	0	0	0	0
k__Bacteria|p__Actinobacteria|c__Actinobacteria|o__Actinomycetales|f__Actinomycetaceae|g__Actinomyces|s__Actinomyces_viscosus	2|201174|1760|2037|2049|1654|1656	0	0	0	0	0	0	0	0	0	0	0	0	0	0	0	0	0	0	0	0	0	0	0	0	0	0	0	0	0	0	0	0	0	0	0	0	0	0	0	0	0	0	0	0	0	0	0	0
k__Bacteria|p__Actinobacteria|c__Actinobacteria|o__Actinomycetales|f__Actinomycetaceae|g__Actinotignum	2|201174|1760|2037|2049|1653174	0	4204	0	0	0	0	0	0	0	0	0	0	0	0	0	0	29593	89511	0	0	0	243	4125	0	0	0	0	0	0	0	0	0	0	0	1225	419395	140776	0	0	0	5367	2534	0	0	0	0	0	0
k__Bacteria|p__Actinobacteria|c__Actinobacteria|o__Actinomycetales|f__Actinomycetaceae|g__Actinotignum|s__Actinotignum_timonense	2|201174|1760|2037|2049|1653174|1870995	0	4204	0	0	0	0	0	0	0	0	0	0	0	0	0	0	16248	89511	0	0	0	243	4125	0	0	0	0	0	0	0	0	0	0	0	1225	6931	140776	0	0	0	5367	2534	0	0	0	0	0	0
k__Bacteria|p__Actinobacteria|c__Actinobacteria|o__Actinomycetales|f__Actinomycetaceae|g__Actinotignum|s__Actinotignum_urinale	2|201174|1760|2037|2049|1653174|190146	0	0	0	0	0	0	0	0	0	0	0	0	0	0	0	0	13345	0	0	0	0	0	0	0	0	0	0	0	0	0	0	0	0	0	0	412464	0	0	0	0	0	0	0	0	0	0	0	0
k__Bacteria|p__Actinobacteria|c__Actinobacteria|o__Actinomycetales|f__Actinomycetaceae|g__Mobiluncus	2|201174|1760|2037|2049|2050	0	0	0	0	0	0	0	0	0	0	0	243	0	0	0	0	0	93128	0	0	0	0	0	0	0	0	0	0	0	0	0	0	0	0	0	5170	904	0	398	0	0	0	0	0	0	0	0	0
k__Bacteria|p__Actinobacteria|c__Actinobacteria|o__Actinomycetales|f__Actinomycetaceae|g__Mobiluncus|s__Mobiluncus_curtisii	2|201174|1760|2037|2049|2050|2051	0	0	0	0	0	0	0	0	0	0	0	243	0	0	0	0	0	93128	0	0	0	0	0	0	0	0	0	0	0	0	0	0	0	0	0	5170	904	0	398	0	0	0	0	0	0	0	0	0
k__Bacteria|p__Actinobacteria|c__Actinobacteria|o__Actinomycetales|f__Actinomycetaceae|g__Trueperella	2|201174|1760|2037|2049|1069494	0	0	0	0	0	0	0	0	0	0	0	0	0	0	0	0	8785	0	0	0	0	25589	0	0	0	30351	0	0	0	0	0	0	0	0	0	0	0	0	0	0	245586	0	0	0	0	0	0	0
k__Bacteria|p__Actinobacteria|c__Actinobacteria|o__Actinomycetales|f__Actinomycetaceae|g__Trueperella|s__Trueperella_bernardiae	2|201174|1760|2037|2049|1069494|59561	0	0	0	0	0	0	0	0	0	0	0	0	0	0	0	0	8785	0	0	0	0	25589	0	0	0	30351	0	0	0	0	0	0	0	0	0	0	0	0	0	0	245586	0	0	0	0	0	0	0
k__Bacteria|p__Actinobacteria|c__Actinobacteria|o__Actinomycetales|f__Actinomycetaceae|g__Varibaculum	2|201174|1760|2037|2049|184869	0	0	3434	0	0	0	0	0	26614	0	0	2421	0	0	0	0	0	30567	7563	0	0	0	0	88557	9659	16899	0	2429	80769	4752	142872	0	0	0	0	15508	4749	2995	23	0	31752	0	22226	0	0	0	924	5172
k__Bacteria|p__Actinobacteria|c__Actinobacteria|o__Actinomycetales|f__Actinomycetaceae|g__Varibaculum|s__Varibaculum_cambriense	2|201174|1760|2037|2049|184869|184870	0	0	3434	0	0	0	0	0	26614	0	0	2421	0	0	0	0	0	30567	7563	0	0	0	0	88557	9659	16899	0	2429	80769	4752	142872	0	0	0	0	15508	4749	2995	23	0	31752	0	22226	0	0	0	924	5172
k__Bacteria|p__Actinobacteria|c__Actinobacteria|o__Bifidobacteriales	2|201174|1760|85004	16113	1365	30881	5307	0	0	0	0	112701	0	553222	13542	0	0	0	38103	0	0	2104	252	33588	25642	6942	2834	2693	220	79334	7405	104233	191166	61139	0	0	29687	0	0	0	186249	109469	847849	0	8962	380	8435	77362	99	64671	22338
k__Bacteria|p__Actinobacteria|c__Actinobacteria|o__Bifidobacteriales|f__Bifidobacteriaceae	2|201174|1760|85004|31953	16113	1365	30881	5307	0	0	0	0	112701	0	553222	13542	0	0	0	38103	0	0	2104	252	33588	25642	6942	2834	2693	220	79334	7405	104233	191166	61139	0	0	29687	0	0	0	186249	109469	847849	0	8962	380	8435	77362	99	64671	22338
k__Bacteria|p__Actinobacteria|c__Actinobacteria|o__Bifidobacteriales|f__Bifidobacteriaceae|g__Alloscardovia	2|201174|1760|85004|31953|419014	0	0	16071	0	0	0	0	0	0	0	0	0	0	0	0	0	0	0	0	0	0	0	0	0	0	220	922	0	0	0	0	0	0	0	0	0	0	0	0	0	0	0	0	0	0	0	0	0
k__Bacteria|p__Actinobacteria|c__Actinobacteria|o__Bifidobacteriales|f__Bifidobacteriaceae|g__Alloscardovia|s__Alloscardovia_omnicolens	2|201174|1760|85004|31953|419014|419015	0	0	16071	0	0	0	0	0	0	0	0	0	0	0	0	0	0	0	0	0	0	0	0	0	0	220	922	0	0	0	0	0	0	0	0	0	0	0	0	0	0	0	0	0	0	0	0	0
k__Bacteria|p__Actinobacteria|c__Actinobacteria|o__Bifidobacteriales|f__Bifidobacteriaceae|g__Bifidobacterium	2|201174|1760|85004|31953|1678	16113	1365	7088	5307	0	0	0	0	46962	0	553222	13542	0	0	0	38103	0	0	2104	0	33588	25642	6942	0	2693	0	78412	7405	96565	191166	59151	0	0	29687	0	0	0	182226	109395	847849	0	8962	0	8435	77362	0	64671	22338
k__Bacteria|p__Actinobacteria|c__Actinobacteria|o__Bifidobacteriales|f__Bifidobacteriaceae|g__Bifidobacterium|s__Bifidobacterium_adolescentis	2|201174|1760|85004|31953|1678|1680	0	0	0	5307	0	0	0	0	0	0	170898	294	0	0	0	38103	0	0	741	0	0	0	0	0	300	0	0	0	0	124540	0	0	0	8091	0	0	0	0	0	0	0	0	0	0	0	0	35577	0
k__Bacteria|p__Actinobacteria|c__Actinobacteria|o__Bifidobacteriales|f__Bifidobacteriaceae|g__Bifidobacterium|s__Bifidobacterium_animalis	2|201174|1760|85004|31953|1678|28025	0	0	0	0	0	0	0	0	0	0	39207	0	0	0	0	0	0	0	0	0	0	0	90	0	0	0	0	0	0	0	3485	0	0	0	0	0	0	142167	0	0	0	0	0	0	0	0	0	0
k__Bacteria|p__Actinobacteria|c__Actinobacteria|o__Bifidobacteriales|f__Bifidobacteriaceae|g__Bifidobacterium|s__Bifidobacterium_bifidum	2|201174|1760|85004|31953|1678|1681	7781	0	0	0	0	0	0	0	0	0	0	0	0	0	0	0	0	0	0	0	0	2224	0	0	0	0	0	0	0	0	0	0	0	0	0	0	0	0	0	0	0	0	0	0	0	0	0	0
k__Bacteria|p__Actinobacteria|c__Actinobacteria|o__Bifidobacteriales|f__Bifidobacteriaceae|g__Bifidobacterium|s__Bifidobacterium_dentium	2|201174|1760|85004|31953|1678|1689	0	1365	7088	0	0	0	0	0	46962	0	5293	4627	0	0	0	0	0	0	0	0	0	0	6852	0	0	0	4793	0	0	1061	0	0	0	0	0	0	0	6001	108328	0	0	8962	0	0	0	0	0	2973
k__Bacteria|p__Actinobacteria|c__Actinobacteria|o__Bifidobacteriales|f__Bifidobacteriaceae|g__Bifidobacterium|s__Bifidobacterium_gallinarum	2|201174|1760|85004|31953|1678|78344	0	0	0	0	0	0	0	0	0	0	0	0	0	0	0	0	0	0	0	0	0	0	0	0	0	0	0	302	0	0	0	0	0	0	0	0	0	0	0	0	0	0	0	219	0	0	0	0
k__Bacteria|p__Actinobacteria|c__Actinobacteria|o__Bifidobacteriales|f__Bifidobacteriaceae|g__Bifidobacterium|s__Bifidobacterium_longum	2|201174|1760|85004|31953|1678|216816	8332	0	0	0	0	0	0	0	0	0	337824	8621	0	0	0	0	0	0	1363	0	17361	23418	0	0	2393	0	73619	0	96565	65565	55666	0	0	21596	0	0	0	34058	1067	801802	0	0	0	0	77362	0	29094	10162
k__Bacteria|p__Actinobacteria|c__Actinobacteria|o__Bifidobacteriales|f__Bifidobacteriaceae|g__Bifidobacterium|s__Bifidobacterium_pseudocatenulatum	2|201174|1760|85004|31953|1678|28026	0	0	0	0	0	0	0	0	0	0	0	0	0	0	0	0	0	0	0	0	0	0	0	0	0	0	0	0	0	0	0	0	0	0	0	0	0	0	0	0	0	0	0	0	0	0	0	9203
k__Bacteria|p__Actinobacteria|c__Actinobacteria|o__Bifidobacteriales|f__Bifidobacteriaceae|g__Bifidobacterium|s__Bifidobacterium_pullorum	2|201174|1760|85004|31953|1678|78448	0	0	0	0	0	0	0	0	0	0	0	0	0	0	0	0	0	0	0	0	0	0	0	0	0	0	0	6667	0	0	0	0	0	0	0	0	0	0	0	0	0	0	0	7967	0	0	0	0
k__Bacteria|p__Actinobacteria|c__Actinobacteria|o__Bifidobacteriales|f__Bifidobacteriaceae|g__Bifidobacterium|s__Bifidobacterium_saeculare	2|201174|1760|85004|31953|1678|78257	0	0	0	0	0	0	0	0	0	0	0	0	0	0	0	0	0	0	0	0	0	0	0	0	0	0	0	436	0	0	0	0	0	0	0	0	0	0	0	0	0	0	0	249	0	0	0	0
k__Bacteria|p__Actinobacteria|c__Actinobacteria|o__Bifidobacteriales|f__Bifidobacteriaceae|g__Bifidobacterium|s__Bifidobacterium_scardovii	2|201174|1760|85004|31953|1678|158787	0	0	0	0	0	0	0	0	0	0	0	0	0	0	0	0	0	0	0	0	16227	0	0	0	0	0	0	0	0	0	0	0	0	0	0	0	0	0	0	46047	0	0	0	0	0	0	0	0
k__Bacteria|p__Actinobacteria|c__Actinobacteria|o__Bifidobacteriales|f__Bifidobacteriaceae|g__Gardnerella	2|201174|1760|85004|31953|2701	0	0	7722	0	0	0	0	0	65739	0	0	0	0	0	0	0	0	0	0	0	0	0	0	2834	0	0	0	0	0	0	0	0	0	0	0	0	0	0	0	0	0	0	380	0	0	0	0	0
k__Bacteria|p__Actinobacteria|c__Actinobacteria|o__Bifidobacteriales|f__Bifidobacteriaceae|g__Gardnerella|s__Gardnerella_vaginalis	2|201174|1760|85004|31953|2701|2702	0	0	7722	0	0	0	0	0	65739	0	0	0	0	0	0	0	0	0	0	0	0	0	0	2834	0	0	0	0	0	0	0	0	0	0	0	0	0	0	0	0	0	0	380	0	0	0	0	0
k__Bacteria|p__Actinobacteria|c__Actinobacteria|o__Bifidobacteriales|f__Bifidobacteriaceae|g__Scardovia	2|201174|1760|85004|31953|196081	0	0	0	0	0	0	0	0	0	0	0	0	0	0	0	0	0	0	0	252	0	0	0	0	0	0	0	0	7668	0	1988	0	0	0	0	0	0	4023	74	0	0	0	0	0	0	99	0	0
k__Bacteria|p__Actinobacteria|c__Actinobacteria|o__Bifidobacteriales|f__Bifidobacteriaceae|g__Scardovia|s__Scardovia_wiggsiae	2|201174|1760|85004|31953|196081|230143	0	0	0	0	0	0	0	0	0	0	0	0	0	0	0	0	0	0	0	252	0	0	0	0	0	0	0	0	7668	0	1988	0	0	0	0	0	0	4023	74	0	0	0	0	0	0	99	0	0
k__Bacteria|p__Actinobacteria|c__Actinobacteria|o__Corynebacteriales	2|201174|1760|85007	0	0	0	0	5339	7698	0	8420	1510	0	128478	259	2775429	89149	0	0	39255	357374	6798	110571	744073	2732	113	24941	2507	3486	0	4478	155288	11475	1719	36645	0	0	75281	14558	2292	0	1715	482655	60230	0	1292	1493	1011	0	19369	3772
k__Bacteria|p__Actinobacteria|c__Actinobacteria|o__Corynebacteriales|f__Corynebacteriaceae	2|201174|1760|85007|1653	0	0	0	0	5339	7698	0	8420	0	0	128478	0	2775429	89149	0	0	39230	255739	0	110571	744073	2331	113	14416	0	0	0	4478	3328	9215	1719	36645	0	0	75281	5741	2268	0	1715	482655	46	0	0	0	0	0	17760	0
k__Bacteria|p__Actinobacteria|c__Actinobacteria|o__Corynebacteriales|f__Corynebacteriaceae|g__Corynebacterium	2|201174|1760|85007|1653|1716	0	0	0	0	5339	7698	0	8420	0	0	128478	0	2775429	89149	0	0	39230	255739	0	110571	744073	2331	113	14416	0	0	0	4478	3328	9215	1719	36645	0	0	75281	5741	2268	0	1715	482655	46	0	0	0	0	0	17760	0
k__Bacteria|p__Actinobacteria|c__Actinobacteria|o__Corynebacteriales|f__Corynebacteriaceae|g__Corynebacterium|s__Corynebacterium_afermentans	2|201174|1760|85007|1653|1716|38286	0	0	0	0	0	0	0	0	0	0	0	0	0	0	0	0	0	0	0	0	0	0	0	0	0	0	0	0	0	0	0	0	0	0	0	0	0	0	0	0	0	0	0	0	0	0	0	0
k__Bacteria|p__Actinobacteria|c__Actinobacteria|o__Corynebacteriales|f__Corynebacteriaceae|g__Corynebacterium|s__Corynebacterium_amycolatum	2|201174|1760|85007|1653|1716|43765	0	0	0	0	5339	907	0	1510	0	0	47951	0	751	3724	0	0	22879	12943	0	195	169332	0	0	0	0	0	0	493	0	0	1719	0	0	0	69210	0	0	0	0	40375	0	0	0	0	0	0	615	0
k__Bacteria|p__Actinobacteria|c__Actinobacteria|o__Corynebacteriales|f__Corynebacteriaceae|g__Corynebacterium|s__Corynebacterium_aurimucosum	2|201174|1760|85007|1653|1716|169292	0	0	0	0	0	0	0	0	0	0	8980	0	0	0	0	0	0	186087	0	0	0	0	0	0	0	0	0	0	0	8380	0	0	0	0	0	0	815	0	0	0	0	0	0	0	0	0	10101	0
k__Bacteria|p__Actinobacteria|c__Actinobacteria|o__Corynebacteriales|f__Corynebacteriaceae|g__Corynebacterium|s__Corynebacterium_coyleae	2|201174|1760|85007|1653|1716|53374	0	0	0	0	0	0	0	0	0	0	0	0	0	0	0	0	0	8216	0	0	0	2331	0	0	0	0	0	0	0	0	0	0	0	0	0	0	0	0	0	0	0	0	0	0	0	0	0	0
k__Bacteria|p__Actinobacteria|c__Actinobacteria|o__Corynebacteriales|f__Corynebacteriaceae|g__Corynebacterium|s__Corynebacterium_frankenforstense	2|201174|1760|85007|1653|1716|1230998	0	0	0	0	0	0	0	0	0	0	0	0	0	0	0	0	0	0	0	0	0	0	0	0	0	0	0	2392	0	0	0	0	0	0	1661	0	0	0	0	0	46	0	0	0	0	0	0	0
k__Bacteria|p__Actinobacteria|c__Actinobacteria|o__Corynebacteriales|f__Corynebacteriaceae|g__Corynebacterium|s__Corynebacterium_imitans	2|201174|1760|85007|1653|1716|156978	0	0	0	0	0	0	0	0	0	0	0	0	0	0	0	0	0	429	0	0	0	0	0	0	0	0	0	0	0	0	0	0	0	0	0	0	281	0	0	0	0	0	0	0	0	0	0	0
k__Bacteria|p__Actinobacteria|c__Actinobacteria|o__Corynebacteriales|f__Corynebacteriaceae|g__Corynebacterium|s__Corynebacterium_jeikeium	2|201174|1760|85007|1653|1716|38289	0	0	0	0	0	0	0	0	0	0	51536	0	0	0	0	0	0	42440	0	0	0	0	0	0	0	0	0	0	0	120	0	0	0	0	0	0	552	0	0	0	0	0	0	0	0	0	4729	0
k__Bacteria|p__Actinobacteria|c__Actinobacteria|o__Corynebacteriales|f__Corynebacteriaceae|g__Corynebacterium|s__Corynebacterium_minutissimum	2|201174|1760|85007|1653|1716|38301	0	0	0	0	0	0	0	0	0	0	14257	0	0	0	0	0	0	0	0	0	0	0	0	0	0	0	0	0	0	0	0	0	0	0	0	0	0	0	0	0	0	0	0	0	0	0	0	0
k__Bacteria|p__Actinobacteria|c__Actinobacteria|o__Corynebacteriales|f__Corynebacteriaceae|g__Corynebacterium|s__Corynebacterium_pseudogenitalium	2|201174|1760|85007|1653|1716|38303	0	0	0	0	0	6791	0	6377	0	0	4459	0	5127	0	0	0	0	1667	0	0	0	0	0	0	0	0	0	1593	0	483	0	0	0	0	4103	0	0	0	0	0	0	0	0	0	0	0	2315	0
k__Bacteria|p__Actinobacteria|c__Actinobacteria|o__Corynebacteriales|f__Corynebacteriaceae|g__Corynebacterium|s__Corynebacterium_pyruviciproducens	2|201174|1760|85007|1653|1716|598660	0	0	0	0	0	0	0	0	0	0	0	0	2706653	85425	0	0	0	3957	0	80027	574741	0	0	14416	0	0	0	0	3328	0	0	36645	0	0	0	0	0	0	1715	442280	0	0	0	0	0	0	0	0
k__Bacteria|p__Actinobacteria|c__Actinobacteria|o__Corynebacteriales|f__Corynebacteriaceae|g__Corynebacterium|s__Corynebacterium_riegelii	2|201174|1760|85007|1653|1716|156976	0	0	0	0	0	0	0	0	0	0	0	0	0	0	0	0	0	0	0	0	0	0	0	0	0	0	0	0	0	0	0	0	0	0	0	5741	0	0	0	0	0	0	0	0	0	0	0	0
k__Bacteria|p__Actinobacteria|c__Actinobacteria|o__Corynebacteriales|f__Corynebacteriaceae|g__Corynebacterium|s__Corynebacterium_singulare	2|201174|1760|85007|1653|1716|161899	0	0	0	0	0	0	0	0	0	0	336	0	0	0	0	0	0	0	0	0	0	0	0	0	0	0	0	0	0	0	0	0	0	0	0	0	0	0	0	0	0	0	0	0	0	0	0	0
k__Bacteria|p__Actinobacteria|c__Actinobacteria|o__Corynebacteriales|f__Corynebacteriaceae|g__Corynebacterium|s__Corynebacterium_sp_HMSC078H07	2|201174|1760|85007|1653|1716|1739379	0	0	0	0	0	0	0	0	0	0	458	0	0	0	0	0	0	0	0	0	0	0	0	0	0	0	0	0	0	0	0	0	0	0	0	0	0	0	0	0	0	0	0	0	0	0	0	0
k__Bacteria|p__Actinobacteria|c__Actinobacteria|o__Corynebacteriales|f__Corynebacteriaceae|g__Corynebacterium|s__Corynebacterium_sp_HMSC08A12	2|201174|1760|85007|1653|1716|1581134	0	0	0	0	0	0	0	0	0	0	0	0	0	0	0	0	0	0	0	0	0	0	0	0	0	0	0	0	0	232	0	0	0	0	0	0	620	0	0	0	0	0	0	0	0	0	0	0
k__Bacteria|p__Actinobacteria|c__Actinobacteria|o__Corynebacteriales|f__Corynebacteriaceae|g__Corynebacterium|s__Corynebacterium_striatum	2|201174|1760|85007|1653|1716|43770	0	0	0	0	0	0	0	0	0	0	0	0	62898	0	0	0	12693	0	0	30349	0	0	0	0	0	0	0	0	0	0	0	0	0	0	0	0	0	0	0	0	0	0	0	0	0	0	0	0
k__Bacteria|p__Actinobacteria|c__Actinobacteria|o__Corynebacteriales|f__Corynebacteriaceae|g__Corynebacterium|s__Corynebacterium_tuberculostearicum	2|201174|1760|85007|1653|1716|38304	0	0	0	0	0	0	0	533	0	0	501	0	0	0	0	0	0	0	0	0	0	0	0	0	0	0	0	0	0	0	0	0	0	0	0	0	0	0	0	0	0	0	0	0	0	0	0	0
k__Bacteria|p__Actinobacteria|c__Actinobacteria|o__Corynebacteriales|f__Corynebacteriaceae|g__Corynebacterium|s__Corynebacterium_urealyticum	2|201174|1760|85007|1653|1716|43771	0	0	0	0	0	0	0	0	0	0	0	0	0	0	0	0	3658	0	0	0	0	0	113	0	0	0	0	0	0	0	0	0	0	0	307	0	0	0	0	0	0	0	0	0	0	0	0	0
k__Bacteria|p__Actinobacteria|c__Actinobacteria|o__Corynebacteriales|f__Corynebacteriales_unclassified	2|201174|1760|85007|	0	0	0	0	0	0	0	0	1510	0	0	259	0	0	0	0	25	101635	6798	0	0	401	0	10525	2507	3486	0	0	151960	2260	0	0	0	0	0	8817	24	0	0	0	60184	0	1292	1493	1011	0	1609	3772
k__Bacteria|p__Actinobacteria|c__Actinobacteria|o__Corynebacteriales|f__Corynebacteriales_unclassified|g__Lawsonella	2|201174|1760|85007||1847725	0	0	0	0	0	0	0	0	1510	0	0	259	0	0	0	0	25	101635	6798	0	0	401	0	10525	2507	3486	0	0	151960	2260	0	0	0	0	0	8817	24	0	0	0	60184	0	1292	1493	1011	0	1609	3772
k__Bacteria|p__Actinobacteria|c__Actinobacteria|o__Corynebacteriales|f__Corynebacteriales_unclassified|g__Lawsonella|s__Lawsonella_clevelandensis	2|201174|1760|85007||1847725|1528099	0	0	0	0	0	0	0	0	1510	0	0	259	0	0	0	0	25	101635	6798	0	0	401	0	10525	2507	3486	0	0	151960	2260	0	0	0	0	0	8817	24	0	0	0	60184	0	1292	1493	1011	0	1609	3772
k__Bacteria|p__Actinobacteria|c__Actinobacteria|o__Micrococcales	2|201174|1760|85006	0	0	0	0	817	0	0	8821	4438	1695	0	0	0	14407	0	0	6327	5288	0	2898	6240	0	0	0	0	192	1196	274	0	0	21380	0	0	0	23474	0	0	0	3993	3501	0	0	0	832	0	1049	0	0
k__Bacteria|p__Actinobacteria|c__Actinobacteria|o__Micrococcales|f__Brevibacteriaceae	2|201174|1760|85006|85019	0	0	0	0	0	0	0	3591	0	0	0	0	0	0	0	0	0	0	0	0	0	0	0	0	0	0	0	0	0	0	0	0	0	0	0	0	0	0	0	0	0	0	0	0	0	0	0	0
k__Bacteria|p__Actinobacteria|c__Actinobacteria|o__Micrococcales|f__Brevibacteriaceae|g__Brevibacterium	2|201174|1760|85006|85019|1696	0	0	0	0	0	0	0	3591	0	0	0	0	0	0	0	0	0	0	0	0	0	0	0	0	0	0	0	0	0	0	0	0	0	0	0	0	0	0	0	0	0	0	0	0	0	0	0	0
k__Bacteria|p__Actinobacteria|c__Actinobacteria|o__Micrococcales|f__Brevibacteriaceae|g__Brevibacterium|s__Brevibacterium_mcbrellneri	2|201174|1760|85006|85019|1696|53363	0	0	0	0	0	0	0	150	0	0	0	0	0	0	0	0	0	0	0	0	0	0	0	0	0	0	0	0	0	0	0	0	0	0	0	0	0	0	0	0	0	0	0	0	0	0	0	0
k__Bacteria|p__Actinobacteria|c__Actinobacteria|o__Micrococcales|f__Brevibacteriaceae|g__Brevibacterium|s__Brevibacterium_paucivorans	2|201174|1760|85006|85019|1696|170994	0	0	0	0	0	0	0	3441	0	0	0	0	0	0	0	0	0	0	0	0	0	0	0	0	0	0	0	0	0	0	0	0	0	0	0	0	0	0	0	0	0	0	0	0	0	0	0	0
k__Bacteria|p__Actinobacteria|c__Actinobacteria|o__Micrococcales|f__Dermabacteraceae	2|201174|1760|85006|85020	0	0	0	0	817	0	0	5230	0	0	0	0	0	14407	0	0	6327	5288	0	2898	5782	0	0	0	0	0	0	0	0	0	19101	0	0	0	23474	0	0	0	0	2259	0	0	0	0	0	0	0	0
k__Bacteria|p__Actinobacteria|c__Actinobacteria|o__Micrococcales|f__Dermabacteraceae|g__Dermabacter	2|201174|1760|85006|85020|36739	0	0	0	0	817	0	0	5230	0	0	0	0	0	14407	0	0	6327	5288	0	2898	5782	0	0	0	0	0	0	0	0	0	19101	0	0	0	23474	0	0	0	0	2259	0	0	0	0	0	0	0	0
k__Bacteria|p__Actinobacteria|c__Actinobacteria|o__Micrococcales|f__Dermabacteraceae|g__Dermabacter|s__Dermabacter_hominis	2|201174|1760|85006|85020|36739|36740	0	0	0	0	817	0	0	5230	0	0	0	0	0	14407	0	0	6327	5288	0	2898	5782	0	0	0	0	0	0	0	0	0	19101	0	0	0	23474	0	0	0	0	2259	0	0	0	0	0	0	0	0
k__Bacteria|p__Actinobacteria|c__Actinobacteria|o__Micrococcales|f__Micrococcaceae	2|201174|1760|85006|1268	0	0	0	0	0	0	0	0	4438	1695	0	0	0	0	0	0	0	0	0	0	458	0	0	0	0	192	1196	274	0	0	2279	0	0	0	0	0	0	0	3993	1242	0	0	0	832	0	1049	0	0
k__Bacteria|p__Actinobacteria|c__Actinobacteria|o__Micrococcales|f__Micrococcaceae|g__Rothia	2|201174|1760|85006|1268|32207	0	0	0	0	0	0	0	0	4438	1695	0	0	0	0	0	0	0	0	0	0	458	0	0	0	0	192	1196	274	0	0	2279	0	0	0	0	0	0	0	3993	1242	0	0	0	832	0	1049	0	0
k__Bacteria|p__Actinobacteria|c__Actinobacteria|o__Micrococcales|f__Micrococcaceae|g__Rothia|s__Rothia_dentocariosa	2|201174|1760|85006|1268|32207|2047	0	0	0	0	0	0	0	0	0	1695	0	0	0	0	0	0	0	0	0	0	458	0	0	0	0	79	0	0	0	0	2279	0	0	0	0	0	0	0	3295	1242	0	0	0	0	0	881	0	0
k__Bacteria|p__Actinobacteria|c__Actinobacteria|o__Micrococcales|f__Micrococcaceae|g__Rothia|s__Rothia_mucilaginosa	2|201174|1760|85006|1268|32207|43675	0	0	0	0	0	0	0	0	4438	0	0	0	0	0	0	0	0	0	0	0	0	0	0	0	0	113	1196	274	0	0	0	0	0	0	0	0	0	0	698	0	0	0	0	832	0	168	0	0
k__Bacteria|p__Actinobacteria|c__Actinobacteria|o__Propionibacteriales	2|201174|1760|85009	0	0	0	0	0	0	0	0	0	0	81	0	0	0	0	0	50811	0	0	0	0	774	0	840	0	0	0	2146	0	983	0	0	0	0	0	2773	0	0	0	0	0	0	0	0	0	0	0	0
k__Bacteria|p__Actinobacteria|c__Actinobacteria|o__Propionibacteriales|f__Propionibacteriaceae	2|201174|1760|85009|31957	0	0	0	0	0	0	0	0	0	0	81	0	0	0	0	0	50811	0	0	0	0	774	0	840	0	0	0	2146	0	983	0	0	0	0	0	2773	0	0	0	0	0	0	0	0	0	0	0	0
k__Bacteria|p__Actinobacteria|c__Actinobacteria|o__Propionibacteriales|f__Propionibacteriaceae|g__Cutibacterium	2|201174|1760|85009|31957|1912216	0	0	0	0	0	0	0	0	0	0	81	0	0	0	0	0	0	0	0	0	0	774	0	0	0	0	0	2146	0	983	0	0	0	0	0	0	0	0	0	0	0	0	0	0	0	0	0	0
k__Bacteria|p__Actinobacteria|c__Actinobacteria|o__Propionibacteriales|f__Propionibacteriaceae|g__Cutibacterium|s__Cutibacterium_acnes	2|201174|1760|85009|31957|1912216|1747	0	0	0	0	0	0	0	0	0	0	0	0	0	0	0	0	0	0	0	0	0	0	0	0	0	0	0	2146	0	0	0	0	0	0	0	0	0	0	0	0	0	0	0	0	0	0	0	0
k__Bacteria|p__Actinobacteria|c__Actinobacteria|o__Propionibacteriales|f__Propionibacteriaceae|g__Cutibacterium|s__Cutibacterium_avidum	2|201174|1760|85009|31957|1912216|33010	0	0	0	0	0	0	0	0	0	0	81	0	0	0	0	0	0	0	0	0	0	774	0	0	0	0	0	0	0	983	0	0	0	0	0	0	0	0	0	0	0	0	0	0	0	0	0	0
k__Bacteria|p__Actinobacteria|c__Actinobacteria|o__Propionibacteriales|f__Propionibacteriaceae|g__Propionimicrobium	2|201174|1760|85009|31957|203133	0	0	0	0	0	0	0	0	0	0	0	0	0	0	0	0	50811	0	0	0	0	0	0	840	0	0	0	0	0	0	0	0	0	0	0	2773	0	0	0	0	0	0	0	0	0	0	0	0
k__Bacteria|p__Actinobacteria|c__Actinobacteria|o__Propionibacteriales|f__Propionibacteriaceae|g__Propionimicrobium|s__Propionimicrobium_lymphophilum	2|201174|1760|85009|31957|203133|33012	0	0	0	0	0	0	0	0	0	0	0	0	0	0	0	0	50811	0	0	0	0	0	0	840	0	0	0	0	0	0	0	0	0	0	0	2773	0	0	0	0	0	0	0	0	0	0	0	0
k__Bacteria|p__Actinobacteria|c__Coriobacteriia	2|201174|84998	0	4130	67056	2207	0	19047	0	50714	93971	0	328963	7369	521490	0	0	7500	35343	83186	260	2515	61385	18647	9135	425806	124448	150097	1750	147976	219116	118895	220121	107950	0	11196	64792	47887	8430	5542	34507	845870	16935	61442	169673	141801	91052	830	50445	62341
k__Bacteria|p__Actinobacteria|c__Coriobacteriia|o__Coriobacteriales	2|201174|84998|84999	0	0	639	1150	0	0	0	2828	59953	0	309258	4453	262132	0	0	7268	31388	68435	260	2515	47498	49	0	328547	12301	0	23	19800	12686	111759	174961	2896	0	8237	3544	47887	7322	1157	14605	24443	16057	40970	24585	18109	0	830	48844	55784
k__Bacteria|p__Actinobacteria|c__Coriobacteriia|o__Coriobacteriales|f__Atopobiaceae	2|201174|84998|84999|1643824	0	0	639	0	0	0	0	0	212	0	8562	465	262132	0	0	0	31388	67927	0	2515	47498	49	0	328547	12301	0	23	756	12686	6976	20388	2896	0	0	1313	47887	6065	1011	13575	24443	16057	0	24585	194	0	830	612	1659
k__Bacteria|p__Actinobacteria|c__Coriobacteriia|o__Coriobacteriales|f__Atopobiaceae|g__Atopobium	2|201174|84998|84999|1643824|1380	0	0	639	0	0	0	0	0	212	0	0	465	262132	0	0	0	31388	63294	0	2515	47498	49	0	322785	12301	0	0	756	12686	1689	20388	2896	0	0	1313	47887	6065	0	13575	24443	16057	0	23728	194	0	830	0	1659
k__Bacteria|p__Actinobacteria|c__Coriobacteriia|o__Coriobacteriales|f__Atopobiaceae|g__Atopobium|s__Atopobium_deltae	2|201174|84998|84999|1643824|1380|1393034	0	0	0	0	0	0	0	0	0	0	0	0	0	0	0	0	0	57438	0	0	44124	0	0	0	0	0	0	756	12686	0	20388	0	0	0	0	0	5442	0	0	23107	0	0	0	194	0	0	0	82
k__Bacteria|p__Actinobacteria|c__Coriobacteriia|o__Coriobacteriales|f__Atopobiaceae|g__Atopobium|s__Atopobium_minutum	2|201174|84998|84999|1643824|1380|1381	0	0	0	0	0	0	0	0	212	0	0	465	262132	0	0	0	407	4352	0	2515	3374	49	0	322631	12301	0	0	0	0	1689	0	2896	0	0	1313	19402	623	0	9259	1336	16057	0	23728	0	0	0	0	1577
k__Bacteria|p__Actinobacteria|c__Coriobacteriia|o__Coriobacteriales|f__Atopobiaceae|g__Atopobium|s__Atopobium_parvulum	2|201174|84998|84999|1643824|1380|1382	0	0	639	0	0	0	0	0	0	0	0	0	0	0	0	0	0	0	0	0	0	0	0	154	0	0	0	0	0	0	0	0	0	0	0	0	0	0	3347	0	0	0	0	0	0	830	0	0
k__Bacteria|p__Actinobacteria|c__Coriobacteriia|o__Coriobacteriales|f__Atopobiaceae|g__Atopobium|s__Atopobium_rimae	2|201174|84998|84999|1643824|1380|1383	0	0	0	0	0	0	0	0	0	0	0	0	0	0	0	0	30981	1504	0	0	0	0	0	0	0	0	0	0	0	0	0	0	0	0	0	28485	0	0	969	0	0	0	0	0	0	0	0	0
k__Bacteria|p__Actinobacteria|c__Coriobacteriia|o__Coriobacteriales|f__Atopobiaceae|g__Olsenella	2|201174|84998|84999|1643824|133925	0	0	0	0	0	0	0	0	0	0	8562	0	0	0	0	0	0	4633	0	0	0	0	0	5762	0	0	23	0	0	5287	0	0	0	0	0	0	0	1011	0	0	0	0	857	0	0	0	612	0
k__Bacteria|p__Actinobacteria|c__Coriobacteriia|o__Coriobacteriales|f__Atopobiaceae|g__Olsenella|s__Olsenella_scatoligenes	2|201174|84998|84999|1643824|133925|1299998	0	0	0	0	0	0	0	0	0	0	8562	0	0	0	0	0	0	0	0	0	0	0	0	0	0	0	0	0	0	5287	0	0	0	0	0	0	0	1011	0	0	0	0	0	0	0	0	612	0
k__Bacteria|p__Actinobacteria|c__Coriobacteriia|o__Coriobacteriales|f__Atopobiaceae|g__Olsenella|s__Olsenella_uli	2|201174|84998|84999|1643824|133925|133926	0	0	0	0	0	0	0	0	0	0	0	0	0	0	0	0	0	4633	0	0	0	0	0	5762	0	0	23	0	0	0	0	0	0	0	0	0	0	0	0	0	0	0	857	0	0	0	0	0
k__Bacteria|p__Actinobacteria|c__Coriobacteriia|o__Coriobacteriales|f__Coriobacteriaceae	2|201174|84998|84999|84107	0	0	0	1150	0	0	0	2828	59741	0	300696	3988	0	0	0	7268	0	508	260	0	0	0	0	0	0	0	0	19044	0	104783	154573	0	0	8237	2231	0	1257	146	1030	0	0	40970	0	17915	0	0	48232	54125
k__Bacteria|p__Actinobacteria|c__Coriobacteriia|o__Coriobacteriales|f__Coriobacteriaceae|g__Collinsella	2|201174|84998|84999|84107|102106	0	0	0	1150	0	0	0	0	59741	0	276478	3988	0	0	0	7268	0	508	260	0	0	0	0	0	0	0	0	0	0	102747	154573	0	0	8237	2231	0	1257	146	1030	0	0	40970	0	551	0	0	48014	54125
k__Bacteria|p__Actinobacteria|c__Coriobacteriia|o__Coriobacteriales|f__Coriobacteriaceae|g__Collinsella|s__Collinsella_aerofaciens	2|201174|84998|84999|84107|102106|74426	0	0	0	0	0	0	0	0	59608	0	274563	654	0	0	0	7268	0	508	260	0	0	0	0	0	0	0	0	0	0	101946	154472	0	0	8176	2231	0	1257	146	1030	0	0	40970	0	551	0	0	47790	54125
k__Bacteria|p__Actinobacteria|c__Coriobacteriia|o__Coriobacteriales|f__Coriobacteriaceae|g__Collinsella|s__Collinsella_intestinalis	2|201174|84998|84999|84107|102106|147207	0	0	0	1150	0	0	0	0	0	0	0	3128	0	0	0	0	0	0	0	0	0	0	0	0	0	0	0	0	0	0	0	0	0	61	0	0	0	0	0	0	0	0	0	0	0	0	0	0
k__Bacteria|p__Actinobacteria|c__Coriobacteriia|o__Coriobacteriales|f__Coriobacteriaceae|g__Collinsella|s__Collinsella_stercoris	2|201174|84998|84999|84107|102106|147206	0	0	0	0	0	0	0	0	133	0	1915	206	0	0	0	0	0	0	0	0	0	0	0	0	0	0	0	0	0	801	101	0	0	0	0	0	0	0	0	0	0	0	0	0	0	0	224	0
k__Bacteria|p__Actinobacteria|c__Coriobacteriia|o__Coriobacteriales|f__Coriobacteriaceae|g__Enorma	2|201174|84998|84999|84107|1472762	0	0	0	0	0	0	0	2828	0	0	24218	0	0	0	0	0	0	0	0	0	0	0	0	0	0	0	0	19044	0	2036	0	0	0	0	0	0	0	0	0	0	0	0	0	17364	0	0	218	0
k__Bacteria|p__Actinobacteria|c__Coriobacteriia|o__Coriobacteriales|f__Coriobacteriaceae|g__Enorma|s__Collinsella_massiliensis	2|201174|84998|84999|84107|1472762|1232426	0	0	0	0	0	0	0	2828	0	0	23952	0	0	0	0	0	0	0	0	0	0	0	0	0	0	0	0	17602	0	2036	0	0	0	0	0	0	0	0	0	0	0	0	0	15843	0	0	218	0
k__Bacteria|p__Actinobacteria|c__Coriobacteriia|o__Coriobacteriales|f__Coriobacteriaceae|g__Enorma|s__Enorma_massiliensis	2|201174|84998|84999|84107|1472762|1472761	0	0	0	0	0	0	0	0	0	0	266	0	0	0	0	0	0	0	0	0	0	0	0	0	0	0	0	1442	0	0	0	0	0	0	0	0	0	0	0	0	0	0	0	1521	0	0	0	0
k__Bacteria|p__Actinobacteria|c__Coriobacteriia|o__Eggerthellales	2|201174|84998|1643822	0	4130	66417	1057	0	19047	0	47886	34018	0	19705	2916	259358	0	0	232	3955	14751	0	0	13887	18598	9135	97259	112147	150097	1727	128176	206430	7136	45160	105054	0	2959	61248	0	1108	4385	19902	821427	878	20472	145088	123692	91052	0	1601	6557
k__Bacteria|p__Actinobacteria|c__Coriobacteriia|o__Eggerthellales|f__Eggerthellaceae	2|201174|84998|1643822|1643826	0	4130	66417	1057	0	19047	0	47886	34018	0	19705	2916	259358	0	0	232	3955	14751	0	0	13887	18598	9135	97259	112147	150097	1727	128176	206430	7136	45160	105054	0	2959	61248	0	1108	4385	19902	821427	878	20472	145088	123692	91052	0	1601	6557
k__Bacteria|p__Actinobacteria|c__Coriobacteriia|o__Eggerthellales|f__Eggerthellaceae|g__Adlercreutzia	2|201174|84998|1643822|1643826|447020	0	0	0	0	0	0	0	0	5727	0	229	0	0	0	0	0	0	0	0	0	0	0	0	0	0	0	0	1623	0	0	0	0	0	1137	0	0	0	0	0	0	0	0	0	12732	0	0	0	2862
k__Bacteria|p__Actinobacteria|c__Coriobacteriia|o__Eggerthellales|f__Eggerthellaceae|g__Adlercreutzia|s__Adlercreutzia_equolifaciens	2|201174|84998|1643822|1643826|447020|446660	0	0	0	0	0	0	0	0	5727	0	229	0	0	0	0	0	0	0	0	0	0	0	0	0	0	0	0	1623	0	0	0	0	0	1137	0	0	0	0	0	0	0	0	0	12732	0	0	0	2862
k__Bacteria|p__Actinobacteria|c__Coriobacteriia|o__Eggerthellales|f__Eggerthellaceae|g__Asaccharobacter	2|201174|84998|1643822|1643826|553372	0	0	0	0	0	0	0	0	5495	0	1861	0	0	0	0	0	0	0	0	0	0	0	0	0	0	0	0	4235	0	0	0	0	0	1649	0	0	0	0	0	0	0	0	0	31603	0	0	0	1078
k__Bacteria|p__Actinobacteria|c__Coriobacteriia|o__Eggerthellales|f__Eggerthellaceae|g__Asaccharobacter|s__Asaccharobacter_celatus	2|201174|84998|1643822|1643826|553372|394340	0	0	0	0	0	0	0	0	5495	0	1861	0	0	0	0	0	0	0	0	0	0	0	0	0	0	0	0	4235	0	0	0	0	0	1649	0	0	0	0	0	0	0	0	0	31603	0	0	0	1078
k__Bacteria|p__Actinobacteria|c__Coriobacteriia|o__Eggerthellales|f__Eggerthellaceae|g__Eggerthella	2|201174|84998|1643822|1643826|84111	0	4130	41953	0	0	17525	0	29946	17287	0	1212	2462	230525	0	0	0	3955	0	0	0	12888	13877	8773	89321	75684	128555	0	100572	187445	1533	35928	32057	0	0	55778	0	0	4385	18284	731213	704	18949	132790	55894	81535	0	1142	640
k__Bacteria|p__Actinobacteria|c__Coriobacteriia|o__Eggerthellales|f__Eggerthellaceae|g__Eggerthella|s__Eggerthella_lenta	2|201174|84998|1643822|1643826|84111|84112	0	4130	41953	0	0	17525	0	29946	17287	0	1212	2462	230525	0	0	0	3955	0	0	0	12888	13877	8773	89321	75684	128555	0	100572	187445	1533	35928	32057	0	0	55778	0	0	4385	18284	731213	704	18949	132790	55894	81535	0	1142	640
k__Bacteria|p__Actinobacteria|c__Coriobacteriia|o__Eggerthellales|f__Eggerthellaceae|g__Enterorhabdus	2|201174|84998|1643822|1643826|580024	0	0	0	0	0	0	0	0	0	0	0	0	0	0	0	0	0	0	0	0	0	0	0	0	0	0	0	0	0	0	0	0	0	0	0	0	0	0	0	27	0	0	0	105	0	0	0	0
k__Bacteria|p__Actinobacteria|c__Coriobacteriia|o__Eggerthellales|f__Eggerthellaceae|g__Enterorhabdus|s__Enterorhabdus_caecimuris	2|201174|84998|1643822|1643826|580024|671266	0	0	0	0	0	0	0	0	0	0	0	0	0	0	0	0	0	0	0	0	0	0	0	0	0	0	0	0	0	0	0	0	0	0	0	0	0	0	0	27	0	0	0	105	0	0	0	0
k__Bacteria|p__Actinobacteria|c__Coriobacteriia|o__Eggerthellales|f__Eggerthellaceae|g__Gordonibacter	2|201174|84998|1643822|1643826|644652	0	0	4077	0	0	1522	0	17940	2656	0	5111	454	28833	0	0	232	0	0	0	0	999	4721	362	7464	29930	21542	0	21746	18985	0	9232	72997	0	173	5470	0	0	0	1618	90187	174	1523	12298	23358	9517	0	0	450
k__Bacteria|p__Actinobacteria|c__Coriobacteriia|o__Eggerthellales|f__Eggerthellaceae|g__Gordonibacter|s__Gordonibacter_pamelaeae	2|201174|84998|1643822|1643826|644652|471189	0	0	4077	0	0	1522	0	17940	2656	0	5111	454	28833	0	0	232	0	0	0	0	999	4721	362	7464	29930	21542	0	21746	18985	0	9232	72997	0	173	5470	0	0	0	1618	90187	174	1523	12298	23358	9517	0	0	450
k__Bacteria|p__Actinobacteria|c__Coriobacteriia|o__Eggerthellales|f__Eggerthellaceae|g__Slackia	2|201174|84998|1643822|1643826|84108	0	0	20387	1057	0	0	0	0	2853	0	11292	0	0	0	0	0	0	14751	0	0	0	0	0	474	6533	0	1727	0	0	5603	0	0	0	0	0	0	1108	0	0	0	0	0	0	0	0	0	459	1527
k__Bacteria|p__Actinobacteria|c__Coriobacteriia|o__Eggerthellales|f__Eggerthellaceae|g__Slackia|s__Slackia_exigua	2|201174|84998|1643822|1643826|84108|84109	0	0	20387	0	0	0	0	0	0	0	0	0	0	0	0	0	0	14751	0	0	0	0	0	474	6533	0	1727	0	0	0	0	0	0	0	0	0	1108	0	0	0	0	0	0	0	0	0	0	1527
k__Bacteria|p__Actinobacteria|c__Coriobacteriia|o__Eggerthellales|f__Eggerthellaceae|g__Slackia|s__Slackia_isoflavoniconvertens	2|201174|84998|1643822|1643826|84108|572010	0	0	0	1057	0	0	0	0	2853	0	11292	0	0	0	0	0	0	0	0	0	0	0	0	0	0	0	0	0	0	5603	0	0	0	0	0	0	0	0	0	0	0	0	0	0	0	0	459	0
k__Bacteria|p__Bacteroidetes	2|976	0	133589	16221	743967	0	6815	230	95878	221764	0	2846	270537	6727	14128	0	88220	443317	124697	1475031	10659	115	0	12961	820	33088	77383	0	7448	3428	125195	6234	0	0	1407757	7966	208988	317137	321290	2329	92577	0	10326	118847	31489	62888	0	57241	54208
k__Bacteria|p__Bacteroidetes|c__Bacteroidia	2|976|200643	0	133589	16221	743967	0	6815	230	95878	221764	0	2846	270537	6727	14128	0	88220	443317	124697	1475031	10659	115	0	12961	820	33088	77383	0	7448	3428	125195	6234	0	0	1407757	7966	208988	317137	321290	2329	92577	0	10326	118847	31489	62888	0	57241	54208
k__Bacteria|p__Bacteroidetes|c__Bacteroidia|o__Bacteroidales	2|976|200643|171549	0	133589	16221	743967	0	6815	230	95878	221764	0	2846	270537	6727	14128	0	88220	443317	124697	1475031	10659	115	0	12961	820	33088	77383	0	7448	3428	125195	6234	0	0	1407757	7966	208988	317137	321290	2329	92577	0	10326	118847	31489	62888	0	57241	54208
k__Bacteria|p__Bacteroidetes|c__Bacteroidia|o__Bacteroidales|f__Bacteroidaceae	2|976|200643|171549|815	0	133589	16221	43726	0	6815	230	66306	166648	0	0	242185	6727	4706	0	86641	8459	9591	197458	10659	0	0	12961	820	5024	45666	0	0	1444	63767	0	0	0	1306042	7966	5652	1423	296488	2224	42981	0	10326	7640	0	6292	0	11685	35183
k__Bacteria|p__Bacteroidetes|c__Bacteroidia|o__Bacteroidales|f__Bacteroidaceae|g__Bacteroides	2|976|200643|171549|815|816	0	133589	16221	43726	0	6815	230	66306	166648	0	0	242185	6727	4706	0	86641	8459	9591	197458	10659	0	0	12961	820	5024	45666	0	0	1444	63767	0	0	0	1306042	7966	5652	1423	296488	2224	42981	0	10326	7640	0	6292	0	11685	35183
k__Bacteria|p__Bacteroidetes|c__Bacteroidia|o__Bacteroidales|f__Bacteroidaceae|g__Bacteroides|s__Bacteroides_caccae	2|976|200643|171549|815|816|47678	0	0	0	0	0	0	0	0	0	0	0	0	5392	0	0	0	0	0	128379	0	0	0	0	0	0	1035	0	0	0	5080	0	0	0	8890	0	0	0	89873	0	0	0	0	0	0	0	0	0	0
k__Bacteria|p__Bacteroidetes|c__Bacteroidia|o__Bacteroidales|f__Bacteroidaceae|g__Bacteroides|s__Bacteroides_cellulosilyticus	2|976|200643|171549|815|816|246787	0	13627	0	150	0	0	0	0	0	0	0	0	0	0	0	849	0	0	656	0	0	0	0	0	0	0	0	0	0	0	0	0	0	62470	0	0	0	0	0	0	0	0	1219	0	0	0	0	0
k__Bacteria|p__Bacteroidetes|c__Bacteroidia|o__Bacteroidales|f__Bacteroidaceae|g__Bacteroides|s__Bacteroides_dorei	2|976|200643|171549|815|816|357276	0	32926	0	22392	0	6815	0	21016	62580	0	0	29958	0	1984	0	0	0	0	20141	10252	0	0	886	0	0	22742	0	0	0	0	0	0	0	0	0	0	0	201468	0	0	0	10326	0	0	0	0	0	8843
k__Bacteria|p__Bacteroidetes|c__Bacteroidia|o__Bacteroidales|f__Bacteroidaceae|g__Bacteroides|s__Bacteroides_eggerthii	2|976|200643|171549|815|816|28111	0	0	0	0	0	0	0	0	0	0	0	0	0	0	0	0	0	0	8626	0	0	0	0	0	0	0	0	0	0	0	0	0	0	0	0	0	0	2996	0	0	0	0	0	0	0	0	0	0
k__Bacteria|p__Bacteroidetes|c__Bacteroidia|o__Bacteroidales|f__Bacteroidaceae|g__Bacteroides|s__Bacteroides_fragilis	2|976|200643|171549|815|816|817	0	82345	0	0	0	0	0	10843	0	0	0	10747	1335	0	0	7307	0	6505	15295	0	0	0	12075	0	0	0	0	0	0	0	0	0	0	55883	6297	0	0	0	0	0	0	0	0	0	0	0	0	5881
k__Bacteria|p__Bacteroidetes|c__Bacteroidia|o__Bacteroidales|f__Bacteroidaceae|g__Bacteroides|s__Bacteroides_heparinolyticus	2|976|200643|171549|815|816|28113	0	0	0	0	0	0	0	0	0	0	0	0	0	0	0	0	2461	0	0	0	0	0	0	0	0	0	0	0	0	0	0	0	0	0	0	2051	0	0	0	0	0	0	0	0	0	0	0	0
k__Bacteria|p__Bacteroidetes|c__Bacteroidia|o__Bacteroidales|f__Bacteroidaceae|g__Bacteroides|s__Bacteroides_intestinalis	2|976|200643|171549|815|816|329854	0	0	0	0	0	0	0	3125	0	0	0	0	0	0	0	0	0	0	0	0	0	0	0	0	0	0	0	0	0	0	0	0	0	0	0	0	0	0	0	0	0	0	0	0	0	0	0	0
k__Bacteria|p__Bacteroidetes|c__Bacteroidia|o__Bacteroidales|f__Bacteroidaceae|g__Bacteroides|s__Bacteroides_massiliensis	2|976|200643|171549|815|816|204516	0	0	0	0	0	0	0	0	0	0	0	0	0	0	0	0	0	0	0	0	0	0	0	0	0	5873	0	0	0	0	0	0	0	0	0	0	0	0	0	0	0	0	0	0	0	0	0	0
k__Bacteria|p__Bacteroidetes|c__Bacteroidia|o__Bacteroidales|f__Bacteroidaceae|g__Bacteroides|s__Bacteroides_ovatus	2|976|200643|171549|815|816|28116	0	0	0	0	0	0	230	0	0	0	0	0	0	0	0	0	0	0	0	0	0	0	0	0	0	0	0	0	1444	0	0	0	0	0	0	0	0	0	0	0	0	0	0	0	6292	0	0	0
k__Bacteria|p__Bacteroidetes|c__Bacteroidia|o__Bacteroidales|f__Bacteroidaceae|g__Bacteroides|s__Bacteroides_stercoris	2|976|200643|171549|815|816|46506	0	0	0	0	0	0	0	0	0	0	0	7420	0	0	0	0	0	0	0	0	0	0	0	0	0	0	0	0	0	0	0	0	0	0	0	0	0	0	0	0	0	0	0	0	0	0	0	0
k__Bacteria|p__Bacteroidetes|c__Bacteroidia|o__Bacteroidales|f__Bacteroidaceae|g__Bacteroides|s__Bacteroides_thetaiotaomicron	2|976|200643|171549|815|816|818	0	0	0	12450	0	0	0	0	0	0	0	1435	0	0	0	68309	5998	0	12693	0	0	0	0	0	3409	1767	0	0	0	0	0	0	0	0	1669	3601	0	0	0	4055	0	0	653	0	0	0	0	4926
k__Bacteria|p__Bacteroidetes|c__Bacteroidia|o__Bacteroidales|f__Bacteroidaceae|g__Bacteroides|s__Bacteroides_uniformis	2|976|200643|171549|815|816|820	0	0	16221	8734	0	0	0	28316	90991	0	0	93318	0	558	0	10176	0	3086	4549	407	0	0	0	820	1615	14249	0	0	0	43011	0	0	0	1156483	0	0	0	1624	2224	9061	0	0	5768	0	0	0	8393	13939
k__Bacteria|p__Bacteroidetes|c__Bacteroidia|o__Bacteroidales|f__Bacteroidaceae|g__Bacteroides|s__Bacteroides_vulgatus	2|976|200643|171549|815|816|821	0	0	0	0	0	0	0	0	13077	0	0	99307	0	2164	0	0	0	0	6753	0	0	0	0	0	0	0	0	0	0	15676	0	0	0	0	0	0	1423	527	0	29865	0	0	0	0	0	0	3292	0
k__Bacteria|p__Bacteroidetes|c__Bacteroidia|o__Bacteroidales|f__Bacteroidaceae|g__Bacteroides|s__Bacteroides_xylanisolvens	2|976|200643|171549|815|816|371601	0	4691	0	0	0	0	0	3006	0	0	0	0	0	0	0	0	0	0	366	0	0	0	0	0	0	0	0	0	0	0	0	0	0	22316	0	0	0	0	0	0	0	0	0	0	0	0	0	1594
k__Bacteria|p__Bacteroidetes|c__Bacteroidia|o__Bacteroidales|f__Porphyromonadaceae	2|976|200643|171549|171551	0	0	0	0	0	0	0	0	1115	0	0	0	0	0	0	0	0	0	6898	0	0	0	0	0	0	0	0	0	0	19648	0	0	0	0	0	18314	4071	0	0	39942	0	0	0	46	0	0	24295	0
k__Bacteria|p__Bacteroidetes|c__Bacteroidia|o__Bacteroidales|f__Porphyromonadaceae|g__Porphyromonas	2|976|200643|171549|171551|836	0	0	0	0	0	0	0	0	1115	0	0	0	0	0	0	0	0	0	6898	0	0	0	0	0	0	0	0	0	0	19648	0	0	0	0	0	18314	4071	0	0	39942	0	0	0	46	0	0	24295	0
k__Bacteria|p__Bacteroidetes|c__Bacteroidia|o__Bacteroidales|f__Porphyromonadaceae|g__Porphyromonas|s__Porphyromonas_asaccharolytica	2|976|200643|171549|171551|836|28123	0	0	0	0	0	0	0	0	1115	0	0	0	0	0	0	0	0	0	6257	0	0	0	0	0	0	0	0	0	0	4100	0	0	0	0	0	0	823	0	0	0	0	0	0	0	0	0	6288	0
k__Bacteria|p__Bacteroidetes|c__Bacteroidia|o__Bacteroidales|f__Porphyromonadaceae|g__Porphyromonas|s__Porphyromonas_canoris	2|976|200643|171549|171551|836|36875	0	0	0	0	0	0	0	0	0	0	0	0	0	0	0	0	0	0	0	0	0	0	0	0	0	0	0	0	0	124	0	0	0	0	0	0	0	0	0	0	0	0	0	0	0	0	1307	0
k__Bacteria|p__Bacteroidetes|c__Bacteroidia|o__Bacteroidales|f__Porphyromonadaceae|g__Porphyromonas|s__Porphyromonas_sp_HMSC065F10	2|976|200643|171549|171551|836|1739394	0	0	0	0	0	0	0	0	0	0	0	0	0	0	0	0	0	0	641	0	0	0	0	0	0	0	0	0	0	15424	0	0	0	0	0	18314	2490	0	0	39942	0	0	0	46	0	0	16700	0
k__Bacteria|p__Bacteroidetes|c__Bacteroidia|o__Bacteroidales|f__Porphyromonadaceae|g__Porphyromonas|s__Porphyromonas_uenonis	2|976|200643|171549|171551|836|281920	0	0	0	0	0	0	0	0	0	0	0	0	0	0	0	0	0	0	0	0	0	0	0	0	0	0	0	0	0	0	0	0	0	0	0	0	758	0	0	0	0	0	0	0	0	0	0	0
k__Bacteria|p__Bacteroidetes|c__Bacteroidia|o__Bacteroidales|f__Prevotellaceae	2|976|200643|171549|171552	0	0	0	0	0	0	0	676	18304	0	0	885	0	9422	0	0	434858	115106	1147868	0	0	0	0	0	0	7960	0	0	1984	26558	4455	0	0	0	0	185022	311643	2513	105	0	0	0	0	1973	56596	0	12386	4209
k__Bacteria|p__Bacteroidetes|c__Bacteroidia|o__Bacteroidales|f__Prevotellaceae|g__Paraprevotella	2|976|200643|171549|171552|577309	0	0	0	0	0	0	0	0	0	0	0	0	0	0	0	0	0	0	1886	0	0	0	0	0	0	7960	0	0	0	0	0	0	0	0	0	0	0	2336	0	0	0	0	0	0	0	0	0	0
k__Bacteria|p__Bacteroidetes|c__Bacteroidia|o__Bacteroidales|f__Prevotellaceae|g__Paraprevotella|s__Paraprevotella_xylaniphila	2|976|200643|171549|171552|577309|454155	0	0	0	0	0	0	0	0	0	0	0	0	0	0	0	0	0	0	1886	0	0	0	0	0	0	7960	0	0	0	0	0	0	0	0	0	0	0	2336	0	0	0	0	0	0	0	0	0	0
k__Bacteria|p__Bacteroidetes|c__Bacteroidia|o__Bacteroidales|f__Prevotellaceae|g__Prevotella	2|976|200643|171549|171552|838	0	0	0	0	0	0	0	676	18304	0	0	885	0	9422	0	0	434858	115106	1145982	0	0	0	0	0	0	0	0	0	1984	26558	4455	0	0	0	0	185022	311643	177	105	0	0	0	0	1973	56596	0	12386	4209
k__Bacteria|p__Bacteroidetes|c__Bacteroidia|o__Bacteroidales|f__Prevotellaceae|g__Prevotella|s__Prevotella_bergensis	2|976|200643|171549|171552|838|242750	0	0	0	0	0	0	0	0	0	0	0	0	0	0	0	0	0	1268	0	0	0	0	0	0	0	0	0	0	0	0	0	0	0	0	0	12867	0	0	0	0	0	0	0	0	0	0	675	0
k__Bacteria|p__Bacteroidetes|c__Bacteroidia|o__Bacteroidales|f__Prevotellaceae|g__Prevotella|s__Prevotella_bivia	2|976|200643|171549|171552|838|28125	0	0	0	0	0	0	0	676	0	0	0	0	0	9422	0	0	0	0	0	0	0	0	0	0	0	0	0	0	1229	0	0	0	0	0	0	0	0	0	0	0	0	0	0	0	56596	0	0	0
k__Bacteria|p__Bacteroidetes|c__Bacteroidia|o__Bacteroidales|f__Prevotellaceae|g__Prevotella|s__Prevotella_buccalis	2|976|200643|171549|171552|838|28127	0	0	0	0	0	0	0	0	0	0	0	0	0	0	0	0	434858	14848	861973	0	0	0	0	0	0	0	0	0	755	25998	0	0	0	0	0	172155	0	177	105	0	0	0	0	1973	0	0	11711	0
k__Bacteria|p__Bacteroidetes|c__Bacteroidia|o__Bacteroidales|f__Prevotellaceae|g__Prevotella|s__Prevotella_colorans	2|976|200643|171549|171552|838|1703337	0	0	0	0	0	0	0	0	0	0	0	0	0	0	0	0	0	26980	0	0	0	0	0	0	0	0	0	0	0	0	0	0	0	0	0	0	8707	0	0	0	0	0	0	0	0	0	0	0
k__Bacteria|p__Bacteroidetes|c__Bacteroidia|o__Bacteroidales|f__Prevotellaceae|g__Prevotella|s__Prevotella_corporis	2|976|200643|171549|171552|838|28128	0	0	0	0	0	0	0	0	0	0	0	885	0	0	0	0	0	0	284009	0	0	0	0	0	0	0	0	0	0	0	4455	0	0	0	0	0	0	0	0	0	0	0	0	0	0	0	0	4209
k__Bacteria|p__Bacteroidetes|c__Bacteroidia|o__Bacteroidales|f__Prevotellaceae|g__Prevotella|s__Prevotella_disiens	2|976|200643|171549|171552|838|28130	0	0	0	0	0	0	0	0	0	0	0	0	0	0	0	0	0	11629	0	0	0	0	0	0	0	0	0	0	0	560	0	0	0	0	0	0	47464	0	0	0	0	0	0	0	0	0	0	0
k__Bacteria|p__Bacteroidetes|c__Bacteroidia|o__Bacteroidales|f__Prevotellaceae|g__Prevotella|s__Prevotella_oris	2|976|200643|171549|171552|838|28135	0	0	0	0	0	0	0	0	0	0	0	0	0	0	0	0	0	7453	0	0	0	0	0	0	0	0	0	0	0	0	0	0	0	0	0	0	0	0	0	0	0	0	0	0	0	0	0	0
k__Bacteria|p__Bacteroidetes|c__Bacteroidia|o__Bacteroidales|f__Prevotellaceae|g__Prevotella|s__Prevotella_sp_S7_1_8	2|976|200643|171549|171552|838|1284775	0	0	0	0	0	0	0	0	0	0	0	0	0	0	0	0	0	6791	0	0	0	0	0	0	0	0	0	0	0	0	0	0	0	0	0	0	921	0	0	0	0	0	0	0	0	0	0	0
k__Bacteria|p__Bacteroidetes|c__Bacteroidia|o__Bacteroidales|f__Prevotellaceae|g__Prevotella|s__Prevotella_timonensis	2|976|200643|171549|171552|838|386414	0	0	0	0	0	0	0	0	18304	0	0	0	0	0	0	0	0	46137	0	0	0	0	0	0	0	0	0	0	0	0	0	0	0	0	0	0	254551	0	0	0	0	0	0	0	0	0	0	0
k__Bacteria|p__Bacteroidetes|c__Bacteroidia|o__Bacteroidales|f__Rikenellaceae	2|976|200643|171549|171550	0	0	0	50898	0	0	0	28896	2028	0	2846	26770	0	0	0	1579	0	0	3984	0	115	0	0	0	6782	3225	0	7448	0	6817	0	0	0	1986	0	0	0	0	0	4346	0	0	0	29230	0	0	682	0
k__Bacteria|p__Bacteroidetes|c__Bacteroidia|o__Bacteroidales|f__Rikenellaceae|g__Alistipes	2|976|200643|171549|171550|239759	0	0	0	50898	0	0	0	28896	2028	0	2846	26770	0	0	0	1579	0	0	3984	0	115	0	0	0	6782	3225	0	7448	0	6817	0	0	0	1986	0	0	0	0	0	4346	0	0	0	29230	0	0	682	0
k__Bacteria|p__Bacteroidetes|c__Bacteroidia|o__Bacteroidales|f__Rikenellaceae|g__Alistipes|s__Alistipes_finegoldii	2|976|200643|171549|171550|239759|214856	0	0	0	0	0	0	0	940	2028	0	0	45	0	0	0	0	0	0	0	0	0	0	0	0	0	0	0	0	0	0	0	0	0	1571	0	0	0	0	0	0	0	0	0	0	0	0	0	0
k__Bacteria|p__Bacteroidetes|c__Bacteroidia|o__Bacteroidales|f__Rikenellaceae|g__Alistipes|s__Alistipes_indistinctus	2|976|200643|171549|171550|239759|626932	0	0	0	1474	0	0	0	0	0	0	0	0	0	0	0	1579	0	0	0	0	0	0	0	0	0	0	0	0	0	0	0	0	0	0	0	0	0	0	0	0	0	0	0	0	0	0	0	0
k__Bacteria|p__Bacteroidetes|c__Bacteroidia|o__Bacteroidales|f__Rikenellaceae|g__Alistipes|s__Alistipes_inops	2|976|200643|171549|171550|239759|1501391	0	0	0	49424	0	0	0	27956	0	0	0	0	0	0	0	0	0	0	0	0	0	0	0	0	6782	0	0	7448	0	0	0	0	0	0	0	0	0	0	0	0	0	0	0	29230	0	0	0	0
k__Bacteria|p__Bacteroidetes|c__Bacteroidia|o__Bacteroidales|f__Rikenellaceae|g__Alistipes|s__Alistipes_onderdonkii	2|976|200643|171549|171550|239759|328813	0	0	0	0	0	0	0	0	0	0	0	23843	0	0	0	0	0	0	0	0	0	0	0	0	0	0	0	0	0	0	0	0	0	0	0	0	0	0	0	0	0	0	0	0	0	0	0	0
k__Bacteria|p__Bacteroidetes|c__Bacteroidia|o__Bacteroidales|f__Rikenellaceae|g__Alistipes|s__Alistipes_putredinis	2|976|200643|171549|171550|239759|28117	0	0	0	0	0	0	0	0	0	0	2846	2882	0	0	0	0	0	0	3984	0	0	0	0	0	0	3225	0	0	0	6817	0	0	0	415	0	0	0	0	0	0	0	0	0	0	0	0	682	0
k__Bacteria|p__Bacteroidetes|c__Bacteroidia|o__Bacteroidales|f__Rikenellaceae|g__Alistipes|s__Alistipes_shahii	2|976|200643|171549|171550|239759|328814	0	0	0	0	0	0	0	0	0	0	0	0	0	0	0	0	0	0	0	0	115	0	0	0	0	0	0	0	0	0	0	0	0	0	0	0	0	0	0	4346	0	0	0	0	0	0	0	0
k__Bacteria|p__Bacteroidetes|c__Bacteroidia|o__Bacteroidales|f__Tannerellaceae	2|976|200643|171549|2005525	0	0	0	649343	0	0	0	0	33669	0	0	697	0	0	0	0	0	0	118823	0	0	0	0	0	21282	20532	0	0	0	8405	1779	0	0	99729	0	0	0	22289	0	5308	0	0	111207	240	0	0	8193	14816
k__Bacteria|p__Bacteroidetes|c__Bacteroidia|o__Bacteroidales|f__Tannerellaceae|g__Parabacteroides	2|976|200643|171549|2005525|375288	0	0	0	649343	0	0	0	0	33669	0	0	697	0	0	0	0	0	0	118823	0	0	0	0	0	21282	20532	0	0	0	8405	1779	0	0	99729	0	0	0	22289	0	5308	0	0	111207	240	0	0	8193	14816
k__Bacteria|p__Bacteroidetes|c__Bacteroidia|o__Bacteroidales|f__Tannerellaceae|g__Parabacteroides|s__Parabacteroides_distasonis	2|976|200643|171549|2005525|375288|823	0	0	0	649343	0	0	0	0	30850	0	0	697	0	0	0	0	0	0	81334	0	0	0	0	0	21282	20532	0	0	0	7196	1779	0	0	73398	0	0	0	10565	0	5308	0	0	98496	240	0	0	5491	14816
k__Bacteria|p__Bacteroidetes|c__Bacteroidia|o__Bacteroidales|f__Tannerellaceae|g__Parabacteroides|s__Parabacteroides_merdae	2|976|200643|171549|2005525|375288|46503	0	0	0	0	0	0	0	0	2819	0	0	0	0	0	0	0	0	0	37489	0	0	0	0	0	0	0	0	0	0	1209	0	0	0	26331	0	0	0	11724	0	0	0	0	12711	0	0	0	2702	0
k__Bacteria|p__Firmicutes	2|1239	1659834	713659	1202725	119803	2747730	954242	2329792	2689599	1294471	219211	508838	1054640	1586305	465258	3381485	1947815	652589	1037215	752989	3809527	1824616	430259	1011337	1217423	1339210	2805114	634954	561671	2502390	550923	2753685	996134	44404	1459319	402443	271173	445507	4893326	2794296	2942268	923525	1056076	1021636	1307623	2182521	791084	245372	1889725
k__Bacteria|p__Firmicutes|c__Bacilli	2|1239|91061	1655344	53361	307871	96489	2747730	902211	490787	113402	138881	214741	12946	147497	1150491	198494	3381485	1129294	182600	54228	489833	3676520	1703353	98824	554014	101173	157380	68022	282834	11792	811464	3470	186597	431572	5222	38043	27480	27191	39428	622712	1251793	2047811	28422	273341	114	1354	3021	209145	609	99753
k__Bacteria|p__Firmicutes|c__Bacilli|o__Bacillales	2|1239|91061|1385	0	0	484	891	8274	0	1986	10956	0	385	7956	0	0	5139	0	0	0	5782	0	0	2446	0	0	991	0	431	0	0	0	0	0	0	0	0	166	7419	8819	702	0	529	0	0	0	0	0	133	262	0
k__Bacteria|p__Firmicutes|c__Bacilli|o__Bacillales|f__Bacillaceae	2|1239|91061|1385|186817	0	0	0	0	0	0	0	0	0	0	0	0	0	0	0	0	0	0	0	0	0	0	0	0	0	0	0	0	0	0	0	0	0	0	0	0	0	0	0	0	0	0	0	0	0	0	0	0
k__Bacteria|p__Firmicutes|c__Bacilli|o__Bacillales|f__Bacillaceae|g__Bacillus	2|1239|91061|1385|186817|1386	0	0	0	0	0	0	0	0	0	0	0	0	0	0	0	0	0	0	0	0	0	0	0	0	0	0	0	0	0	0	0	0	0	0	0	0	0	0	0	0	0	0	0	0	0	0	0	0
k__Bacteria|p__Firmicutes|c__Bacilli|o__Bacillales|f__Bacillaceae|g__Bacillus|s__Bacillus_intestinalis	2|1239|91061|1385|186817|1386|1963032	0	0	0	0	0	0	0	0	0	0	0	0	0	0	0	0	0	0	0	0	0	0	0	0	0	0	0	0	0	0	0	0	0	0	0	0	0	0	0	0	0	0	0	0	0	0	0	0
k__Bacteria|p__Firmicutes|c__Bacilli|o__Bacillales|f__Bacillales_unclassified	2|1239|91061|1385|	0	0	0	0	0	0	0	0	0	385	0	0	0	0	0	0	0	4016	0	0	0	0	0	991	0	431	0	0	0	0	0	0	0	0	166	7419	8819	702	0	0	0	0	0	0	0	133	262	0
k__Bacteria|p__Firmicutes|c__Bacilli|o__Bacillales|f__Bacillales_unclassified|g__Gemella	2|1239|91061|1385||1378	0	0	0	0	0	0	0	0	0	385	0	0	0	0	0	0	0	4016	0	0	0	0	0	991	0	431	0	0	0	0	0	0	0	0	166	7419	8819	702	0	0	0	0	0	0	0	133	262	0
k__Bacteria|p__Firmicutes|c__Bacilli|o__Bacillales|f__Bacillales_unclassified|g__Gemella|s__Gemella_asaccharolytica	2|1239|91061|1385||1378|502393	0	0	0	0	0	0	0	0	0	0	0	0	0	0	0	0	0	3092	0	0	0	0	0	991	0	431	0	0	0	0	0	0	0	0	166	1037	1990	0	0	0	0	0	0	0	0	0	262	0
k__Bacteria|p__Firmicutes|c__Bacilli|o__Bacillales|f__Bacillales_unclassified|g__Gemella|s__Gemella_haemolysans	2|1239|91061|1385||1378|1379	0	0	0	0	0	0	0	0	0	385	0	0	0	0	0	0	0	0	0	0	0	0	0	0	0	0	0	0	0	0	0	0	0	0	0	0	0	0	0	0	0	0	0	0	0	133	0	0
k__Bacteria|p__Firmicutes|c__Bacilli|o__Bacillales|f__Bacillales_unclassified|g__Gemella|s__Gemella_morbillorum	2|1239|91061|1385||1378|29391	0	0	0	0	0	0	0	0	0	0	0	0	0	0	0	0	0	924	0	0	0	0	0	0	0	0	0	0	0	0	0	0	0	0	0	6382	6829	0	0	0	0	0	0	0	0	0	0	0
k__Bacteria|p__Firmicutes|c__Bacilli|o__Bacillales|f__Bacillales_unclassified|g__Gemella|s__Gemella_sanguinis	2|1239|91061|1385||1378|84135	0	0	0	0	0	0	0	0	0	0	0	0	0	0	0	0	0	0	0	0	0	0	0	0	0	0	0	0	0	0	0	0	0	0	0	0	0	702	0	0	0	0	0	0	0	0	0	0
k__Bacteria|p__Firmicutes|c__Bacilli|o__Bacillales|f__Listeriaceae	2|1239|91061|1385|186820	0	0	0	0	0	0	0	0	0	0	0	0	0	0	0	0	0	0	0	0	0	0	0	0	0	0	0	0	0	0	0	0	0	0	0	0	0	0	0	0	0	0	0	0	0	0	0	0
k__Bacteria|p__Firmicutes|c__Bacilli|o__Bacillales|f__Listeriaceae|g__Listeria	2|1239|91061|1385|186820|1637	0	0	0	0	0	0	0	0	0	0	0	0	0	0	0	0	0	0	0	0	0	0	0	0	0	0	0	0	0	0	0	0	0	0	0	0	0	0	0	0	0	0	0	0	0	0	0	0
k__Bacteria|p__Firmicutes|c__Bacilli|o__Bacillales|f__Listeriaceae|g__Listeria|s__Listeria_monocytogenes	2|1239|91061|1385|186820|1637|1639	0	0	0	0	0	0	0	0	0	0	0	0	0	0	0	0	0	0	0	0	0	0	0	0	0	0	0	0	0	0	0	0	0	0	0	0	0	0	0	0	0	0	0	0	0	0	0	0
k__Bacteria|p__Firmicutes|c__Bacilli|o__Bacillales|f__Staphylococcaceae	2|1239|91061|1385|90964	0	0	484	891	8274	0	1986	10956	0	0	7956	0	0	5139	0	0	0	1766	0	0	2446	0	0	0	0	0	0	0	0	0	0	0	0	0	0	0	0	0	0	529	0	0	0	0	0	0	0	0
k__Bacteria|p__Firmicutes|c__Bacilli|o__Bacillales|f__Staphylococcaceae|g__Staphylococcus	2|1239|91061|1385|90964|1279	0	0	484	891	8274	0	1986	10956	0	0	7956	0	0	5139	0	0	0	1766	0	0	2446	0	0	0	0	0	0	0	0	0	0	0	0	0	0	0	0	0	0	529	0	0	0	0	0	0	0	0
k__Bacteria|p__Firmicutes|c__Bacilli|o__Bacillales|f__Staphylococcaceae|g__Staphylococcus|s__Staphylococcus_argenteus	2|1239|91061|1385|90964|1279|985002	0	0	0	0	0	0	0	0	0	0	0	0	0	0	0	0	0	0	0	0	0	0	0	0	0	0	0	0	0	0	0	0	0	0	0	0	0	0	0	0	0	0	0	0	0	0	0	0
k__Bacteria|p__Firmicutes|c__Bacilli|o__Bacillales|f__Staphylococcaceae|g__Staphylococcus|s__Staphylococcus_aureus	2|1239|91061|1385|90964|1279|1280	0	0	0	0	0	0	0	0	0	0	0	0	0	0	0	0	0	0	0	0	0	0	0	0	0	0	0	0	0	0	0	0	0	0	0	0	0	0	0	213	0	0	0	0	0	0	0	0
k__Bacteria|p__Firmicutes|c__Bacilli|o__Bacillales|f__Staphylococcaceae|g__Staphylococcus|s__Staphylococcus_epidermidis	2|1239|91061|1385|90964|1279|1282	0	0	332	0	0	0	0	0	0	0	0	0	0	0	0	0	0	0	0	0	0	0	0	0	0	0	0	0	0	0	0	0	0	0	0	0	0	0	0	316	0	0	0	0	0	0	0	0
k__Bacteria|p__Firmicutes|c__Bacilli|o__Bacillales|f__Staphylococcaceae|g__Staphylococcus|s__Staphylococcus_haemolyticus	2|1239|91061|1385|90964|1279|1283	0	0	152	891	8274	0	1986	10956	0	0	7956	0	0	5139	0	0	0	1766	0	0	2446	0	0	0	0	0	0	0	0	0	0	0	0	0	0	0	0	0	0	0	0	0	0	0	0	0	0	0
k__Bacteria|p__Firmicutes|c__Bacilli|o__Bacillales|f__Staphylococcaceae|g__Staphylococcus|s__Staphylococcus_hominis	2|1239|91061|1385|90964|1279|1290	0	0	0	0	0	0	0	0	0	0	0	0	0	0	0	0	0	0	0	0	0	0	0	0	0	0	0	0	0	0	0	0	0	0	0	0	0	0	0	0	0	0	0	0	0	0	0	0
k__Bacteria|p__Firmicutes|c__Bacilli|o__Lactobacillales	2|1239|91061|186826	1655344	53361	307387	95598	2739456	902211	488801	102446	138881	214356	4990	147497	1150491	193355	3381485	1129294	182600	48446	489833	3676520	1700907	98824	554014	100182	157380	67591	282834	11792	811464	3470	186597	431572	5222	38043	27314	19772	30609	622010	1251793	2047282	28422	273341	114	1354	3021	209012	347	99753
k__Bacteria|p__Firmicutes|c__Bacilli|o__Lactobacillales|f__Aerococcaceae	2|1239|91061|186826|186827	0	334	2122	0	0	0	0	0	0	0	366	0	0	0	0	0	27776	20611	0	0	0	29602	14781	7843	0	350	0	0	4233	0	0	0	0	0	0	19772	1208	0	0	0	1778	0	0	0	0	0	0	0
k__Bacteria|p__Firmicutes|c__Bacilli|o__Lactobacillales|f__Aerococcaceae|g__Aerococcus	2|1239|91061|186826|186827|1375	0	0	0	0	0	0	0	0	0	0	0	0	0	0	0	0	12268	0	0	0	0	0	0	0	0	0	0	0	0	0	0	0	0	0	0	15709	0	0	0	0	0	0	0	0	0	0	0	0
k__Bacteria|p__Firmicutes|c__Bacilli|o__Lactobacillales|f__Aerococcaceae|g__Aerococcus|s__Aerococcus_sanguinicola	2|1239|91061|186826|186827|1375|119206	0	0	0	0	0	0	0	0	0	0	0	0	0	0	0	0	0	0	0	0	0	0	0	0	0	0	0	0	0	0	0	0	0	0	0	1137	0	0	0	0	0	0	0	0	0	0	0	0
k__Bacteria|p__Firmicutes|c__Bacilli|o__Lactobacillales|f__Aerococcaceae|g__Aerococcus|s__Aerococcus_urinae	2|1239|91061|186826|186827|1375|1376	0	0	0	0	0	0	0	0	0	0	0	0	0	0	0	0	12268	0	0	0	0	0	0	0	0	0	0	0	0	0	0	0	0	0	0	14572	0	0	0	0	0	0	0	0	0	0	0	0
k__Bacteria|p__Firmicutes|c__Bacilli|o__Lactobacillales|f__Aerococcaceae|g__Eremococcus	2|1239|91061|186826|186827|171412	0	0	0	0	0	0	0	0	0	0	0	0	0	0	0	0	0	752	0	0	0	0	0	0	0	0	0	0	0	0	0	0	0	0	0	0	0	0	0	0	0	0	0	0	0	0	0	0
k__Bacteria|p__Firmicutes|c__Bacilli|o__Lactobacillales|f__Aerococcaceae|g__Eremococcus|s__Eremococcus_coleocola	2|1239|91061|186826|186827|171412|88132	0	0	0	0	0	0	0	0	0	0	0	0	0	0	0	0	0	752	0	0	0	0	0	0	0	0	0	0	0	0	0	0	0	0	0	0	0	0	0	0	0	0	0	0	0	0	0	0
k__Bacteria|p__Firmicutes|c__Bacilli|o__Lactobacillales|f__Aerococcaceae|g__Facklamia	2|1239|91061|186826|186827|66831	0	334	2122	0	0	0	0	0	0	0	366	0	0	0	0	0	15508	19859	0	0	0	29602	14781	7843	0	350	0	0	4233	0	0	0	0	0	0	4063	1208	0	0	0	1778	0	0	0	0	0	0	0
k__Bacteria|p__Firmicutes|c__Bacilli|o__Lactobacillales|f__Aerococcaceae|g__Facklamia|s__Facklamia_hominis	2|1239|91061|186826|186827|66831|178214	0	334	2122	0	0	0	0	0	0	0	0	0	0	0	0	0	15466	19859	0	0	0	29602	14781	7843	0	350	0	0	4233	0	0	0	0	0	0	0	1208	0	0	0	1778	0	0	0	0	0	0	0
k__Bacteria|p__Firmicutes|c__Bacilli|o__Lactobacillales|f__Aerococcaceae|g__Facklamia|s__Facklamia_ignava	2|1239|91061|186826|186827|66831|137730	0	0	0	0	0	0	0	0	0	0	0	0	0	0	0	0	42	0	0	0	0	0	0	0	0	0	0	0	0	0	0	0	0	0	0	4063	0	0	0	0	0	0	0	0	0	0	0	0
k__Bacteria|p__Firmicutes|c__Bacilli|o__Lactobacillales|f__Aerococcaceae|g__Facklamia|s__Facklamia_languida	2|1239|91061|186826|186827|66831|82347	0	0	0	0	0	0	0	0	0	0	366	0	0	0	0	0	0	0	0	0	0	0	0	0	0	0	0	0	0	0	0	0	0	0	0	0	0	0	0	0	0	0	0	0	0	0	0	0
k__Bacteria|p__Firmicutes|c__Bacilli|o__Lactobacillales|f__Carnobacteriaceae	2|1239|91061|186826|186828	0	0	0	0	0	0	0	0	0	0	0	0	0	0	0	0	0	0	0	0	0	0	0	0	0	0	0	0	0	0	0	0	0	0	0	0	0	0	0	0	0	0	0	0	0	0	0	0
k__Bacteria|p__Firmicutes|c__Bacilli|o__Lactobacillales|f__Carnobacteriaceae|g__Granulicatella	2|1239|91061|186826|186828|117563	0	0	0	0	0	0	0	0	0	0	0	0	0	0	0	0	0	0	0	0	0	0	0	0	0	0	0	0	0	0	0	0	0	0	0	0	0	0	0	0	0	0	0	0	0	0	0	0
k__Bacteria|p__Firmicutes|c__Bacilli|o__Lactobacillales|f__Carnobacteriaceae|g__Granulicatella|s__Granulicatella_elegans	2|1239|91061|186826|186828|117563|137732	0	0	0	0	0	0	0	0	0	0	0	0	0	0	0	0	0	0	0	0	0	0	0	0	0	0	0	0	0	0	0	0	0	0	0	0	0	0	0	0	0	0	0	0	0	0	0	0
k__Bacteria|p__Firmicutes|c__Bacilli|o__Lactobacillales|f__Enterococcaceae	2|1239|91061|186826|81852	1238552	52303	4235	29367	2643488	901766	478995	34104	0	3110	3876	136715	1150206	193146	2863584	230547	154824	0	461700	3215129	1602579	0	330213	0	155492	0	15285	0	46364	0	142775	123686	0	0	27314	0	0	0	355126	490676	0	12514	0	0	2342	154882	0	8520
k__Bacteria|p__Firmicutes|c__Bacilli|o__Lactobacillales|f__Enterococcaceae|g__Enterococcus	2|1239|91061|186826|81852|1350	1238552	52303	4235	29367	2643488	901766	478995	34104	0	3110	3876	136715	1150206	193146	2863584	230547	154824	0	461700	3215129	1602579	0	330213	0	155492	0	15285	0	46364	0	142775	123686	0	0	27314	0	0	0	355126	490676	0	12514	0	0	2342	154882	0	8520
k__Bacteria|p__Firmicutes|c__Bacilli|o__Lactobacillales|f__Enterococcaceae|g__Enterococcus|s__Enterococcus_avium	2|1239|91061|186826|81852|1350|33945	0	0	0	0	0	0	0	0	0	0	0	0	0	0	0	0	0	0	0	0	184348	0	0	0	43021	0	0	0	40018	0	2817	0	0	0	0	0	0	0	0	16490	0	0	0	0	0	102814	0	0
k__Bacteria|p__Firmicutes|c__Bacilli|o__Lactobacillales|f__Enterococcaceae|g__Enterococcus|s__Enterococcus_casseliflavus	2|1239|91061|186826|81852|1350|37734	0	0	0	0	0	0	0	0	0	0	0	0	0	0	0	0	0	0	0	0	0	0	0	0	0	0	9913	0	0	0	0	0	0	0	0	0	0	0	0	0	0	2128	0	0	0	0	0	0
k__Bacteria|p__Firmicutes|c__Bacilli|o__Lactobacillales|f__Enterococcaceae|g__Enterococcus|s__Enterococcus_faecalis	2|1239|91061|186826|81852|1350|1351	0	0	2599	0	0	0	20170	0	0	0	0	0	0	5121	0	652	0	0	0	0	0	0	0	0	0	0	0	0	0	0	1548	40911	0	0	25171	0	0	0	0	0	0	0	0	0	2342	10345	0	1569
k__Bacteria|p__Firmicutes|c__Bacilli|o__Lactobacillales|f__Enterococcaceae|g__Enterococcus|s__Enterococcus_faecium	2|1239|91061|186826|81852|1350|1352	1238552	52303	1636	29367	2643488	901766	458825	34104	0	3110	3876	136715	1150206	188025	2863584	229895	154824	0	461700	3215129	1418231	0	330213	0	112471	0	3549	0	6346	0	138410	82775	0	0	2143	0	0	0	355126	474186	0	10386	0	0	0	41723	0	6951
k__Bacteria|p__Firmicutes|c__Bacilli|o__Lactobacillales|f__Enterococcaceae|g__Enterococcus|s__Enterococcus_gallinarum	2|1239|91061|186826|81852|1350|1353	0	0	0	0	0	0	0	0	0	0	0	0	0	0	0	0	0	0	0	0	0	0	0	0	0	0	1823	0	0	0	0	0	0	0	0	0	0	0	0	0	0	0	0	0	0	0	0	0
k__Bacteria|p__Firmicutes|c__Bacilli|o__Lactobacillales|f__Lactobacillaceae	2|1239|91061|186826|33958	28777	0	0	0	0	0	8115	6696	0	17667	0	4710	0	0	4968	1698	0	0	674	3358	32429	7544	207843	4890	0	0	59355	0	261809	1582	19652	35344	5222	2828	0	0	0	567484	814588	613111	0	230977	0	0	0	14064	0	7057
k__Bacteria|p__Firmicutes|c__Bacilli|o__Lactobacillales|f__Lactobacillaceae|g__Lactobacillus	2|1239|91061|186826|33958|1578	28777	0	0	0	0	0	8115	6696	0	17667	0	4710	0	0	4968	1698	0	0	674	3358	21590	7544	207843	4890	0	0	59355	0	261809	1582	19652	35344	5222	2828	0	0	0	567484	814588	368189	0	230977	0	0	0	14064	0	622
k__Bacteria|p__Firmicutes|c__Bacilli|o__Lactobacillales|f__Lactobacillaceae|g__Lactobacillus|s__Lactobacillus_acidophilus	2|1239|91061|186826|33958|1578|1579	0	0	0	0	0	0	0	0	0	0	0	0	0	0	0	0	0	0	0	0	0	0	0	0	0	0	0	0	0	1582	0	0	0	0	0	0	0	499089	0	0	0	0	0	0	0	0	0	0
k__Bacteria|p__Firmicutes|c__Bacilli|o__Lactobacillales|f__Lactobacillaceae|g__Lactobacillus|s__Lactobacillus_amylovorus	2|1239|91061|186826|33958|1578|1604	0	0	0	0	0	0	0	0	0	0	0	0	0	0	0	0	0	0	0	0	0	0	207843	0	0	0	0	0	0	0	0	0	0	0	0	0	0	0	0	0	0	0	0	0	0	0	0	0
k__Bacteria|p__Firmicutes|c__Bacilli|o__Lactobacillales|f__Lactobacillaceae|g__Lactobacillus|s__Lactobacillus_crispatus	2|1239|91061|186826|33958|1578|47770	0	0	0	0	0	0	0	0	0	0	0	0	0	0	0	0	0	0	0	0	0	0	0	0	0	0	0	0	0	0	0	0	0	0	0	0	0	0	0	0	0	0	0	0	0	0	0	0
k__Bacteria|p__Firmicutes|c__Bacilli|o__Lactobacillales|f__Lactobacillaceae|g__Lactobacillus|s__Lactobacillus_delbrueckii	2|1239|91061|186826|33958|1578|1584	0	0	0	0	0	0	0	0	0	0	0	0	0	0	4968	0	0	0	0	3358	0	0	0	0	0	0	0	0	0	0	0	0	0	0	0	0	0	0	0	0	0	0	0	0	0	0	0	0
k__Bacteria|p__Firmicutes|c__Bacilli|o__Lactobacillales|f__Lactobacillaceae|g__Lactobacillus|s__Lactobacillus_fermentum	2|1239|91061|186826|33958|1578|1613	0	0	0	0	0	0	6363	6696	0	4083	0	0	0	0	0	0	0	0	0	0	4254	0	0	0	0	0	59355	0	140149	0	7573	0	0	0	0	0	0	1888	505332	35295	0	0	0	0	0	14064	0	307
k__Bacteria|p__Firmicutes|c__Bacilli|o__Lactobacillales|f__Lactobacillaceae|g__Lactobacillus|s__Lactobacillus_gasseri	2|1239|91061|186826|33958|1578|1596	0	0	0	0	0	0	0	0	0	0	0	1940	0	0	0	0	0	0	0	0	0	0	0	0	0	0	0	0	0	0	0	0	0	0	0	0	0	0	0	0	0	0	0	0	0	0	0	0
k__Bacteria|p__Firmicutes|c__Bacilli|o__Lactobacillales|f__Lactobacillaceae|g__Lactobacillus|s__Lactobacillus_mucosae	2|1239|91061|186826|33958|1578|97478	0	0	0	0	0	0	0	0	0	0	0	0	0	0	0	0	0	0	0	0	0	0	0	0	0	0	0	0	0	0	0	0	0	0	0	0	0	63365	0	0	0	230787	0	0	0	0	0	0
k__Bacteria|p__Firmicutes|c__Bacilli|o__Lactobacillales|f__Lactobacillaceae|g__Lactobacillus|s__Lactobacillus_paragasseri	2|1239|91061|186826|33958|1578|2107999	0	0	0	0	0	0	0	0	0	0	0	2770	0	0	0	0	0	0	0	0	0	0	0	0	0	0	0	0	0	0	0	0	0	0	0	0	0	217	296340	0	0	0	0	0	0	0	0	0
k__Bacteria|p__Firmicutes|c__Bacilli|o__Lactobacillales|f__Lactobacillaceae|g__Lactobacillus|s__Lactobacillus_plantarum	2|1239|91061|186826|33958|1578|1590	1093	0	0	0	0	0	0	0	0	0	0	0	0	0	0	0	0	0	0	0	0	0	0	0	0	0	0	0	0	0	0	0	0	0	0	0	0	0	0	0	0	0	0	0	0	0	0	0
k__Bacteria|p__Firmicutes|c__Bacilli|o__Lactobacillales|f__Lactobacillaceae|g__Lactobacillus|s__Lactobacillus_rhamnosus	2|1239|91061|186826|33958|1578|47715	8292	0	0	0	0	0	0	0	0	13584	0	0	0	0	0	0	0	0	0	0	17336	7544	0	4890	0	0	0	0	121660	0	0	35344	5222	2828	0	0	0	0	12916	332894	0	0	0	0	0	0	0	0
k__Bacteria|p__Firmicutes|c__Bacilli|o__Lactobacillales|f__Lactobacillaceae|g__Lactobacillus|s__Lactobacillus_ruminis	2|1239|91061|186826|33958|1578|1623	0	0	0	0	0	0	0	0	0	0	0	0	0	0	0	0	0	0	207	0	0	0	0	0	0	0	0	0	0	0	0	0	0	0	0	0	0	0	0	0	0	0	0	0	0	0	0	0
k__Bacteria|p__Firmicutes|c__Bacilli|o__Lactobacillales|f__Lactobacillaceae|g__Lactobacillus|s__Lactobacillus_sakei	2|1239|91061|186826|33958|1578|1599	0	0	0	0	0	0	0	0	0	0	0	0	0	0	0	0	0	0	0	0	0	0	0	0	0	0	0	0	0	0	0	0	0	0	0	0	0	0	0	0	0	0	0	0	0	0	0	315
k__Bacteria|p__Firmicutes|c__Bacilli|o__Lactobacillales|f__Lactobacillaceae|g__Lactobacillus|s__Lactobacillus_salivarius	2|1239|91061|186826|33958|1578|1624	19392	0	0	0	0	0	0	0	0	0	0	0	0	0	0	1698	0	0	467	0	0	0	0	0	0	0	0	0	0	0	12079	0	0	0	0	0	0	1376	0	0	0	190	0	0	0	0	0	0
k__Bacteria|p__Firmicutes|c__Bacilli|o__Lactobacillales|f__Lactobacillaceae|g__Lactobacillus|s__Lactobacillus_ultunensis	2|1239|91061|186826|33958|1578|227945	0	0	0	0	0	0	0	0	0	0	0	0	0	0	0	0	0	0	0	0	0	0	0	0	0	0	0	0	0	0	0	0	0	0	0	0	0	1549	0	0	0	0	0	0	0	0	0	0
k__Bacteria|p__Firmicutes|c__Bacilli|o__Lactobacillales|f__Lactobacillaceae|g__Lactobacillus|s__Lactobacillus_vaginalis	2|1239|91061|186826|33958|1578|1633	0	0	0	0	0	0	1752	0	0	0	0	0	0	0	0	0	0	0	0	0	0	0	0	0	0	0	0	0	0	0	0	0	0	0	0	0	0	0	0	0	0	0	0	0	0	0	0	0
k__Bacteria|p__Firmicutes|c__Bacilli|o__Lactobacillales|f__Lactobacillaceae|g__Pediococcus	2|1239|91061|186826|33958|1253	0	0	0	0	0	0	0	0	0	0	0	0	0	0	0	0	0	0	0	0	10839	0	0	0	0	0	0	0	0	0	0	0	0	0	0	0	0	0	0	244922	0	0	0	0	0	0	0	6435
k__Bacteria|p__Firmicutes|c__Bacilli|o__Lactobacillales|f__Lactobacillaceae|g__Pediococcus|s__Pediococcus_acidilactici	2|1239|91061|186826|33958|1253|1254	0	0	0	0	0	0	0	0	0	0	0	0	0	0	0	0	0	0	0	0	10839	0	0	0	0	0	0	0	0	0	0	0	0	0	0	0	0	0	0	244922	0	0	0	0	0	0	0	0
k__Bacteria|p__Firmicutes|c__Bacilli|o__Lactobacillales|f__Lactobacillaceae|g__Pediococcus|s__Pediococcus_pentosaceus	2|1239|91061|186826|33958|1253|1255	0	0	0	0	0	0	0	0	0	0	0	0	0	0	0	0	0	0	0	0	0	0	0	0	0	0	0	0	0	0	0	0	0	0	0	0	0	0	0	0	0	0	0	0	0	0	0	6435
k__Bacteria|p__Firmicutes|c__Bacilli|o__Lactobacillales|f__Leuconostocaceae	2|1239|91061|186826|81850	0	0	0	0	245	0	0	0	0	0	0	0	0	0	0	0	0	0	0	0	366	0	0	0	0	0	0	0	0	168	0	1587	0	0	0	0	0	1729	0	345	0	0	0	0	0	0	0	0
k__Bacteria|p__Firmicutes|c__Bacilli|o__Lactobacillales|f__Leuconostocaceae|g__Leuconostoc	2|1239|91061|186826|81850|1243	0	0	0	0	245	0	0	0	0	0	0	0	0	0	0	0	0	0	0	0	366	0	0	0	0	0	0	0	0	168	0	1587	0	0	0	0	0	0	0	345	0	0	0	0	0	0	0	0
k__Bacteria|p__Firmicutes|c__Bacilli|o__Lactobacillales|f__Leuconostocaceae|g__Leuconostoc|s__Leuconostoc_carnosum	2|1239|91061|186826|81850|1243|1252	0	0	0	0	245	0	0	0	0	0	0	0	0	0	0	0	0	0	0	0	0	0	0	0	0	0	0	0	0	0	0	0	0	0	0	0	0	0	0	0	0	0	0	0	0	0	0	0
k__Bacteria|p__Firmicutes|c__Bacilli|o__Lactobacillales|f__Leuconostocaceae|g__Leuconostoc|s__Leuconostoc_mesenteroides	2|1239|91061|186826|81850|1243|1245	0	0	0	0	0	0	0	0	0	0	0	0	0	0	0	0	0	0	0	0	366	0	0	0	0	0	0	0	0	0	0	1587	0	0	0	0	0	0	0	345	0	0	0	0	0	0	0	0
k__Bacteria|p__Firmicutes|c__Bacilli|o__Lactobacillales|f__Leuconostocaceae|g__Leuconostoc|s__Leuconostoc_pseudomesenteroides	2|1239|91061|186826|81850|1243|33968	0	0	0	0	0	0	0	0	0	0	0	0	0	0	0	0	0	0	0	0	0	0	0	0	0	0	0	0	0	168	0	0	0	0	0	0	0	0	0	0	0	0	0	0	0	0	0	0
k__Bacteria|p__Firmicutes|c__Bacilli|o__Lactobacillales|f__Leuconostocaceae|g__Weissella	2|1239|91061|186826|81850|46255	0	0	0	0	0	0	0	0	0	0	0	0	0	0	0	0	0	0	0	0	0	0	0	0	0	0	0	0	0	0	0	0	0	0	0	0	0	1729	0	0	0	0	0	0	0	0	0	0
k__Bacteria|p__Firmicutes|c__Bacilli|o__Lactobacillales|f__Leuconostocaceae|g__Weissella|s__Weissella_halotolerans	2|1239|91061|186826|81850|46255|1615	0	0	0	0	0	0	0	0	0	0	0	0	0	0	0	0	0	0	0	0	0	0	0	0	0	0	0	0	0	0	0	0	0	0	0	0	0	1729	0	0	0	0	0	0	0	0	0	0
k__Bacteria|p__Firmicutes|c__Bacilli|o__Lactobacillales|f__Streptococcaceae	2|1239|91061|186826|1300	388015	724	301030	66231	95723	445	1691	61646	138881	193579	748	6072	285	209	512933	897049	0	27835	27459	458033	65533	61678	1177	87449	1888	67241	208194	11792	499058	1720	24170	270955	0	35215	0	0	29401	52797	82079	943150	26644	29850	114	1354	679	40066	347	84176
k__Bacteria|p__Firmicutes|c__Bacilli|o__Lactobacillales|f__Streptococcaceae|g__Lactococcus	2|1239|91061|186826|1300|1357	0	0	0	0	5031	0	0	0	0	1114	0	0	0	0	1644	0	0	0	0	0	0	0	0	0	0	1567	0	0	0	1720	0	0	0	0	0	0	0	0	0	0	0	0	0	0	0	0	0	0
k__Bacteria|p__Firmicutes|c__Bacilli|o__Lactobacillales|f__Streptococcaceae|g__Lactococcus|s__Lactococcus_lactis	2|1239|91061|186826|1300|1357|1358	0	0	0	0	5031	0	0	0	0	1114	0	0	0	0	1644	0	0	0	0	0	0	0	0	0	0	1567	0	0	0	1720	0	0	0	0	0	0	0	0	0	0	0	0	0	0	0	0	0	0
k__Bacteria|p__Firmicutes|c__Bacilli|o__Lactobacillales|f__Streptococcaceae|g__Lactococcus|s__Lactococcus_piscium	2|1239|91061|186826|1300|1357|1364	0	0	0	0	0	0	0	0	0	0	0	0	0	0	0	0	0	0	0	0	0	0	0	0	0	0	0	0	0	0	0	0	0	0	0	0	0	0	0	0	0	0	0	0	0	0	0	0
k__Bacteria|p__Firmicutes|c__Bacilli|o__Lactobacillales|f__Streptococcaceae|g__Streptococcus	2|1239|91061|186826|1300|1301	388015	724	301030	66231	90692	445	1691	61646	138881	192465	748	6072	285	209	511289	897049	0	27835	27459	458033	65533	61678	1177	87449	1888	65674	208194	11792	499058	0	24170	270955	0	35215	0	0	29401	52797	82079	943150	26644	29850	114	1354	679	40066	347	84176
k__Bacteria|p__Firmicutes|c__Bacilli|o__Lactobacillales|f__Streptococcaceae|g__Streptococcus|s__Streptococcus_agalactiae	2|1239|91061|186826|1300|1301|1311	0	0	0	0	0	0	0	0	0	0	0	0	0	0	0	0	0	0	0	0	0	0	0	0	0	0	0	0	0	0	0	0	0	0	0	0	0	0	0	0	26644	0	0	0	0	0	0	0
k__Bacteria|p__Firmicutes|c__Bacilli|o__Lactobacillales|f__Streptococcaceae|g__Streptococcus|s__Streptococcus_anginosus_group	2|1239|91061|186826|1300|1301|671232	0	0	2755	0	0	0	0	0	72518	0	0	0	0	0	0	656	0	27242	0	0	0	0	0	0	0	0	0	0	0	0	0	0	0	0	0	0	29186	0	0	0	0	0	0	0	0	0	0	724
k__Bacteria|p__Firmicutes|c__Bacilli|o__Lactobacillales|f__Streptococcaceae|g__Streptococcus|s__Streptococcus_australis	2|1239|91061|186826|1300|1301|113107	0	0	0	0	0	0	0	0	0	0	0	0	0	0	0	0	0	0	0	0	0	0	0	0	0	0	1111	0	0	0	0	0	0	0	0	0	0	0	0	0	0	0	0	0	0	0	0	0
k__Bacteria|p__Firmicutes|c__Bacilli|o__Lactobacillales|f__Streptococcaceae|g__Streptococcus|s__Streptococcus_gordonii	2|1239|91061|186826|1300|1301|1302	0	0	0	0	0	0	0	0	352	0	0	0	0	0	0	0	0	0	0	0	0	0	0	0	0	0	0	0	0	0	0	0	0	2478	0	0	0	0	0	0	0	0	0	0	0	2291	0	0
k__Bacteria|p__Firmicutes|c__Bacilli|o__Lactobacillales|f__Streptococcaceae|g__Streptococcus|s__Streptococcus_infantis	2|1239|91061|186826|1300|1301|68892	0	0	0	0	0	0	0	0	0	0	0	0	0	0	0	0	0	0	0	0	0	0	0	0	0	0	877	0	0	0	0	0	0	0	0	0	0	0	0	0	0	0	0	0	0	0	0	0
k__Bacteria|p__Firmicutes|c__Bacilli|o__Lactobacillales|f__Streptococcaceae|g__Streptococcus|s__Streptococcus_milleri	2|1239|91061|186826|1300|1301|33040	0	0	0	0	0	0	0	0	22041	0	0	0	0	0	0	0	0	0	0	0	0	0	0	0	0	0	0	0	0	0	0	0	0	0	0	0	0	0	0	0	0	0	0	0	0	0	0	0
k__Bacteria|p__Firmicutes|c__Bacilli|o__Lactobacillales|f__Streptococcaceae|g__Streptococcus|s__Streptococcus_mitis	2|1239|91061|186826|1300|1301|28037	0	0	0	0	0	0	0	0	0	10443	0	0	0	0	0	0	0	0	0	0	0	0	0	0	0	0	0	0	0	0	0	0	0	0	0	0	0	0	0	0	0	0	0	0	0	0	0	0
k__Bacteria|p__Firmicutes|c__Bacilli|o__Lactobacillales|f__Streptococcaceae|g__Streptococcus|s__Streptococcus_mutans	2|1239|91061|186826|1300|1301|1309	0	0	0	0	0	0	0	0	0	4763	0	0	0	0	0	0	0	0	0	0	0	0	0	0	0	0	0	0	0	0	0	0	0	0	0	0	0	0	3913	0	0	0	0	0	0	533	0	0
k__Bacteria|p__Firmicutes|c__Bacilli|o__Lactobacillales|f__Streptococcaceae|g__Streptococcus|s__Streptococcus_oralis	2|1239|91061|186826|1300|1301|1303	0	0	202532	0	0	0	0	0	0	4523	0	0	0	0	0	0	0	593	0	0	0	0	0	51483	0	0	39	0	490104	0	0	0	0	0	0	0	0	0	575	0	0	0	114	0	0	115	0	0
k__Bacteria|p__Firmicutes|c__Bacilli|o__Lactobacillales|f__Streptococcaceae|g__Streptococcus|s__Streptococcus_parasanguinis	2|1239|91061|186826|1300|1301|1318	3574	0	0	0	17307	0	0	236	13314	35798	0	0	0	0	0	0	0	0	186	0	2969	930	0	0	0	4957	204642	9031	0	0	154	0	0	4238	0	0	0	649	69394	9259	0	327	0	0	0	14108	0	0
k__Bacteria|p__Firmicutes|c__Bacilli|o__Lactobacillales|f__Streptococcaceae|g__Streptococcus|s__Streptococcus_salivarius	2|1239|91061|186826|1300|1301|1304	0	0	207	0	0	0	0	0	6755	19392	0	0	0	0	0	0	0	0	0	0	0	0	0	242	0	0	0	2761	0	0	0	0	0	26364	0	0	0	0	7249	0	0	1271	0	1354	679	20574	0	0
k__Bacteria|p__Firmicutes|c__Bacilli|o__Lactobacillales|f__Streptococcaceae|g__Streptococcus|s__Streptococcus_sanguinis	2|1239|91061|186826|1300|1301|1305	0	0	0	0	0	0	0	0	0	0	0	0	0	0	0	0	0	0	0	0	0	0	0	0	0	808	0	0	0	0	0	0	0	0	0	0	0	0	0	0	0	0	0	0	0	0	0	0
k__Bacteria|p__Firmicutes|c__Bacilli|o__Lactobacillales|f__Streptococcaceae|g__Streptococcus|s__Streptococcus_sobrinus	2|1239|91061|186826|1300|1301|1310	0	0	0	0	0	0	1691	0	660	0	0	0	0	0	0	0	0	0	0	0	0	0	0	0	0	0	0	0	0	0	0	0	0	0	0	0	0	0	0	0	0	0	0	0	0	0	0	0
k__Bacteria|p__Firmicutes|c__Bacilli|o__Lactobacillales|f__Streptococcaceae|g__Streptococcus|s__Streptococcus_sp_A12	2|1239|91061|186826|1300|1301|1759399	0	0	0	0	0	0	0	0	0	0	0	0	0	0	0	0	0	0	0	0	0	0	0	0	0	0	1525	0	0	0	0	0	0	0	0	0	0	0	0	0	0	0	0	0	0	0	0	0
k__Bacteria|p__Firmicutes|c__Bacilli|o__Lactobacillales|f__Streptococcaceae|g__Streptococcus|s__Streptococcus_thermophilus	2|1239|91061|186826|1300|1301|1308	370848	724	95536	66231	73385	445	0	61410	5936	111355	748	6072	285	209	511289	896393	0	0	27273	458033	62564	60085	1177	35724	1888	59909	0	0	0	0	24016	270955	0	0	0	0	215	52148	491	933891	0	28252	0	0	0	0	347	83452
k__Bacteria|p__Firmicutes|c__Bacilli|o__Lactobacillales|f__Streptococcaceae|g__Streptococcus|s__Streptococcus_vestibularis	2|1239|91061|186826|1300|1301|1343	13593	0	0	0	0	0	0	0	17305	6191	0	0	0	0	0	0	0	0	0	0	0	663	0	0	0	0	0	0	8954	0	0	0	0	2135	0	0	0	0	457	0	0	0	0	0	0	2445	0	0
k__Bacteria|p__Firmicutes|c__Clostridia	2|1239|186801	3573	330284	739686	2788	0	46181	1832520	2489599	567026	4470	300052	691477	406756	0	0	806444	26299	37099	243155	130657	71857	28057	143507	247546	220645	2361049	307305	277031	213051	154940	641096	437845	0	1365633	324381	3639	180765	4100747	1202008	328478	55995	556443	643159	854254	2077548	534313	93926	1680385
k__Bacteria|p__Firmicutes|c__Clostridia|o__Clostridiales	2|1239|186801|186802	3573	330284	739686	2788	0	46181	1832520	2489599	567026	4470	300052	691477	406756	0	0	806444	26299	37099	243155	130657	71857	28057	143507	247546	220645	2361049	307305	277031	213051	154940	641096	437845	0	1365633	324381	3639	180765	4100747	1202008	328478	55995	556443	643159	854254	2077548	534313	93926	1680385
k__Bacteria|p__Firmicutes|c__Clostridia|o__Clostridiales|f__Catabacteriaceae	2|1239|186801|186802|424536	0	0	0	0	0	0	0	591	1387	0	971	0	0	0	0	0	0	0	0	0	0	0	0	0	1118	0	0	0	0	0	0	0	0	0	1510	0	0	0	0	0	0	0	0	0	0	0	0	0
k__Bacteria|p__Firmicutes|c__Clostridia|o__Clostridiales|f__Catabacteriaceae|g__Catabacter	2|1239|186801|186802|424536|270497	0	0	0	0	0	0	0	591	1387	0	971	0	0	0	0	0	0	0	0	0	0	0	0	0	1118	0	0	0	0	0	0	0	0	0	1510	0	0	0	0	0	0	0	0	0	0	0	0	0
k__Bacteria|p__Firmicutes|c__Clostridia|o__Clostridiales|f__Catabacteriaceae|g__Catabacter|s__Catabacter_hongkongensis	2|1239|186801|186802|424536|270497|270498	0	0	0	0	0	0	0	591	1387	0	971	0	0	0	0	0	0	0	0	0	0	0	0	0	1118	0	0	0	0	0	0	0	0	0	1510	0	0	0	0	0	0	0	0	0	0	0	0	0
k__Bacteria|p__Firmicutes|c__Clostridia|o__Clostridiales|f__Christensenellaceae	2|1239|186801|186802|990719	0	0	0	0	0	0	0	0	0	0	0	6967	0	0	0	0	0	0	0	0	0	0	0	0	0	0	0	0	0	0	0	0	0	0	0	0	0	0	0	0	0	0	0	0	0	0	0	0
k__Bacteria|p__Firmicutes|c__Clostridia|o__Clostridiales|f__Christensenellaceae|g__Christensenella	2|1239|186801|186802|990719|990721	0	0	0	0	0	0	0	0	0	0	0	6967	0	0	0	0	0	0	0	0	0	0	0	0	0	0	0	0	0	0	0	0	0	0	0	0	0	0	0	0	0	0	0	0	0	0	0	0
k__Bacteria|p__Firmicutes|c__Clostridia|o__Clostridiales|f__Christensenellaceae|g__Christensenella|s__Christensenella_minuta	2|1239|186801|186802|990719|990721|626937	0	0	0	0	0	0	0	0	0	0	0	6967	0	0	0	0	0	0	0	0	0	0	0	0	0	0	0	0	0	0	0	0	0	0	0	0	0	0	0	0	0	0	0	0	0	0	0	0
k__Bacteria|p__Firmicutes|c__Clostridia|o__Clostridiales|f__Clostridiaceae	2|1239|186801|186802|31979	0	0	125468	0	0	0	0	24135	21790	0	0	144495	81400	0	0	120752	9123	0	48751	2855	0	0	2989	0	0	0	1887	0	0	0	0	0	0	9623	21065	0	0	1324	3754	1162	0	4242	0	4271	0	0	0	27148
k__Bacteria|p__Firmicutes|c__Clostridia|o__Clostridiales|f__Clostridiaceae|g__Butyricicoccus	2|1239|186801|186802|31979|580596	0	0	0	0	0	0	0	0	0	0	0	155	0	0	0	0	0	0	0	0	0	0	0	0	0	0	0	0	0	0	0	0	0	0	0	0	0	0	0	0	0	0	0	0	0	0	0	15423
k__Bacteria|p__Firmicutes|c__Clostridia|o__Clostridiales|f__Clostridiaceae|g__Butyricicoccus|s__Butyricicoccus_pullicaecorum	2|1239|186801|186802|31979|580596|501571	0	0	0	0	0	0	0	0	0	0	0	155	0	0	0	0	0	0	0	0	0	0	0	0	0	0	0	0	0	0	0	0	0	0	0	0	0	0	0	0	0	0	0	0	0	0	0	15423
k__Bacteria|p__Firmicutes|c__Clostridia|o__Clostridiales|f__Clostridiaceae|g__Clostridium	2|1239|186801|186802|31979|1485	0	0	15785	0	0	0	0	0	20072	0	0	53320	10299	0	0	76763	0	0	365	0	0	0	0	0	0	0	1887	0	0	0	0	0	0	9623	0	0	0	1324	0	0	0	0	0	4271	0	0	0	10863
k__Bacteria|p__Firmicutes|c__Clostridia|o__Clostridiales|f__Clostridiaceae|g__Clostridium|s__Clostridium_bolteae_CAG_59	2|1239|186801|186802|31979|1485|1263064	0	0	3697	0	0	0	0	0	0	0	0	12464	10299	0	0	53012	0	0	0	0	0	0	0	0	0	0	0	0	0	0	0	0	0	314	0	0	0	0	0	0	0	0	0	0	0	0	0	0
k__Bacteria|p__Firmicutes|c__Clostridia|o__Clostridiales|f__Clostridiaceae|g__Clostridium|s__Clostridium_celatum	2|1239|186801|186802|31979|1485|36834	0	0	0	0	0	0	0	0	0	0	0	0	0	0	0	0	0	0	0	0	0	0	0	0	0	0	0	0	0	0	0	0	0	0	0	0	0	0	0	0	0	0	0	0	0	0	0	0
k__Bacteria|p__Firmicutes|c__Clostridia|o__Clostridiales|f__Clostridiaceae|g__Clostridium|s__Clostridium_disporicum	2|1239|186801|186802|31979|1485|84024	0	0	0	0	0	0	0	0	0	0	0	0	0	0	0	0	0	0	0	0	0	0	0	0	0	0	0	0	0	0	0	0	0	9309	0	0	0	0	0	0	0	0	0	0	0	0	0	0
k__Bacteria|p__Firmicutes|c__Clostridia|o__Clostridiales|f__Clostridiaceae|g__Clostridium|s__Clostridium_perfringens	2|1239|186801|186802|31979|1485|1502	0	0	0	0	0	0	0	0	0	0	0	0	0	0	0	0	0	0	0	0	0	0	0	0	0	0	1887	0	0	0	0	0	0	0	0	0	0	0	0	0	0	0	0	0	0	0	0	0
k__Bacteria|p__Firmicutes|c__Clostridia|o__Clostridiales|f__Clostridiaceae|g__Clostridium|s__Clostridium_sp_CAG_242	2|1239|186801|186802|31979|1485|1262783	0	0	0	0	0	0	0	0	20072	0	0	62	0	0	0	0	0	0	0	0	0	0	0	0	0	0	0	0	0	0	0	0	0	0	0	0	0	0	0	0	0	0	0	4271	0	0	0	0
k__Bacteria|p__Firmicutes|c__Clostridia|o__Clostridiales|f__Clostridiaceae|g__Clostridium|s__Clostridium_sp_CAG_58	2|1239|186801|186802|31979|1485|1262824	0	0	0	0	0	0	0	0	0	0	0	21851	0	0	0	0	0	0	365	0	0	0	0	0	0	0	0	0	0	0	0	0	0	0	0	0	0	1324	0	0	0	0	0	0	0	0	0	10863
k__Bacteria|p__Firmicutes|c__Clostridia|o__Clostridiales|f__Clostridiaceae|g__Clostridium|s__Clostridium_sp_CAG_964	2|1239|186801|186802|31979|1485|1262848	0	0	0	0	0	0	0	0	0	0	0	1802	0	0	0	0	0	0	0	0	0	0	0	0	0	0	0	0	0	0	0	0	0	0	0	0	0	0	0	0	0	0	0	0	0	0	0	0
k__Bacteria|p__Firmicutes|c__Clostridia|o__Clostridiales|f__Clostridiaceae|g__Clostridium|s__Clostridium_sp_D5	2|1239|186801|186802|31979|1485|556261	0	0	0	0	0	0	0	0	0	0	0	0	0	0	0	23751	0	0	0	0	0	0	0	0	0	0	0	0	0	0	0	0	0	0	0	0	0	0	0	0	0	0	0	0	0	0	0	0
k__Bacteria|p__Firmicutes|c__Clostridia|o__Clostridiales|f__Clostridiaceae|g__Clostridium|s__Clostridium_sp_MSTE9	2|1239|186801|186802|31979|1485|1105031	0	0	12088	0	0	0	0	0	0	0	0	17141	0	0	0	0	0	0	0	0	0	0	0	0	0	0	0	0	0	0	0	0	0	0	0	0	0	0	0	0	0	0	0	0	0	0	0	0
k__Bacteria|p__Firmicutes|c__Clostridia|o__Clostridiales|f__Clostridiaceae|g__Hungatella	2|1239|186801|186802|31979|1649459	0	0	109683	0	0	0	0	24135	1718	0	0	91020	71101	0	0	43989	9123	0	48386	2855	0	0	2989	0	0	0	0	0	0	0	0	0	0	0	21065	0	0	0	0	149	0	0	0	0	0	0	0	862
k__Bacteria|p__Firmicutes|c__Clostridia|o__Clostridiales|f__Clostridiaceae|g__Hungatella|s__Hungatella_hathewayi	2|1239|186801|186802|31979|1649459|154046	0	0	109683	0	0	0	0	24135	1718	0	0	91020	71101	0	0	43989	9123	0	48386	2855	0	0	2989	0	0	0	0	0	0	0	0	0	0	0	21065	0	0	0	0	149	0	0	0	0	0	0	0	862
k__Bacteria|p__Firmicutes|c__Clostridia|o__Clostridiales|f__Clostridiaceae|g__Lactonifactor	2|1239|186801|186802|31979|420345	0	0	0	0	0	0	0	0	0	0	0	0	0	0	0	0	0	0	0	0	0	0	0	0	0	0	0	0	0	0	0	0	0	0	0	0	0	0	3754	1013	0	4242	0	0	0	0	0	0
k__Bacteria|p__Firmicutes|c__Clostridia|o__Clostridiales|f__Clostridiaceae|g__Lactonifactor|s__Lactonifactor_longoviformis	2|1239|186801|186802|31979|420345|341220	0	0	0	0	0	0	0	0	0	0	0	0	0	0	0	0	0	0	0	0	0	0	0	0	0	0	0	0	0	0	0	0	0	0	0	0	0	0	3754	1013	0	4242	0	0	0	0	0	0
k__Bacteria|p__Firmicutes|c__Clostridia|o__Clostridiales|f__Clostridiales_Family_XIII_Incertae_Sedis	2|1239|186801|186802|543314	0	0	0	0	0	0	0	0	71	0	0	0	0	0	0	0	0	0	0	0	0	0	0	0	0	0	0	0	0	0	0	0	0	0	0	0	0	0	0	0	0	0	0	0	0	0	0	0
k__Bacteria|p__Firmicutes|c__Clostridia|o__Clostridiales|f__Clostridiales_Family_XIII_Incertae_Sedis|g__Mogibacterium	2|1239|186801|186802|543314|86331	0	0	0	0	0	0	0	0	71	0	0	0	0	0	0	0	0	0	0	0	0	0	0	0	0	0	0	0	0	0	0	0	0	0	0	0	0	0	0	0	0	0	0	0	0	0	0	0
k__Bacteria|p__Firmicutes|c__Clostridia|o__Clostridiales|f__Clostridiales_Family_XIII_Incertae_Sedis|g__Mogibacterium|s__Mogibacterium_diversum	2|1239|186801|186802|543314|86331|114527	0	0	0	0	0	0	0	0	71	0	0	0	0	0	0	0	0	0	0	0	0	0	0	0	0	0	0	0	0	0	0	0	0	0	0	0	0	0	0	0	0	0	0	0	0	0	0	0
k__Bacteria|p__Firmicutes|c__Clostridia|o__Clostridiales|f__Clostridiales_unclassified	2|1239|186801|186802|	0	0	0	0	0	0	0	0	0	0	0	0	0	0	0	0	0	0	4451	0	1207	0	0	0	0	0	0	0	0	979	0	0	0	0	0	0	0	0	773	3915	0	0	0	0	4623	0	848	0
k__Bacteria|p__Firmicutes|c__Clostridia|o__Clostridiales|f__Clostridiales_unclassified|g__Intestinimonas	2|1239|186801|186802||1392389	0	0	0	0	0	0	0	0	0	0	0	0	0	0	0	0	0	0	0	0	0	0	0	0	0	0	0	0	0	0	0	0	0	0	0	0	0	0	0	799	0	0	0	0	0	0	0	0
k__Bacteria|p__Firmicutes|c__Clostridia|o__Clostridiales|f__Clostridiales_unclassified|g__Intestinimonas|s__Intestinimonas_butyriciproducens	2|1239|186801|186802||1392389|1297617	0	0	0	0	0	0	0	0	0	0	0	0	0	0	0	0	0	0	0	0	0	0	0	0	0	0	0	0	0	0	0	0	0	0	0	0	0	0	0	799	0	0	0	0	0	0	0	0
k__Bacteria|p__Firmicutes|c__Clostridia|o__Clostridiales|f__Clostridiales_unclassified|g__Lawsonibacter	2|1239|186801|186802||2172004	0	0	0	0	0	0	0	0	0	0	0	0	0	0	0	0	0	0	4451	0	0	0	0	0	0	0	0	0	0	0	0	0	0	0	0	0	0	0	0	0	0	0	0	0	0	0	0	0
k__Bacteria|p__Firmicutes|c__Clostridia|o__Clostridiales|f__Clostridiales_unclassified|g__Lawsonibacter|s__Lawsonibacter_asaccharolyticus	2|1239|186801|186802||2172004|2108523	0	0	0	0	0	0	0	0	0	0	0	0	0	0	0	0	0	0	4451	0	0	0	0	0	0	0	0	0	0	0	0	0	0	0	0	0	0	0	0	0	0	0	0	0	0	0	0	0
k__Bacteria|p__Firmicutes|c__Clostridia|o__Clostridiales|f__Clostridiales_unclassified|g__Monoglobus	2|1239|186801|186802||2039302	0	0	0	0	0	0	0	0	0	0	0	0	0	0	0	0	0	0	0	0	1207	0	0	0	0	0	0	0	0	979	0	0	0	0	0	0	0	0	773	3116	0	0	0	0	4623	0	848	0
k__Bacteria|p__Firmicutes|c__Clostridia|o__Clostridiales|f__Clostridiales_unclassified|g__Monoglobus|s__Monoglobus_pectinilyticus	2|1239|186801|186802||2039302|1981510	0	0	0	0	0	0	0	0	0	0	0	0	0	0	0	0	0	0	0	0	1207	0	0	0	0	0	0	0	0	979	0	0	0	0	0	0	0	0	773	3116	0	0	0	0	4623	0	848	0
k__Bacteria|p__Firmicutes|c__Clostridia|o__Clostridiales|f__Eubacteriaceae	2|1239|186801|186802|186806	0	0	0	0	0	0	0	0	13472	0	0	0	0	0	0	27662	0	0	0	0	0	0	0	0	11527	417	0	0	0	1119	0	0	0	7003	13627	0	0	24807	5736	0	0	218	420	0	16542	0	0	7021
k__Bacteria|p__Firmicutes|c__Clostridia|o__Clostridiales|f__Eubacteriaceae|g__Anaerofustis	2|1239|186801|186802|186806|264995	0	0	0	0	0	0	0	0	0	0	0	0	0	0	0	0	0	0	0	0	0	0	0	0	0	417	0	0	0	0	0	0	0	0	0	0	0	0	0	0	0	218	0	0	0	0	0	0
k__Bacteria|p__Firmicutes|c__Clostridia|o__Clostridiales|f__Eubacteriaceae|g__Anaerofustis|s__Anaerofustis_stercorihominis	2|1239|186801|186802|186806|264995|214853	0	0	0	0	0	0	0	0	0	0	0	0	0	0	0	0	0	0	0	0	0	0	0	0	0	417	0	0	0	0	0	0	0	0	0	0	0	0	0	0	0	218	0	0	0	0	0	0
k__Bacteria|p__Firmicutes|c__Clostridia|o__Clostridiales|f__Eubacteriaceae|g__Eubacterium	2|1239|186801|186802|186806|1730	0	0	0	0	0	0	0	0	13472	0	0	0	0	0	0	27662	0	0	0	0	0	0	0	0	11527	0	0	0	0	1119	0	0	0	7003	13627	0	0	24807	2998	0	0	0	420	0	16542	0	0	7021
k__Bacteria|p__Firmicutes|c__Clostridia|o__Clostridiales|f__Eubacteriaceae|g__Eubacterium|s__Eubacterium_callanderi	2|1239|186801|186802|186806|1730|53442	0	0	0	0	0	0	0	0	0	0	0	0	0	0	0	2139	0	0	0	0	0	0	0	0	0	0	0	0	0	0	0	0	0	0	13627	0	0	0	1444	0	0	0	0	0	0	0	0	0
k__Bacteria|p__Firmicutes|c__Clostridia|o__Clostridiales|f__Eubacteriaceae|g__Eubacterium|s__Eubacterium_dolichum_CAG_375	2|1239|186801|186802|186806|1730|1263076	0	0	0	0	0	0	0	0	0	0	0	0	0	0	0	0	0	0	0	0	0	0	0	0	11527	0	0	0	0	0	0	0	0	0	0	0	0	0	0	0	0	0	0	0	7161	0	0	0
k__Bacteria|p__Firmicutes|c__Clostridia|o__Clostridiales|f__Eubacteriaceae|g__Eubacterium|s__Eubacterium_eligens	2|1239|186801|186802|186806|1730|39485	0	0	0	0	0	0	0	0	0	0	0	0	0	0	0	0	0	0	0	0	0	0	0	0	0	0	0	0	0	0	0	0	0	0	0	0	0	0	0	0	0	0	0	0	0	0	0	7021
k__Bacteria|p__Firmicutes|c__Clostridia|o__Clostridiales|f__Eubacteriaceae|g__Eubacterium|s__Eubacterium_hallii	2|1239|186801|186802|186806|1730|39488	0	0	0	0	0	0	0	0	4364	0	0	0	0	0	0	0	0	0	0	0	0	0	0	0	0	0	0	0	0	0	0	0	0	0	0	0	0	9667	0	0	0	0	420	0	9381	0	0	0
k__Bacteria|p__Firmicutes|c__Clostridia|o__Clostridiales|f__Eubacteriaceae|g__Eubacterium|s__Eubacterium_limosum	2|1239|186801|186802|186806|1730|1736	0	0	0	0	0	0	0	0	0	0	0	0	0	0	0	0	0	0	0	0	0	0	0	0	0	0	0	0	0	0	0	0	0	0	0	0	0	0	283	0	0	0	0	0	0	0	0	0
k__Bacteria|p__Firmicutes|c__Clostridia|o__Clostridiales|f__Eubacteriaceae|g__Eubacterium|s__Eubacterium_ramulus	2|1239|186801|186802|186806|1730|39490	0	0	0	0	0	0	0	0	0	0	0	0	0	0	0	0	0	0	0	0	0	0	0	0	0	0	0	0	0	0	0	0	0	0	0	0	0	0	0	0	0	0	0	0	0	0	0	0
k__Bacteria|p__Firmicutes|c__Clostridia|o__Clostridiales|f__Eubacteriaceae|g__Eubacterium|s__Eubacterium_sp_CAG_180	2|1239|186801|186802|186806|1730|1262882	0	0	0	0	0	0	0	0	9108	0	0	0	0	0	0	25523	0	0	0	0	0	0	0	0	0	0	0	0	0	0	0	0	0	0	0	0	0	0	1271	0	0	0	0	0	0	0	0	0
k__Bacteria|p__Firmicutes|c__Clostridia|o__Clostridiales|f__Eubacteriaceae|g__Eubacterium|s__Eubacterium_sp_CAG_251	2|1239|186801|186802|186806|1730|1262886	0	0	0	0	0	0	0	0	0	0	0	0	0	0	0	0	0	0	0	0	0	0	0	0	0	0	0	0	0	0	0	0	0	0	0	0	0	0	0	0	0	0	0	0	0	0	0	0
k__Bacteria|p__Firmicutes|c__Clostridia|o__Clostridiales|f__Eubacteriaceae|g__Eubacterium|s__Eubacterium_sp_CAG_274	2|1239|186801|186802|186806|1730|1262888	0	0	0	0	0	0	0	0	0	0	0	0	0	0	0	0	0	0	0	0	0	0	0	0	0	0	0	0	0	0	0	0	0	0	0	0	0	15140	0	0	0	0	0	0	0	0	0	0
k__Bacteria|p__Firmicutes|c__Clostridia|o__Clostridiales|f__Eubacteriaceae|g__Eubacterium|s__Eubacterium_sp_OM08_24	2|1239|186801|186802|186806|1730|2292352	0	0	0	0	0	0	0	0	0	0	0	0	0	0	0	0	0	0	0	0	0	0	0	0	0	0	0	0	0	1119	0	0	0	0	0	0	0	0	0	0	0	0	0	0	0	0	0	0
k__Bacteria|p__Firmicutes|c__Clostridia|o__Clostridiales|f__Eubacteriaceae|g__Eubacterium|s__Eubacterium_ventriosum	2|1239|186801|186802|186806|1730|39496	0	0	0	0	0	0	0	0	0	0	0	0	0	0	0	0	0	0	0	0	0	0	0	0	0	0	0	0	0	0	0	0	0	7003	0	0	0	0	0	0	0	0	0	0	0	0	0	0
k__Bacteria|p__Firmicutes|c__Clostridia|o__Clostridiales|f__Eubacteriaceae|g__Pseudoramibacter	2|1239|186801|186802|186806|113286	0	0	0	0	0	0	0	0	0	0	0	0	0	0	0	0	0	0	0	0	0	0	0	0	0	0	0	0	0	0	0	0	0	0	0	0	0	0	2738	0	0	0	0	0	0	0	0	0
k__Bacteria|p__Firmicutes|c__Clostridia|o__Clostridiales|f__Eubacteriaceae|g__Pseudoramibacter|s__Pseudoramibacter_alactolyticus	2|1239|186801|186802|186806|113286|113287	0	0	0	0	0	0	0	0	0	0	0	0	0	0	0	0	0	0	0	0	0	0	0	0	0	0	0	0	0	0	0	0	0	0	0	0	0	0	2738	0	0	0	0	0	0	0	0	0
k__Bacteria|p__Firmicutes|c__Clostridia|o__Clostridiales|f__Hungateiclostridiaceae	2|1239|186801|186802|2304686	0	0	0	0	0	0	0	0	0	0	0	0	0	0	0	0	0	0	0	0	0	0	0	0	0	0	0	0	0	0	0	0	0	0	0	0	50	0	0	0	0	0	0	0	0	0	0	0
k__Bacteria|p__Firmicutes|c__Clostridia|o__Clostridiales|f__Hungateiclostridiaceae|g__Mageeibacillus	2|1239|186801|186802|2304686|1637257	0	0	0	0	0	0	0	0	0	0	0	0	0	0	0	0	0	0	0	0	0	0	0	0	0	0	0	0	0	0	0	0	0	0	0	0	50	0	0	0	0	0	0	0	0	0	0	0
k__Bacteria|p__Firmicutes|c__Clostridia|o__Clostridiales|f__Hungateiclostridiaceae|g__Mageeibacillus|s__Mageeibacillus_indolicus	2|1239|186801|186802|2304686|1637257|884684	0	0	0	0	0	0	0	0	0	0	0	0	0	0	0	0	0	0	0	0	0	0	0	0	0	0	0	0	0	0	0	0	0	0	0	0	50	0	0	0	0	0	0	0	0	0	0	0
k__Bacteria|p__Firmicutes|c__Clostridia|o__Clostridiales|f__Lachnospiraceae	2|1239|186801|186802|186803	3573	328607	613553	2788	0	46181	1832520	2368236	449206	4470	190095	445581	31452	0	0	355554	0	0	122916	126992	64649	22838	140380	186354	199505	2325986	291429	240852	25396	100750	541755	401828	0	452776	208619	0	19165	4036600	784863	286310	36706	509874	435423	822451	2016555	534313	86466	1611299
k__Bacteria|p__Firmicutes|c__Clostridia|o__Clostridiales|f__Lachnospiraceae|g__Anaerostipes	2|1239|186801|186802|186803|207244	0	0	0	0	0	0	0	0	0	0	0	0	0	0	0	0	0	0	0	0	0	0	0	0	0	0	0	0	0	26360	0	0	0	7374	0	0	0	2469	0	0	0	0	0	0	50525	0	18623	4130
k__Bacteria|p__Firmicutes|c__Clostridia|o__Clostridiales|f__Lachnospiraceae|g__Anaerostipes|s__Anaerostipes_hadrus	2|1239|186801|186802|186803|207244|649756	0	0	0	0	0	0	0	0	0	0	0	0	0	0	0	0	0	0	0	0	0	0	0	0	0	0	0	0	0	26360	0	0	0	7374	0	0	0	2469	0	0	0	0	0	0	50525	0	18623	4130
k__Bacteria|p__Firmicutes|c__Clostridia|o__Clostridiales|f__Lachnospiraceae|g__Anaerotignum	2|1239|186801|186802|186803|2039240	0	0	0	0	0	0	0	0	0	0	0	0	0	0	0	145	0	0	0	0	0	0	0	0	0	0	0	0	0	0	0	0	0	0	0	0	0	0	0	0	0	0	0	0	486	0	0	0
k__Bacteria|p__Firmicutes|c__Clostridia|o__Clostridiales|f__Lachnospiraceae|g__Anaerotignum|s__Anaerotignum_lactatifermentans	2|1239|186801|186802|186803|2039240|160404	0	0	0	0	0	0	0	0	0	0	0	0	0	0	0	145	0	0	0	0	0	0	0	0	0	0	0	0	0	0	0	0	0	0	0	0	0	0	0	0	0	0	0	0	486	0	0	0
k__Bacteria|p__Firmicutes|c__Clostridia|o__Clostridiales|f__Lachnospiraceae|g__Blautia	2|1239|186801|186802|186803|572511	0	16258	189188	1901	0	21263	1680693	1782081	33076	4470	34344	97214	4718	0	0	2847	0	0	52397	4351	0	7461	85830	36832	107237	2007785	272023	215144	15751	3442	410700	31904	0	183617	0	0	0	3710595	568930	111588	310	432200	208918	593502	1567403	0	13317	1482068
k__Bacteria|p__Firmicutes|c__Clostridia|o__Clostridiales|f__Lachnospiraceae|g__Blautia|s__Blautia_coccoides	2|1239|186801|186802|186803|572511|1532	0	1080	91552	0	0	0	1318	74977	0	0	0	373	0	0	0	0	0	0	0	0	0	7461	7979	29772	0	42924	0	2939	0	0	116208	0	0	0	0	0	0	5036	403	62387	310	25513	81369	27722	0	0	0	526
k__Bacteria|p__Firmicutes|c__Clostridia|o__Clostridiales|f__Lachnospiraceae|g__Blautia|s__Blautia_hansenii	2|1239|186801|186802|186803|572511|1322	0	0	0	0	0	0	1791	0	0	0	0	0	0	0	0	0	0	0	0	0	0	0	0	0	0	0	0	0	0	0	0	0	0	0	0	0	0	0	0	0	0	0	0	0	74483	0	0	0
k__Bacteria|p__Firmicutes|c__Clostridia|o__Clostridiales|f__Lachnospiraceae|g__Blautia|s__Blautia_hydrogenotrophica	2|1239|186801|186802|186803|572511|53443	0	0	0	0	0	0	0	2146	0	0	0	338	0	0	0	0	0	0	0	0	0	0	0	0	0	0	0	0	3934	0	5745	31307	0	0	0	0	0	0	0	0	0	0	0	3896	14582	0	0	0
k__Bacteria|p__Firmicutes|c__Clostridia|o__Clostridiales|f__Lachnospiraceae|g__Blautia|s__Blautia_obeum	2|1239|186801|186802|186803|572511|40520	0	0	0	1901	0	0	0	0	32102	0	34344	0	0	0	0	2847	0	0	0	0	0	0	0	0	0	0	0	0	0	3442	0	0	0	92269	0	0	0	0	187116	0	0	0	0	0	0	0	6767	2306
k__Bacteria|p__Firmicutes|c__Clostridia|o__Clostridiales|f__Lachnospiraceae|g__Blautia|s__Blautia_producta	2|1239|186801|186802|186803|572511|33035	0	0	0	0	0	0	12405	0	0	0	0	25534	0	0	0	0	0	0	0	4351	0	0	0	0	0	146581	26102	0	243	0	0	597	0	9523	0	0	0	0	7269	10994	0	12020	2983	0	3699	0	0	0
k__Bacteria|p__Firmicutes|c__Clostridia|o__Clostridiales|f__Lachnospiraceae|g__Blautia|s__Blautia_sp_An249	2|1239|186801|186802|186803|572511|1965603	0	0	0	0	0	0	0	0	0	0	0	0	0	0	0	0	0	0	0	0	0	0	0	0	0	0	0	0	0	0	0	0	0	0	0	0	0	0	0	0	0	0	2153	0	0	0	0	0
k__Bacteria|p__Firmicutes|c__Clostridia|o__Clostridiales|f__Lachnospiraceae|g__Blautia|s__Blautia_sp_CAG_257	2|1239|186801|186802|186803|572511|1262756	0	0	0	0	0	0	418	311711	0	0	0	48480	0	0	0	0	0	0	52397	0	0	0	0	0	0	0	0	133325	0	0	1881	0	0	739	0	0	0	6010	1776	0	0	0	0	307755	144788	0	0	34611
k__Bacteria|p__Firmicutes|c__Clostridia|o__Clostridiales|f__Lachnospiraceae|g__Blautia|s__Blautia_wexlerae	2|1239|186801|186802|186803|572511|418240	0	0	0	0	0	0	53317	0	810	0	0	0	0	0	0	0	0	0	0	0	0	0	0	0	0	0	0	0	0	0	0	0	0	0	0	0	0	20258	0	0	0	0	99234	0	245713	0	0	0
k__Bacteria|p__Firmicutes|c__Clostridia|o__Clostridiales|f__Lachnospiraceae|g__Blautia|s__Ruminococcus_gnavus	2|1239|186801|186802|186803|572511|33038	0	15178	97636	0	0	21263	1583720	1393247	0	4470	0	22489	4718	0	0	0	0	0	0	0	0	0	77851	7060	107237	1818280	245921	78880	11574	0	286866	0	0	0	0	0	0	3679291	369992	38207	0	394667	23179	254129	545029	0	0	1444625
k__Bacteria|p__Firmicutes|c__Clostridia|o__Clostridiales|f__Lachnospiraceae|g__Blautia|s__Ruminococcus_torques	2|1239|186801|186802|186803|572511|33039	0	0	0	0	0	0	27724	0	164	0	0	0	0	0	0	0	0	0	0	0	0	0	0	0	0	0	0	0	0	0	0	0	0	81086	0	0	0	0	2374	0	0	0	0	0	539109	0	6550	0
k__Bacteria|p__Firmicutes|c__Clostridia|o__Clostridiales|f__Lachnospiraceae|g__Coprococcus	2|1239|186801|186802|186803|33042	0	0	0	0	0	0	0	0	15369	0	99842	0	0	0	0	13184	0	0	0	0	0	0	0	0	0	0	0	0	0	43610	0	0	0	61472	0	0	760	3603	0	0	0	0	0	0	0	392623	7739	0
k__Bacteria|p__Firmicutes|c__Clostridia|o__Clostridiales|f__Lachnospiraceae|g__Coprococcus|s__Coprococcus_catus	2|1239|186801|186802|186803|33042|116085	0	0	0	0	0	0	0	0	6762	0	4096	0	0	0	0	0	0	0	0	0	0	0	0	0	0	0	0	0	0	2187	0	0	0	24462	0	0	760	3603	0	0	0	0	0	0	0	0	4238	0
k__Bacteria|p__Firmicutes|c__Clostridia|o__Clostridiales|f__Lachnospiraceae|g__Coprococcus|s__Coprococcus_comes	2|1239|186801|186802|186803|33042|410072	0	0	0	0	0	0	0	0	8607	0	95746	0	0	0	0	13184	0	0	0	0	0	0	0	0	0	0	0	0	0	41423	0	0	0	37010	0	0	0	0	0	0	0	0	0	0	0	392623	3501	0
k__Bacteria|p__Firmicutes|c__Clostridia|o__Clostridiales|f__Lachnospiraceae|g__Coprococcus|s__Coprococcus_eutactus	2|1239|186801|186802|186803|33042|33043	0	0	0	0	0	0	0	0	0	0	0	0	0	0	0	0	0	0	0	0	0	0	0	0	0	0	0	0	0	0	0	0	0	0	0	0	0	0	0	0	0	0	0	0	0	0	0	0
k__Bacteria|p__Firmicutes|c__Clostridia|o__Clostridiales|f__Lachnospiraceae|g__Dorea	2|1239|186801|186802|186803|189330	0	0	0	0	0	0	3192	188209	5672	0	16749	4039	0	0	0	0	0	0	0	0	0	0	0	0	0	0	2290	6441	0	3852	6790	0	0	14652	17148	0	0	0	392	1399	0	0	1145	74090	35427	0	18190	22477
k__Bacteria|p__Firmicutes|c__Clostridia|o__Clostridiales|f__Lachnospiraceae|g__Dorea|s__Dorea_formicigenerans	2|1239|186801|186802|186803|189330|39486	0	0	0	0	0	0	0	0	2917	0	5113	0	0	0	0	0	0	0	0	0	0	0	0	0	0	0	2290	0	0	3462	0	0	0	1850	0	0	0	0	0	0	0	0	1145	0	0	0	0	16032
k__Bacteria|p__Firmicutes|c__Clostridia|o__Clostridiales|f__Lachnospiraceae|g__Dorea|s__Dorea_longicatena	2|1239|186801|186802|186803|189330|88431	0	0	0	0	0	0	0	0	2755	0	11636	0	0	0	0	0	0	0	0	0	0	0	0	0	0	0	0	0	0	390	0	0	0	0	0	0	0	0	0	0	0	0	0	0	0	0	18190	0
k__Bacteria|p__Firmicutes|c__Clostridia|o__Clostridiales|f__Lachnospiraceae|g__Dorea|s__Dorea_sp_CAG_317	2|1239|186801|186802|186803|189330|1262873	0	0	0	0	0	0	3192	188209	0	0	0	4039	0	0	0	0	0	0	0	0	0	0	0	0	0	0	0	6441	0	0	6790	0	0	12802	0	0	0	0	0	1399	0	0	0	74090	35427	0	0	6445
k__Bacteria|p__Firmicutes|c__Clostridia|o__Clostridiales|f__Lachnospiraceae|g__Dorea|s__Dorea_sp_D27	2|1239|186801|186802|186803|189330|658665	0	0	0	0	0	0	0	0	0	0	0	0	0	0	0	0	0	0	0	0	0	0	0	0	0	0	0	0	0	0	0	0	0	0	17148	0	0	0	392	0	0	0	0	0	0	0	0	0
k__Bacteria|p__Firmicutes|c__Clostridia|o__Clostridiales|f__Lachnospiraceae|g__Eisenbergiella	2|1239|186801|186802|186803|1432051	0	3467	406768	0	0	0	0	288280	154520	0	39160	161530	1196	0	0	140265	0	0	40337	2093	0	0	2937	54715	0	160	5162	75	7691	17553	37412	343144	0	148420	144586	0	18405	12892	74519	19379	7677	13345	126180	93572	59831	0	15514	20675
k__Bacteria|p__Firmicutes|c__Clostridia|o__Clostridiales|f__Lachnospiraceae|g__Eisenbergiella|s__Eisenbergiella_massiliensis	2|1239|186801|186802|186803|1432051|1720294	0	3467	406768	0	0	0	0	283226	130719	0	0	24920	0	0	0	54363	0	0	14037	0	0	0	2937	54715	0	0	5162	75	7691	0	9561	33146	0	148420	0	0	0	5900	74519	19379	0	13345	126180	91797	59831	0	0	6017
k__Bacteria|p__Firmicutes|c__Clostridia|o__Clostridiales|f__Lachnospiraceae|g__Eisenbergiella|s__Eisenbergiella_tayi	2|1239|186801|186802|186803|1432051|1432052	0	0	0	0	0	0	0	5054	23801	0	39160	136610	1196	0	0	85902	0	0	26300	2093	0	0	0	0	0	160	0	0	0	17553	27851	309998	0	0	144586	0	18405	6992	0	0	7677	0	0	1775	0	0	15514	14658
k__Bacteria|p__Firmicutes|c__Clostridia|o__Clostridiales|f__Lachnospiraceae|g__Faecalicatena	2|1239|186801|186802|186803|2005359	0	0	0	0	0	0	0	0	0	0	0	0	0	0	0	0	0	0	0	0	0	0	0	0	0	0	0	0	0	0	0	0	0	0	0	0	0	0	0	0	0	2850	16865	0	0	0	0	0
k__Bacteria|p__Firmicutes|c__Clostridia|o__Clostridiales|f__Lachnospiraceae|g__Faecalicatena|s__Faecalicatena_orotica	2|1239|186801|186802|186803|2005359|1544	0	0	0	0	0	0	0	0	0	0	0	0	0	0	0	0	0	0	0	0	0	0	0	0	0	0	0	0	0	0	0	0	0	0	0	0	0	0	0	0	0	2850	16865	0	0	0	0	0
k__Bacteria|p__Firmicutes|c__Clostridia|o__Clostridiales|f__Lachnospiraceae|g__Fusicatenibacter	2|1239|186801|186802|186803|1407607	0	0	0	0	0	0	11198	0	18849	0	0	0	0	0	0	0	0	0	0	0	0	0	0	0	0	0	0	0	0	5933	0	0	0	0	0	0	0	289494	0	0	0	0	4017	0	3138	129491	13083	74773
k__Bacteria|p__Firmicutes|c__Clostridia|o__Clostridiales|f__Lachnospiraceae|g__Fusicatenibacter|s__Fusicatenibacter_saccharivorans	2|1239|186801|186802|186803|1407607|1150298	0	0	0	0	0	0	11198	0	18849	0	0	0	0	0	0	0	0	0	0	0	0	0	0	0	0	0	0	0	0	5933	0	0	0	0	0	0	0	289494	0	0	0	0	4017	0	3138	129491	13083	74773
k__Bacteria|p__Firmicutes|c__Clostridia|o__Clostridiales|f__Lachnospiraceae|g__Lachnoclostridium	2|1239|186801|186802|186803|1506553	0	308882	17597	0	0	0	0	92347	130998	0	0	61197	24935	0	0	161902	0	0	9926	20915	64649	0	51613	94807	0	25528	0	0	0	0	55251	23524	0	24847	46037	0	0	437	26308	122827	28719	52764	60088	15430	121802	0	0	1751
k__Bacteria|p__Firmicutes|c__Clostridia|o__Clostridiales|f__Lachnospiraceae|g__Lachnoclostridium|s__Clostridium_aldenense	2|1239|186801|186802|186803|1506553|358742	0	0	0	0	0	0	0	0	0	0	0	5267	0	0	0	6480	0	0	0	1262	0	0	0	0	0	0	0	0	0	0	0	0	0	0	0	0	0	0	0	0	0	0	0	0	0	0	0	0
k__Bacteria|p__Firmicutes|c__Clostridia|o__Clostridiales|f__Lachnospiraceae|g__Lachnoclostridium|s__Clostridium_asparagiforme	2|1239|186801|186802|186803|1506553|333367	0	0	0	0	0	0	0	14631	2085	0	0	0	0	0	0	0	0	0	0	0	0	0	0	0	0	0	0	0	0	0	0	0	0	0	0	0	0	0	0	0	0	0	0	0	0	0	0	0
k__Bacteria|p__Firmicutes|c__Clostridia|o__Clostridiales|f__Lachnospiraceae|g__Lachnoclostridium|s__Clostridium_bolteae	2|1239|186801|186802|186803|1506553|208479	0	0	0	0	0	0	0	37422	0	0	0	4630	16210	0	0	44441	0	0	6040	0	0	0	0	0	0	0	0	0	0	0	0	0	0	2905	0	0	0	0	0	18627	0	0	0	0	0	0	0	0
k__Bacteria|p__Firmicutes|c__Clostridia|o__Clostridiales|f__Lachnospiraceae|g__Lachnoclostridium|s__Clostridium_citroniae	2|1239|186801|186802|186803|1506553|358743	0	973	0	0	0	0	0	4717	0	0	0	0	3677	0	0	0	0	0	0	0	0	0	0	0	0	0	0	0	0	0	0	0	0	7842	0	0	0	0	0	10033	0	0	0	0	0	0	0	0
k__Bacteria|p__Firmicutes|c__Clostridia|o__Clostridiales|f__Lachnospiraceae|g__Lachnoclostridium|s__Clostridium_clostridioforme	2|1239|186801|186802|186803|1506553|1531	0	298642	2319	0	0	0	0	0	0	0	0	0	0	0	0	0	0	0	0	17257	0	0	35996	183	0	390	0	0	0	0	0	0	0	0	0	0	0	0	0	14520	0	21455	3090	0	3376	0	0	0
k__Bacteria|p__Firmicutes|c__Clostridia|o__Clostridiales|f__Lachnospiraceae|g__Lachnoclostridium|s__Clostridium_lavalense	2|1239|186801|186802|186803|1506553|460384	0	0	13349	0	0	0	0	12351	67623	0	0	4112	0	0	0	106723	0	0	0	0	0	0	0	0	0	0	0	0	0	0	0	0	0	13832	0	0	0	0	0	0	0	0	0	0	0	0	0	0
k__Bacteria|p__Firmicutes|c__Clostridia|o__Clostridiales|f__Lachnospiraceae|g__Lachnoclostridium|s__Clostridium_scindens	2|1239|186801|186802|186803|1506553|29347	0	994	0	0	0	0	0	22812	60074	0	0	5298	0	0	0	0	0	0	0	2396	0	0	1997	0	0	18288	0	0	0	0	55251	23524	0	268	0	0	0	437	26308	35511	28719	14002	900	9801	111188	0	0	88
k__Bacteria|p__Firmicutes|c__Clostridia|o__Clostridiales|f__Lachnospiraceae|g__Lachnoclostridium|s__Clostridium_symbiosum	2|1239|186801|186802|186803|1506553|1512	0	8273	1929	0	0	0	0	414	0	0	0	39941	5048	0	0	0	0	0	3886	0	0	0	13620	2173	0	1393	0	0	0	0	0	0	0	0	0	0	0	0	0	0	0	17307	8011	0	7238	0	0	1663
k__Bacteria|p__Firmicutes|c__Clostridia|o__Clostridiales|f__Lachnospiraceae|g__Lachnoclostridium|s__Lachnoclostridium_sp_An118	2|1239|186801|186802|186803|1506553|1965547	0	0	0	0	0	0	0	0	0	0	0	1949	0	0	0	0	0	0	0	0	0	0	0	0	0	0	0	0	0	0	0	0	0	0	0	0	0	0	0	0	0	0	0	0	0	0	0	0
k__Bacteria|p__Firmicutes|c__Clostridia|o__Clostridiales|f__Lachnospiraceae|g__Lachnoclostridium|s__Lachnoclostridium_sp_An138	2|1239|186801|186802|186803|1506553|1965560	0	0	0	0	0	0	0	0	1216	0	0	0	0	0	0	0	0	0	0	0	0	0	0	0	0	0	0	0	0	0	0	0	0	0	0	0	0	0	0	0	0	0	0	0	0	0	0	0
k__Bacteria|p__Firmicutes|c__Clostridia|o__Clostridiales|f__Lachnospiraceae|g__Lachnoclostridium|s__Lachnoclostridium_sp_An14	2|1239|186801|186802|186803|1506553|1965562	0	0	0	0	0	0	0	0	0	0	0	0	0	0	0	0	0	0	0	0	0	0	0	0	0	0	0	0	0	0	0	0	0	0	0	0	0	0	0	0	0	0	0	5629	0	0	0	0
k__Bacteria|p__Firmicutes|c__Clostridia|o__Clostridiales|f__Lachnospiraceae|g__Lachnoclostridium|s__Lachnoclostridium_sp_An298	2|1239|186801|186802|186803|1506553|1965627	0	0	0	0	0	0	0	0	0	0	0	0	0	0	0	0	0	0	0	0	0	0	0	0	0	5457	0	0	0	0	0	0	0	0	0	0	0	0	0	0	0	0	0	0	0	0	0	0
k__Bacteria|p__Firmicutes|c__Clostridia|o__Clostridiales|f__Lachnospiraceae|g__Lachnoclostridium|s__Lachnoclostridium_sp_An76	2|1239|186801|186802|186803|1506553|1965654	0	0	0	0	0	0	0	0	0	0	0	0	0	0	0	4258	0	0	0	0	64649	0	0	92451	0	0	0	0	0	0	0	0	0	0	46037	0	0	0	0	44136	0	0	48087	0	0	0	0	0
k__Bacteria|p__Firmicutes|c__Clostridia|o__Clostridiales|f__Lachnospiraceae|g__Lachnospira	2|1239|186801|186802|186803|28050	0	0	0	0	0	0	0	0	0	0	0	0	0	0	0	0	0	0	0	0	0	0	0	0	0	0	0	0	0	0	0	0	0	8179	0	0	0	0	0	0	0	0	0	0	0	0	0	0
k__Bacteria|p__Firmicutes|c__Clostridia|o__Clostridiales|f__Lachnospiraceae|g__Lachnospiraceae_unclassified	2|1239|186801|186802|186803|	0	0	0	0	0	0	0	0	5022	0	0	0	0	0	0	0	0	0	9378	0	0	0	0	0	1148	0	0	0	0	0	0	0	0	0	0	0	0	0	0	0	0	0	0	0	4836	0	0	0
k__Bacteria|p__Firmicutes|c__Clostridia|o__Clostridiales|f__Lachnospiraceae|g__Lachnospiraceae_unclassified|s__Eubacterium_rectale	2|1239|186801|186802|186803||39491	0	0	0	0	0	0	0	0	5022	0	0	0	0	0	0	0	0	0	9378	0	0	0	0	0	0	0	0	0	0	0	0	0	0	0	0	0	0	0	0	0	0	0	0	0	4836	0	0	0
k__Bacteria|p__Firmicutes|c__Clostridia|o__Clostridiales|f__Lachnospiraceae|g__Lachnospiraceae_unclassified|s__Lachnospiraceae_bacterium_2_1_46FAA	2|1239|186801|186802|186803||742723	0	0	0	0	0	0	0	0	0	0	0	0	0	0	0	0	0	0	0	0	0	0	0	0	1148	0	0	0	0	0	0	0	0	0	0	0	0	0	0	0	0	0	0	0	0	0	0	0
k__Bacteria|p__Firmicutes|c__Clostridia|o__Clostridiales|f__Lachnospiraceae|g__Lachnospira|s__Lachnospira_pectinoschiza	2|1239|186801|186802|186803|28050|28052	0	0	0	0	0	0	0	0	0	0	0	0	0	0	0	0	0	0	0	0	0	0	0	0	0	0	0	0	0	0	0	0	0	8179	0	0	0	0	0	0	0	0	0	0	0	0	0	0
k__Bacteria|p__Firmicutes|c__Clostridia|o__Clostridiales|f__Lachnospiraceae|g__Murimonas	2|1239|186801|186802|186803|1774128	0	0	0	0	0	0	0	0	0	0	0	1062	0	0	0	0	0	0	0	0	0	0	0	0	0	0	0	0	0	0	0	1429	0	88	0	0	0	0	0	0	0	0	0	0	0	0	0	0
k__Bacteria|p__Firmicutes|c__Clostridia|o__Clostridiales|f__Lachnospiraceae|g__Murimonas|s__Murimonas_intestini	2|1239|186801|186802|186803|1774128|1337051	0	0	0	0	0	0	0	0	0	0	0	1062	0	0	0	0	0	0	0	0	0	0	0	0	0	0	0	0	0	0	0	1429	0	88	0	0	0	0	0	0	0	0	0	0	0	0	0	0
k__Bacteria|p__Firmicutes|c__Clostridia|o__Clostridiales|f__Lachnospiraceae|g__Roseburia	2|1239|186801|186802|186803|841	0	0	0	0	0	0	0	0	13666	0	0	0	0	0	0	0	0	0	0	0	0	0	0	0	0	0	0	0	0	0	0	0	0	3314	0	0	0	11945	681	0	0	8715	0	0	0	0	0	2407
k__Bacteria|p__Firmicutes|c__Clostridia|o__Clostridiales|f__Lachnospiraceae|g__Roseburia|s__Roseburia_faecis	2|1239|186801|186802|186803|841|301302	0	0	0	0	0	0	0	0	0	0	0	0	0	0	0	0	0	0	0	0	0	0	0	0	0	0	0	0	0	0	0	0	0	0	0	0	0	0	681	0	0	0	0	0	0	0	0	0
k__Bacteria|p__Firmicutes|c__Clostridia|o__Clostridiales|f__Lachnospiraceae|g__Roseburia|s__Roseburia_hominis	2|1239|186801|186802|186803|841|301301	0	0	0	0	0	0	0	0	10295	0	0	0	0	0	0	0	0	0	0	0	0	0	0	0	0	0	0	0	0	0	0	0	0	0	0	0	0	11945	0	0	0	0	0	0	0	0	0	2407
k__Bacteria|p__Firmicutes|c__Clostridia|o__Clostridiales|f__Lachnospiraceae|g__Roseburia|s__Roseburia_intestinalis	2|1239|186801|186802|186803|841|166486	0	0	0	0	0	0	0	0	0	0	0	0	0	0	0	0	0	0	0	0	0	0	0	0	0	0	0	0	0	0	0	0	0	0	0	0	0	0	0	0	0	8715	0	0	0	0	0	0
k__Bacteria|p__Firmicutes|c__Clostridia|o__Clostridiales|f__Lachnospiraceae|g__Roseburia|s__Roseburia_inulinivorans	2|1239|186801|186802|186803|841|360807	0	0	0	0	0	0	0	0	0	0	0	0	0	0	0	0	0	0	0	0	0	0	0	0	0	0	0	0	0	0	0	0	0	0	0	0	0	0	0	0	0	0	0	0	0	0	0	0
k__Bacteria|p__Firmicutes|c__Clostridia|o__Clostridiales|f__Lachnospiraceae|g__Roseburia|s__Roseburia_sp_CAG_182	2|1239|186801|186802|186803|841|1262942	0	0	0	0	0	0	0	0	3371	0	0	0	0	0	0	0	0	0	0	0	0	0	0	0	0	0	0	0	0	0	0	0	0	0	0	0	0	0	0	0	0	0	0	0	0	0	0	0
k__Bacteria|p__Firmicutes|c__Clostridia|o__Clostridiales|f__Lachnospiraceae|g__Roseburia|s__Roseburia_sp_CAG_303	2|1239|186801|186802|186803|841|1262944	0	0	0	0	0	0	0	0	0	0	0	0	0	0	0	0	0	0	0	0	0	0	0	0	0	0	0	0	0	0	0	0	0	3314	0	0	0	0	0	0	0	0	0	0	0	0	0	0
k__Bacteria|p__Firmicutes|c__Clostridia|o__Clostridiales|f__Lachnospiraceae|g__Roseburia|s__Roseburia_sp_CAG_471	2|1239|186801|186802|186803|841|1262948	0	0	0	0	0	0	0	0	0	0	0	0	0	0	0	0	0	0	0	0	0	0	0	0	0	0	0	0	0	0	0	0	0	0	0	0	0	0	0	0	0	0	0	0	0	0	0	0
k__Bacteria|p__Firmicutes|c__Clostridia|o__Clostridiales|f__Lachnospiraceae|g__Sellimonas	2|1239|186801|186802|186803|1769710	3573	0	0	887	0	24918	137437	17319	72034	0	0	120539	603	0	0	37211	0	0	10878	99633	0	15377	0	0	91120	292513	11954	19192	1954	0	31602	1827	0	813	848	0	0	5165	114033	31117	0	0	0	44718	173107	12199	0	0
k__Bacteria|p__Firmicutes|c__Clostridia|o__Clostridiales|f__Lachnospiraceae|g__Sellimonas|s__Sellimonas_intestinalis	2|1239|186801|186802|186803|1769710|1653434	3573	0	0	887	0	24918	137437	17319	72034	0	0	120539	603	0	0	37211	0	0	10878	99633	0	15377	0	0	91120	292513	11954	19192	1954	0	31602	1827	0	813	848	0	0	5165	114033	31117	0	0	0	44718	173107	12199	0	0
k__Bacteria|p__Firmicutes|c__Clostridia|o__Clostridiales|f__Lachnospiraceae|g__Tyzzerella	2|1239|186801|186802|186803|1506577	0	0	0	0	0	0	0	0	0	0	0	0	0	0	0	0	0	0	0	0	0	0	0	0	0	0	0	0	0	0	0	0	0	0	0	0	0	0	0	0	0	0	18210	1139	0	0	0	3018
k__Bacteria|p__Firmicutes|c__Clostridia|o__Clostridiales|f__Lachnospiraceae|g__Tyzzerella|s__Tyzzerella_nexilis	2|1239|186801|186802|186803|1506577|29361	0	0	0	0	0	0	0	0	0	0	0	0	0	0	0	0	0	0	0	0	0	0	0	0	0	0	0	0	0	0	0	0	0	0	0	0	0	0	0	0	0	0	18210	1139	0	0	0	3018
k__Bacteria|p__Firmicutes|c__Clostridia|o__Clostridiales|f__Oscillospiraceae	2|1239|186801|186802|216572	0	0	0	0	0	0	0	0	0	0	138	20314	0	0	0	0	0	0	0	0	0	0	0	0	0	0	0	0	0	0	37061	0	0	0	0	0	0	0	0	0	0	0	0	0	0	0	0	4325
k__Bacteria|p__Firmicutes|c__Clostridia|o__Clostridiales|f__Oscillospiraceae|g__Oscillibacter	2|1239|186801|186802|216572|459786	0	0	0	0	0	0	0	0	0	0	138	20314	0	0	0	0	0	0	0	0	0	0	0	0	0	0	0	0	0	0	37061	0	0	0	0	0	0	0	0	0	0	0	0	0	0	0	0	4325
k__Bacteria|p__Firmicutes|c__Clostridia|o__Clostridiales|f__Oscillospiraceae|g__Oscillibacter|s__Oscillibacter_sp_CAG_241	2|1239|186801|186802|216572|459786|1262911	0	0	0	0	0	0	0	0	0	0	138	20314	0	0	0	0	0	0	0	0	0	0	0	0	0	0	0	0	0	0	37061	0	0	0	0	0	0	0	0	0	0	0	0	0	0	0	0	4325
k__Bacteria|p__Firmicutes|c__Clostridia|o__Clostridiales|f__Peptococcaceae	2|1239|186801|186802|186807	0	0	0	0	0	0	0	0	0	0	0	0	0	0	0	0	0	0	0	0	0	0	0	0	1901	0	0	0	38352	2633	0	0	0	0	0	3639	0	0	0	0	0	0	1996	0	0	0	505	0
k__Bacteria|p__Firmicutes|c__Clostridia|o__Clostridiales|f__Peptococcaceae|g__Peptococcus	2|1239|186801|186802|186807|2740	0	0	0	0	0	0	0	0	0	0	0	0	0	0	0	0	0	0	0	0	0	0	0	0	1901	0	0	0	38352	2633	0	0	0	0	0	3639	0	0	0	0	0	0	1996	0	0	0	505	0
k__Bacteria|p__Firmicutes|c__Clostridia|o__Clostridiales|f__Peptococcaceae|g__Peptococcus|s__Peptococcus_niger	2|1239|186801|186802|186807|2740|2741	0	0	0	0	0	0	0	0	0	0	0	0	0	0	0	0	0	0	0	0	0	0	0	0	1901	0	0	0	38352	2633	0	0	0	0	0	3639	0	0	0	0	0	0	1996	0	0	0	505	0
k__Bacteria|p__Firmicutes|c__Clostridia|o__Clostridiales|f__Peptostreptococcaceae	2|1239|186801|186802|186804	0	0	665	0	0	0	0	0	0	0	0	0	0	0	0	0	0	37099	0	0	4876	0	0	0	0	0	348	0	147182	0	2624	1944	0	0	0	0	12105	9312	0	0	0	0	0	0	0	0	0	0
k__Bacteria|p__Firmicutes|c__Clostridia|o__Clostridiales|f__Peptostreptococcaceae|g__Clostridioides	2|1239|186801|186802|186804|1870884	0	0	665	0	0	0	0	0	0	0	0	0	0	0	0	0	0	0	0	0	0	0	0	0	0	0	0	0	0	0	2624	0	0	0	0	0	0	0	0	0	0	0	0	0	0	0	0	0
k__Bacteria|p__Firmicutes|c__Clostridia|o__Clostridiales|f__Peptostreptococcaceae|g__Clostridioides|s__Clostridioides_difficile	2|1239|186801|186802|186804|1870884|1496	0	0	665	0	0	0	0	0	0	0	0	0	0	0	0	0	0	0	0	0	0	0	0	0	0	0	0	0	0	0	2624	0	0	0	0	0	0	0	0	0	0	0	0	0	0	0	0	0
k__Bacteria|p__Firmicutes|c__Clostridia|o__Clostridiales|f__Peptostreptococcaceae|g__Intestinibacter	2|1239|186801|186802|186804|1505657	0	0	0	0	0	0	0	0	0	0	0	0	0	0	0	0	0	0	0	0	4876	0	0	0	0	0	0	0	0	0	0	0	0	0	0	0	0	9312	0	0	0	0	0	0	0	0	0	0
k__Bacteria|p__Firmicutes|c__Clostridia|o__Clostridiales|f__Peptostreptococcaceae|g__Intestinibacter|s__Intestinibacter_bartlettii	2|1239|186801|186802|186804|1505657|261299	0	0	0	0	0	0	0	0	0	0	0	0	0	0	0	0	0	0	0	0	4876	0	0	0	0	0	0	0	0	0	0	0	0	0	0	0	0	9312	0	0	0	0	0	0	0	0	0	0
k__Bacteria|p__Firmicutes|c__Clostridia|o__Clostridiales|f__Peptostreptococcaceae|g__Peptostreptococcus	2|1239|186801|186802|186804|1257	0	0	0	0	0	0	0	0	0	0	0	0	0	0	0	0	0	37099	0	0	0	0	0	0	0	0	348	0	147182	0	0	1944	0	0	0	0	12105	0	0	0	0	0	0	0	0	0	0	0
k__Bacteria|p__Firmicutes|c__Clostridia|o__Clostridiales|f__Peptostreptococcaceae|g__Peptostreptococcus|s__Peptostreptococcus_anaerobius	2|1239|186801|186802|186804|1257|1261	0	0	0	0	0	0	0	0	0	0	0	0	0	0	0	0	0	37099	0	0	0	0	0	0	0	0	348	0	147182	0	0	1944	0	0	0	0	12105	0	0	0	0	0	0	0	0	0	0	0
k__Bacteria|p__Firmicutes|c__Clostridia|o__Clostridiales|f__Ruminococcaceae	2|1239|186801|186802|541000	0	1677	0	0	0	0	0	96637	81100	0	108848	74120	293904	0	0	302476	17176	0	67037	810	1125	5219	138	61192	6594	34646	13641	36179	2121	49459	59656	34073	0	896231	79560	0	149445	28704	406882	37091	19289	42109	205320	27532	39828	0	6107	30592
k__Bacteria|p__Firmicutes|c__Clostridia|o__Clostridiales|f__Ruminococcaceae|g__Agathobaculum	2|1239|186801|186802|541000|2048137	0	0	0	0	0	0	0	0	0	0	0	0	0	0	0	0	0	0	3762	0	0	0	0	0	0	0	0	0	0	0	0	0	0	0	0	0	0	2141	0	0	0	0	0	0	0	0	0	0
k__Bacteria|p__Firmicutes|c__Clostridia|o__Clostridiales|f__Ruminococcaceae|g__Agathobaculum|s__Agathobaculum_butyriciproducens	2|1239|186801|186802|541000|2048137|1628085	0	0	0	0	0	0	0	0	0	0	0	0	0	0	0	0	0	0	3762	0	0	0	0	0	0	0	0	0	0	0	0	0	0	0	0	0	0	2141	0	0	0	0	0	0	0	0	0	0
k__Bacteria|p__Firmicutes|c__Clostridia|o__Clostridiales|f__Ruminococcaceae|g__Anaerofilum	2|1239|186801|186802|541000|52784	0	0	0	0	0	0	0	0	0	0	0	0	0	0	0	0	0	0	0	0	0	0	0	0	0	0	0	0	0	0	458	0	0	0	0	0	0	0	0	0	0	0	0	0	0	0	0	0
k__Bacteria|p__Firmicutes|c__Clostridia|o__Clostridiales|f__Ruminococcaceae|g__Anaerofilum|s__Anaerofilum_sp_An201	2|1239|186801|186802|541000|52784|1965588	0	0	0	0	0	0	0	0	0	0	0	0	0	0	0	0	0	0	0	0	0	0	0	0	0	0	0	0	0	0	458	0	0	0	0	0	0	0	0	0	0	0	0	0	0	0	0	0
k__Bacteria|p__Firmicutes|c__Clostridia|o__Clostridiales|f__Ruminococcaceae|g__Anaeromassilibacillus	2|1239|186801|186802|541000|1924093	0	0	0	0	0	0	0	4309	0	0	1583	0	0	0	0	0	0	0	0	0	0	0	0	0	0	0	0	0	0	0	0	0	0	0	0	0	0	0	0	0	0	0	1802	0	0	0	0	0
k__Bacteria|p__Firmicutes|c__Clostridia|o__Clostridiales|f__Ruminococcaceae|g__Anaeromassilibacillus|s__Anaeromassilibacillus_sp_An250	2|1239|186801|186802|541000|1924093|1965604	0	0	0	0	0	0	0	4309	0	0	1583	0	0	0	0	0	0	0	0	0	0	0	0	0	0	0	0	0	0	0	0	0	0	0	0	0	0	0	0	0	0	0	1802	0	0	0	0	0
k__Bacteria|p__Firmicutes|c__Clostridia|o__Clostridiales|f__Ruminococcaceae|g__Anaerotruncus	2|1239|186801|186802|541000|244127	0	0	0	0	0	0	0	0	0	0	0	0	0	0	0	0	1650	0	0	0	0	0	0	0	0	0	0	0	0	0	0	0	0	0	0	0	0	0	0	962	0	0	0	0	0	0	0	0
k__Bacteria|p__Firmicutes|c__Clostridia|o__Clostridiales|f__Ruminococcaceae|g__Anaerotruncus|s__Anaerotruncus_colihominis	2|1239|186801|186802|541000|244127|169435	0	0	0	0	0	0	0	0	0	0	0	0	0	0	0	0	1650	0	0	0	0	0	0	0	0	0	0	0	0	0	0	0	0	0	0	0	0	0	0	962	0	0	0	0	0	0	0	0
k__Bacteria|p__Firmicutes|c__Clostridia|o__Clostridiales|f__Ruminococcaceae|g__Anaerotruncus|s__Anaerotruncus_sp_CAG_528	2|1239|186801|186802|541000|244127|1262700	0	0	0	0	0	0	0	0	0	0	0	0	0	0	0	0	0	0	0	0	0	0	0	0	0	0	0	0	0	0	0	0	0	0	0	0	0	0	0	0	0	0	0	0	0	0	0	0
k__Bacteria|p__Firmicutes|c__Clostridia|o__Clostridiales|f__Ruminococcaceae|g__Faecalibacterium	2|1239|186801|186802|541000|216851	0	0	0	0	0	0	0	0	51722	0	45003	0	38010	0	0	0	0	0	0	0	0	0	0	0	0	0	0	0	0	41872	0	0	0	256345	0	0	0	0	23536	0	0	0	0	0	0	0	3332	0
k__Bacteria|p__Firmicutes|c__Clostridia|o__Clostridiales|f__Ruminococcaceae|g__Faecalibacterium|s__Faecalibacterium_prausnitzii	2|1239|186801|186802|541000|216851|853	0	0	0	0	0	0	0	0	51722	0	45003	0	38010	0	0	0	0	0	0	0	0	0	0	0	0	0	0	0	0	41872	0	0	0	256345	0	0	0	0	23536	0	0	0	0	0	0	0	3332	0
k__Bacteria|p__Firmicutes|c__Clostridia|o__Clostridiales|f__Ruminococcaceae|g__Flavonifractor	2|1239|186801|186802|541000|946234	0	0	0	0	0	0	0	0	0	0	0	6316	0	0	0	0	9895	0	656	810	0	0	0	0	0	0	0	0	0	0	0	0	0	0	1978	0	0	0	0	545	0	0	0	0	0	0	0	0
k__Bacteria|p__Firmicutes|c__Clostridia|o__Clostridiales|f__Ruminococcaceae|g__Flavonifractor|s__Flavonifractor_plautii	2|1239|186801|186802|541000|946234|292800	0	0	0	0	0	0	0	0	0	0	0	6316	0	0	0	0	9895	0	656	810	0	0	0	0	0	0	0	0	0	0	0	0	0	0	1978	0	0	0	0	545	0	0	0	0	0	0	0	0
k__Bacteria|p__Firmicutes|c__Clostridia|o__Clostridiales|f__Ruminococcaceae|g__Gemmiger	2|1239|186801|186802|541000|204475	0	0	0	0	0	0	0	0	2537	0	0	0	0	0	0	0	0	0	0	0	0	0	0	0	0	0	0	0	0	0	0	0	0	11583	0	0	0	0	0	0	0	0	0	0	0	0	0	0
k__Bacteria|p__Firmicutes|c__Clostridia|o__Clostridiales|f__Ruminococcaceae|g__Gemmiger|s__Gemmiger_formicilis	2|1239|186801|186802|541000|204475|745368	0	0	0	0	0	0	0	0	2537	0	0	0	0	0	0	0	0	0	0	0	0	0	0	0	0	0	0	0	0	0	0	0	0	11583	0	0	0	0	0	0	0	0	0	0	0	0	0	0
k__Bacteria|p__Firmicutes|c__Clostridia|o__Clostridiales|f__Ruminococcaceae|g__Pseudoflavonifractor	2|1239|186801|186802|541000|1017280	0	0	0	0	0	0	0	0	0	0	0	0	0	0	0	0	0	0	6109	0	0	0	0	0	2803	0	0	0	0	0	0	0	0	0	0	0	0	0	0	0	0	0	0	0	0	0	0	0
k__Bacteria|p__Firmicutes|c__Clostridia|o__Clostridiales|f__Ruminococcaceae|g__Pseudoflavonifractor|s__Pseudoflavonifractor_sp_An184	2|1239|186801|186802|541000|1017280|1965576	0	0	0	0	0	0	0	0	0	0	0	0	0	0	0	0	0	0	6109	0	0	0	0	0	2803	0	0	0	0	0	0	0	0	0	0	0	0	0	0	0	0	0	0	0	0	0	0	0
k__Bacteria|p__Firmicutes|c__Clostridia|o__Clostridiales|f__Ruminococcaceae|g__Ruminococcaceae_unclassified	2|1239|186801|186802|541000|	0	0	0	0	0	0	0	103	6198	0	72	0	0	0	0	97240	0	0	3442	0	0	0	0	0	0	0	0	0	0	1157	211	0	0	0	0	0	0	16584	1754	187	0	0	0	632	2112	0	0	1145
k__Bacteria|p__Firmicutes|c__Clostridia|o__Clostridiales|f__Ruminococcaceae|g__Ruminococcaceae_unclassified|s__Clostridium_leptum	2|1239|186801|186802|541000||1535	0	0	0	0	0	0	0	103	6198	0	72	0	0	0	0	92102	0	0	1243	0	0	0	0	0	0	0	0	0	0	1157	0	0	0	0	0	0	0	16360	1754	187	0	0	0	632	0	0	0	1145
k__Bacteria|p__Firmicutes|c__Clostridia|o__Clostridiales|f__Ruminococcaceae|g__Ruminococcaceae_unclassified|s__Clostridium_methylpentosum	2|1239|186801|186802|541000||84026	0	0	0	0	0	0	0	0	0	0	0	0	0	0	0	0	0	0	0	0	0	0	0	0	0	0	0	0	0	0	211	0	0	0	0	0	0	0	0	0	0	0	0	0	2112	0	0	0
k__Bacteria|p__Firmicutes|c__Clostridia|o__Clostridiales|f__Ruminococcaceae|g__Ruminococcaceae_unclassified|s__Ruminococcaceae_bacterium_D16	2|1239|186801|186802|541000||552398	0	0	0	0	0	0	0	0	0	0	0	0	0	0	0	5138	0	0	2199	0	0	0	0	0	0	0	0	0	0	0	0	0	0	0	0	0	0	224	0	0	0	0	0	0	0	0	0	0
k__Bacteria|p__Firmicutes|c__Clostridia|o__Clostridiales|f__Ruminococcaceae|g__Ruminococcus	2|1239|186801|186802|541000|1263	0	0	0	0	0	0	0	0	0	0	46660	0	0	0	0	8864	0	0	49451	0	0	0	0	0	0	0	0	0	0	2372	0	0	0	622510	0	0	0	5705	378593	0	0	0	0	0	0	0	1696	2233
k__Bacteria|p__Firmicutes|c__Clostridia|o__Clostridiales|f__Ruminococcaceae|g__Ruminococcus|s__Ruminococcus_bicirculans	2|1239|186801|186802|541000|1263|1160721	0	0	0	0	0	0	0	0	0	0	0	0	0	0	0	0	0	0	31003	0	0	0	0	0	0	0	0	0	0	0	0	0	0	0	0	0	0	0	0	0	0	0	0	0	0	0	0	2233
k__Bacteria|p__Firmicutes|c__Clostridia|o__Clostridiales|f__Ruminococcaceae|g__Ruminococcus|s__Ruminococcus_bromii	2|1239|186801|186802|541000|1263|40518	0	0	0	0	0	0	0	0	0	0	41236	0	0	0	0	8864	0	0	18448	0	0	0	0	0	0	0	0	0	0	0	0	0	0	622160	0	0	0	5705	378593	0	0	0	0	0	0	0	0	0
k__Bacteria|p__Firmicutes|c__Clostridia|o__Clostridiales|f__Ruminococcaceae|g__Ruminococcus|s__Ruminococcus_callidus	2|1239|186801|186802|541000|1263|40519	0	0	0	0	0	0	0	0	0	0	0	0	0	0	0	0	0	0	0	0	0	0	0	0	0	0	0	0	0	0	0	0	0	350	0	0	0	0	0	0	0	0	0	0	0	0	0	0
k__Bacteria|p__Firmicutes|c__Clostridia|o__Clostridiales|f__Ruminococcaceae|g__Ruminococcus|s__Ruminococcus_lactaris	2|1239|186801|186802|541000|1263|46228	0	0	0	0	0	0	0	0	0	0	5424	0	0	0	0	0	0	0	0	0	0	0	0	0	0	0	0	0	0	2372	0	0	0	0	0	0	0	0	0	0	0	0	0	0	0	0	0	0
k__Bacteria|p__Firmicutes|c__Clostridia|o__Clostridiales|f__Ruminococcaceae|g__Ruminococcus|s__Ruminococcus_obeum_CAG_39	2|1239|186801|186802|541000|1263|1263107	0	0	0	0	0	0	0	0	0	0	0	0	0	0	0	0	0	0	0	0	0	0	0	0	0	0	0	0	0	0	0	0	0	0	0	0	0	0	0	0	0	0	0	0	0	0	1696	0
k__Bacteria|p__Firmicutes|c__Clostridia|o__Clostridiales|f__Ruminococcaceae|g__Ruthenibacterium	2|1239|186801|186802|541000|1905344	0	1677	0	0	0	0	0	92225	20643	0	15530	67804	255894	0	0	196372	5631	0	3617	0	1125	5219	138	60895	3791	34646	13641	36179	2121	4058	58987	34073	0	5793	77582	0	149445	4274	2999	35397	19289	42109	203518	26900	37716	0	1079	27214
k__Bacteria|p__Firmicutes|c__Clostridia|o__Clostridiales|f__Ruminococcaceae|g__Ruthenibacterium|s__Ruthenibacterium_lactatiformans	2|1239|186801|186802|541000|1905344|1550024	0	1677	0	0	0	0	0	92225	20643	0	15530	67804	255894	0	0	196372	5631	0	3617	0	1125	5219	138	60895	3791	34646	13641	36179	2121	4058	58987	34073	0	5793	77582	0	149445	4274	2999	35397	19289	42109	203518	26900	37716	0	1079	27214
k__Bacteria|p__Firmicutes|c__Clostridia|o__Clostridiales|f__Ruminococcaceae|g__Subdoligranulum	2|1239|186801|186802|541000|292632	0	0	0	0	0	0	0	0	0	0	0	0	0	0	0	0	0	0	0	0	0	0	0	297	0	0	0	0	0	0	0	0	0	0	0	0	0	0	0	0	0	0	0	0	0	0	0	0
k__Bacteria|p__Firmicutes|c__Clostridia|o__Clostridiales|f__Ruminococcaceae|g__Subdoligranulum|s__Subdoligranulum_variabile	2|1239|186801|186802|541000|292632|214851	0	0	0	0	0	0	0	0	0	0	0	0	0	0	0	0	0	0	0	0	0	0	0	297	0	0	0	0	0	0	0	0	0	0	0	0	0	0	0	0	0	0	0	0	0	0	0	0
k__Bacteria|p__Firmicutes|c__Erysipelotrichia	2|1239|526524	917	416	47851	0	0	2587	6485	10374	26059	0	1422	127410	6501	12486	0	0	0	8154	4320	0	48776	18634	1064	7665	16716	263881	28239	17839	701	1304	183393	0	39182	7368	33932	479	91505	123895	32763	565979	8853	32654	275007	180853	14460	0	273	74661
k__Bacteria|p__Firmicutes|c__Erysipelotrichia|o__Erysipelotrichales	2|1239|526524|526525	917	416	47851	0	0	2587	6485	10374	26059	0	1422	127410	6501	12486	0	0	0	8154	4320	0	48776	18634	1064	7665	16716	263881	28239	17839	701	1304	183393	0	39182	7368	33932	479	91505	123895	32763	565979	8853	32654	275007	180853	14460	0	273	74661
k__Bacteria|p__Firmicutes|c__Erysipelotrichia|o__Erysipelotrichales|f__Erysipelotrichaceae	2|1239|526524|526525|128827	917	416	47851	0	0	2587	6485	10374	26059	0	1422	127410	6501	12486	0	0	0	8154	4320	0	48776	18634	1064	7665	16716	263881	28239	17839	701	1304	183393	0	39182	7368	33932	479	91505	123895	32763	565979	8853	32654	275007	180853	14460	0	273	74661
k__Bacteria|p__Firmicutes|c__Erysipelotrichia|o__Erysipelotrichales|f__Erysipelotrichaceae|g__Absiella	2|1239|526524|526525|128827|2057233	0	0	0	0	0	0	0	0	0	0	0	0	0	0	0	0	0	0	0	0	0	0	0	0	13044	0	0	0	0	0	0	0	0	0	0	0	0	0	0	0	0	0	0	0	6267	0	0	0
k__Bacteria|p__Firmicutes|c__Erysipelotrichia|o__Erysipelotrichales|f__Erysipelotrichaceae|g__Absiella|s__Absiella_dolichum	2|1239|526524|526525|128827|2057233|31971	0	0	0	0	0	0	0	0	0	0	0	0	0	0	0	0	0	0	0	0	0	0	0	0	13044	0	0	0	0	0	0	0	0	0	0	0	0	0	0	0	0	0	0	0	6267	0	0	0
k__Bacteria|p__Firmicutes|c__Erysipelotrichia|o__Erysipelotrichales|f__Erysipelotrichaceae|g__Bulleidia	2|1239|526524|526525|128827|118747	0	0	0	0	0	0	0	0	0	0	0	0	0	0	0	0	0	0	0	0	0	0	0	0	0	0	0	0	0	0	0	0	0	0	0	479	0	0	0	0	0	0	0	0	0	0	0	0
k__Bacteria|p__Firmicutes|c__Erysipelotrichia|o__Erysipelotrichales|f__Erysipelotrichaceae|g__Bulleidia|s__Bulleidia_extructa	2|1239|526524|526525|128827|118747|118748	0	0	0	0	0	0	0	0	0	0	0	0	0	0	0	0	0	0	0	0	0	0	0	0	0	0	0	0	0	0	0	0	0	0	0	479	0	0	0	0	0	0	0	0	0	0	0	0
k__Bacteria|p__Firmicutes|c__Erysipelotrichia|o__Erysipelotrichales|f__Erysipelotrichaceae|g__Coprobacillus	2|1239|526524|526525|128827|100883	0	0	0	0	0	0	0	0	0	0	0	0	0	0	0	0	0	0	4320	0	0	0	0	0	0	0	0	0	0	0	0	0	0	0	0	0	0	5401	0	0	0	0	0	0	0	0	0	0
k__Bacteria|p__Firmicutes|c__Erysipelotrichia|o__Erysipelotrichales|f__Erysipelotrichaceae|g__Coprobacillus|s__Coprobacillus_cateniformis	2|1239|526524|526525|128827|100883|100884	0	0	0	0	0	0	0	0	0	0	0	0	0	0	0	0	0	0	4320	0	0	0	0	0	0	0	0	0	0	0	0	0	0	0	0	0	0	5401	0	0	0	0	0	0	0	0	0	0
k__Bacteria|p__Firmicutes|c__Erysipelotrichia|o__Erysipelotrichales|f__Erysipelotrichaceae|g__Erysipelatoclostridium	2|1239|526524|526525|128827|1505663	0	416	34215	0	0	2587	6485	7324	26059	0	1422	127410	6501	12486	0	0	0	0	0	0	20385	0	1064	2932	3672	263881	28239	16117	701	1304	183393	0	39182	7286	33932	0	7741	109084	32763	111270	0	32654	261561	42877	8193	0	273	74661
k__Bacteria|p__Firmicutes|c__Erysipelotrichia|o__Erysipelotrichales|f__Erysipelotrichaceae|g__Erysipelatoclostridium|s__Clostridium_innocuum	2|1239|526524|526525|128827|1505663|1522	0	0	29373	0	0	2587	6485	7324	26059	0	0	117008	2260	0	0	0	0	0	0	0	9245	0	0	2932	3672	6820	3222	545	0	1304	134485	0	0	901	33932	0	7741	45821	0	47229	0	16537	172061	0	6766	0	273	34098
k__Bacteria|p__Firmicutes|c__Erysipelotrichia|o__Erysipelotrichales|f__Erysipelotrichaceae|g__Erysipelatoclostridium|s__Clostridium_spiroforme	2|1239|526524|526525|128827|1505663|29348	0	0	0	0	0	0	0	0	0	0	0	0	0	0	0	0	0	0	0	0	0	0	0	0	0	13912	0	0	0	0	0	0	0	0	0	0	0	0	741	0	0	0	8663	0	0	0	0	9585
k__Bacteria|p__Firmicutes|c__Erysipelotrichia|o__Erysipelotrichales|f__Erysipelotrichaceae|g__Erysipelatoclostridium|s__Erysipelatoclostridium_ramosum	2|1239|526524|526525|128827|1505663|1547	0	416	4842	0	0	0	0	0	0	0	1422	10402	4241	12486	0	0	0	0	0	0	11140	0	1064	0	0	243149	25017	15572	701	0	48908	0	39182	6385	0	0	0	63263	32022	64041	0	16117	80837	42877	1427	0	0	30978
k__Bacteria|p__Firmicutes|c__Erysipelotrichia|o__Erysipelotrichales|f__Erysipelotrichaceae|g__Erysipelothrix	2|1239|526524|526525|128827|1647	0	0	13636	0	0	0	0	3050	0	0	0	0	0	0	0	0	0	0	0	0	0	0	0	4733	0	0	0	0	0	0	0	0	0	0	0	0	0	0	0	0	0	0	13446	5350	0	0	0	0
k__Bacteria|p__Firmicutes|c__Erysipelotrichia|o__Erysipelotrichales|f__Erysipelotrichaceae|g__Erysipelothrix|s__Erysipelothrix_larvae	2|1239|526524|526525|128827|1647|1514105	0	0	13636	0	0	0	0	3050	0	0	0	0	0	0	0	0	0	0	0	0	0	0	0	4733	0	0	0	0	0	0	0	0	0	0	0	0	0	0	0	0	0	0	13446	5350	0	0	0	0
k__Bacteria|p__Firmicutes|c__Erysipelotrichia|o__Erysipelotrichales|f__Erysipelotrichaceae|g__Faecalicoccus	2|1239|526524|526525|128827|1573536	917	0	0	0	0	0	0	0	0	0	0	0	0	0	0	0	0	0	0	0	0	18634	0	0	0	0	0	1722	0	0	0	0	0	0	0	0	0	6687	0	0	8853	0	0	132626	0	0	0	0
k__Bacteria|p__Firmicutes|c__Erysipelotrichia|o__Erysipelotrichales|f__Erysipelotrichaceae|g__Faecalicoccus|s__Faecalicoccus_pleomorphus	2|1239|526524|526525|128827|1573536|1323	917	0	0	0	0	0	0	0	0	0	0	0	0	0	0	0	0	0	0	0	0	18634	0	0	0	0	0	1722	0	0	0	0	0	0	0	0	0	6687	0	0	8853	0	0	132626	0	0	0	0
k__Bacteria|p__Firmicutes|c__Erysipelotrichia|o__Erysipelotrichales|f__Erysipelotrichaceae|g__Holdemania	2|1239|526524|526525|128827|61170	0	0	0	0	0	0	0	0	0	0	0	0	0	0	0	0	0	0	0	0	0	0	0	0	0	0	0	0	0	0	0	0	0	82	0	0	0	0	0	0	0	0	0	0	0	0	0	0
k__Bacteria|p__Firmicutes|c__Erysipelotrichia|o__Erysipelotrichales|f__Erysipelotrichaceae|g__Holdemania|s__Holdemania_filiformis	2|1239|526524|526525|128827|61170|61171	0	0	0	0	0	0	0	0	0	0	0	0	0	0	0	0	0	0	0	0	0	0	0	0	0	0	0	0	0	0	0	0	0	82	0	0	0	0	0	0	0	0	0	0	0	0	0	0
k__Bacteria|p__Firmicutes|c__Erysipelotrichia|o__Erysipelotrichales|f__Erysipelotrichaceae|g__Massiliomicrobiota	2|1239|526524|526525|128827|1924110	0	0	0	0	0	0	0	0	0	0	0	0	0	0	0	0	0	0	0	0	0	0	0	0	0	0	0	0	0	0	0	0	0	0	0	0	0	2723	0	0	0	0	0	0	0	0	0	0
k__Bacteria|p__Firmicutes|c__Erysipelotrichia|o__Erysipelotrichales|f__Erysipelotrichaceae|g__Massiliomicrobiota|s__Massiliomicrobiota_timonensis	2|1239|526524|526525|128827|1924110|1776392	0	0	0	0	0	0	0	0	0	0	0	0	0	0	0	0	0	0	0	0	0	0	0	0	0	0	0	0	0	0	0	0	0	0	0	0	0	2723	0	0	0	0	0	0	0	0	0	0
k__Bacteria|p__Firmicutes|c__Erysipelotrichia|o__Erysipelotrichales|f__Erysipelotrichaceae|g__Solobacterium	2|1239|526524|526525|128827|123375	0	0	0	0	0	0	0	0	0	0	0	0	0	0	0	0	0	8154	0	0	28391	0	0	0	0	0	0	0	0	0	0	0	0	0	0	0	83764	0	0	454709	0	0	0	0	0	0	0	0
k__Bacteria|p__Firmicutes|c__Erysipelotrichia|o__Erysipelotrichales|f__Erysipelotrichaceae|g__Solobacterium|s__Solobacterium_moorei	2|1239|526524|526525|128827|123375|102148	0	0	0	0	0	0	0	0	0	0	0	0	0	0	0	0	0	8154	0	0	28391	0	0	0	0	0	0	0	0	0	0	0	0	0	0	0	83764	0	0	454709	0	0	0	0	0	0	0	0
k__Bacteria|p__Firmicutes|c__Erysipelotrichia|o__Erysipelotrichales|f__Erysipelotrichaceae|g__Turicibacter	2|1239|526524|526525|128827|191303	0	0	0	0	0	0	0	0	0	0	0	0	0	0	0	0	0	0	0	0	0	0	0	0	0	0	0	0	0	0	0	0	0	0	0	0	0	0	0	0	0	0	0	0	0	0	0	0
k__Bacteria|p__Firmicutes|c__Erysipelotrichia|o__Erysipelotrichales|f__Erysipelotrichaceae|g__Turicibacter|s__Turicibacter_sanguinis	2|1239|526524|526525|128827|191303|154288	0	0	0	0	0	0	0	0	0	0	0	0	0	0	0	0	0	0	0	0	0	0	0	0	0	0	0	0	0	0	0	0	0	0	0	0	0	0	0	0	0	0	0	0	0	0	0	0
k__Bacteria|p__Firmicutes|c__Firmicutes_unclassified	2|1239|	0	2018	0	0	0	0	0	0	0	0	6072	52844	0	0	0	12077	0	0	2386	1768	0	0	4459	0	0	0	0	8722	0	0	24170	0	0	0	1585	0	0	4225	28896	0	0	46017	0	14277	10508	0	347	14524
k__Bacteria|p__Firmicutes|c__Firmicutes_unclassified|o__Firmicutes_unclassified	2|1239||	0	2018	0	0	0	0	0	0	0	0	6072	52844	0	0	0	12077	0	0	2386	1768	0	0	4459	0	0	0	0	8722	0	0	24170	0	0	0	1585	0	0	4225	28896	0	0	46017	0	14277	10508	0	347	14524
k__Bacteria|p__Firmicutes|c__Firmicutes_unclassified|o__Firmicutes_unclassified|f__Firmicutes_unclassified	2|1239|||	0	2018	0	0	0	0	0	0	0	0	6072	52844	0	0	0	12077	0	0	2386	1768	0	0	4459	0	0	0	0	8722	0	0	24170	0	0	0	1585	0	0	4225	28896	0	0	46017	0	14277	10508	0	347	14524
k__Bacteria|p__Firmicutes|c__Firmicutes_unclassified|o__Firmicutes_unclassified|f__Firmicutes_unclassified|g__Firmicutes_unclassified	2|1239||||	0	2018	0	0	0	0	0	0	0	0	6072	52844	0	0	0	12077	0	0	2386	1768	0	0	4459	0	0	0	0	8722	0	0	24170	0	0	0	1585	0	0	4225	28896	0	0	46017	0	14277	10508	0	347	14524
k__Bacteria|p__Firmicutes|c__Firmicutes_unclassified|o__Firmicutes_unclassified|f__Firmicutes_unclassified|g__Firmicutes_unclassified|s__Firmicutes_bacterium_CAG_110	2|1239|||||1263000	0	0	0	0	0	0	0	0	0	0	2010	0	0	0	0	0	0	0	0	0	0	0	0	0	0	0	0	0	0	0	0	0	0	0	0	0	0	0	0	0	0	0	0	0	0	0	0	0
k__Bacteria|p__Firmicutes|c__Firmicutes_unclassified|o__Firmicutes_unclassified|f__Firmicutes_unclassified|g__Firmicutes_unclassified|s__Firmicutes_bacterium_CAG_145	2|1239|||||1263005	0	0	0	0	0	0	0	0	0	0	0	43619	0	0	0	0	0	0	0	0	0	0	0	0	0	0	0	0	0	0	22906	0	0	0	1585	0	0	0	0	0	0	0	0	8280	0	0	347	14524
k__Bacteria|p__Firmicutes|c__Firmicutes_unclassified|o__Firmicutes_unclassified|f__Firmicutes_unclassified|g__Firmicutes_unclassified|s__Firmicutes_bacterium_CAG_83	2|1239|||||1262992	0	2018	0	0	0	0	0	0	0	0	0	0	0	0	0	0	0	0	144	1768	0	0	4459	0	0	0	0	0	0	0	0	0	0	0	0	0	0	1468	28896	0	0	46017	0	0	0	0	0	0
k__Bacteria|p__Firmicutes|c__Firmicutes_unclassified|o__Firmicutes_unclassified|f__Firmicutes_unclassified|g__Firmicutes_unclassified|s__Firmicutes_bacterium_CAG_94	2|1239|||||1262989	0	0	0	0	0	0	0	0	0	0	4062	9225	0	0	0	12077	0	0	2242	0	0	0	0	0	0	0	0	8722	0	0	1264	0	0	0	0	0	0	2757	0	0	0	0	0	5997	10508	0	0	0
k__Bacteria|p__Firmicutes|c__Negativicutes	2|1239|909932	0	307881	5520	19851	0	3263	0	12777	36211	0	1915	26040	0	13376	0	0	310558	400865	1192	582	0	0	245687	17097	60263	33786	1050	0	1576	2515	4291	0	0	48275	0	3905	22373	27286	34301	0	17373	137257	19081	21503	0	8081	2605	9685
k__Bacteria|p__Firmicutes|c__Negativicutes|o__Acidaminococcales	2|1239|909932|1843488	0	0	0	10633	0	3263	0	12777	31933	0	1915	26040	0	0	0	0	0	0	0	41	0	0	0	0	2057	31985	0	0	0	0	0	0	0	48275	0	0	0	0	31884	0	0	0	0	5035	0	8081	0	0
k__Bacteria|p__Firmicutes|c__Negativicutes|o__Acidaminococcales|f__Acidaminococcaceae	2|1239|909932|1843488|909930	0	0	0	10633	0	3263	0	12777	31933	0	1915	26040	0	0	0	0	0	0	0	41	0	0	0	0	2057	31985	0	0	0	0	0	0	0	48275	0	0	0	0	31884	0	0	0	0	5035	0	8081	0	0
k__Bacteria|p__Firmicutes|c__Negativicutes|o__Acidaminococcales|f__Acidaminococcaceae|g__Acidaminococcus	2|1239|909932|1843488|909930|904	0	0	0	10633	0	0	0	0	0	0	0	0	0	0	0	0	0	0	0	0	0	0	0	0	2057	0	0	0	0	0	0	0	0	0	0	0	0	0	7107	0	0	0	0	0	0	0	0	0
k__Bacteria|p__Firmicutes|c__Negativicutes|o__Acidaminococcales|f__Acidaminococcaceae|g__Acidaminococcus|s__Acidaminococcus_intestini	2|1239|909932|1843488|909930|904|187327	0	0	0	10633	0	0	0	0	0	0	0	0	0	0	0	0	0	0	0	0	0	0	0	0	2057	0	0	0	0	0	0	0	0	0	0	0	0	0	7107	0	0	0	0	0	0	0	0	0
k__Bacteria|p__Firmicutes|c__Negativicutes|o__Acidaminococcales|f__Acidaminococcaceae|g__Phascolarctobacterium	2|1239|909932|1843488|909930|33024	0	0	0	0	0	3263	0	12777	31933	0	1915	26040	0	0	0	0	0	0	0	41	0	0	0	0	0	31985	0	0	0	0	0	0	0	48275	0	0	0	0	24777	0	0	0	0	5035	0	8081	0	0
k__Bacteria|p__Firmicutes|c__Negativicutes|o__Acidaminococcales|f__Acidaminococcaceae|g__Phascolarctobacterium|s__Phascolarctobacterium_faecium	2|1239|909932|1843488|909930|33024|33025	0	0	0	0	0	0	0	12777	0	0	1915	0	0	0	0	0	0	0	0	41	0	0	0	0	0	0	0	0	0	0	0	0	0	48275	0	0	0	0	24777	0	0	0	0	5035	0	8081	0	0
k__Bacteria|p__Firmicutes|c__Negativicutes|o__Acidaminococcales|f__Acidaminococcaceae|g__Phascolarctobacterium|s__Phascolarctobacterium_sp_CAG_266	2|1239|909932|1843488|909930|33024|1262915	0	0	0	0	0	3263	0	0	0	0	0	0	0	0	0	0	0	0	0	0	0	0	0	0	0	31985	0	0	0	0	0	0	0	0	0	0	0	0	0	0	0	0	0	0	0	0	0	0
k__Bacteria|p__Firmicutes|c__Negativicutes|o__Acidaminococcales|f__Acidaminococcaceae|g__Phascolarctobacterium|s__Phascolarctobacterium_succinatutens	2|1239|909932|1843488|909930|33024|626940	0	0	0	0	0	0	0	0	31933	0	0	26040	0	0	0	0	0	0	0	0	0	0	0	0	0	0	0	0	0	0	0	0	0	0	0	0	0	0	0	0	0	0	0	0	0	0	0	0
k__Bacteria|p__Firmicutes|c__Negativicutes|o__Veillonellales	2|1239|909932|1843489	0	307881	5520	9218	0	0	0	0	4278	0	0	0	0	13376	0	0	310558	400865	1192	541	0	0	245687	17097	58206	1801	1050	0	1576	2515	4291	0	0	0	0	3905	22373	27286	2417	0	17373	137257	19081	16468	0	0	2605	9685
k__Bacteria|p__Firmicutes|c__Negativicutes|o__Veillonellales|f__Veillonellaceae	2|1239|909932|1843489|31977	0	307881	5520	9218	0	0	0	0	4278	0	0	0	0	13376	0	0	310558	400865	1192	541	0	0	245687	17097	58206	1801	1050	0	1576	2515	4291	0	0	0	0	3905	22373	27286	2417	0	17373	137257	19081	16468	0	0	2605	9685
k__Bacteria|p__Firmicutes|c__Negativicutes|o__Veillonellales|f__Veillonellaceae|g__Anaeroglobus	2|1239|909932|1843489|31977|156454	0	0	0	9218	0	0	0	0	0	0	0	0	0	0	0	0	0	165092	0	0	0	0	0	0	52941	0	0	0	0	0	0	0	0	0	0	0	0	0	0	0	0	0	0	0	0	0	0	0
k__Bacteria|p__Firmicutes|c__Negativicutes|o__Veillonellales|f__Veillonellaceae|g__Anaeroglobus|s__Anaeroglobus_geminatus	2|1239|909932|1843489|31977|156454|156456	0	0	0	9218	0	0	0	0	0	0	0	0	0	0	0	0	0	165092	0	0	0	0	0	0	52941	0	0	0	0	0	0	0	0	0	0	0	0	0	0	0	0	0	0	0	0	0	0	0
k__Bacteria|p__Firmicutes|c__Negativicutes|o__Veillonellales|f__Veillonellaceae|g__Dialister	2|1239|909932|1843489|31977|39948	0	0	4703	0	0	0	0	0	3220	0	0	0	0	0	0	0	0	102788	1192	0	0	0	0	10039	0	0	0	0	0	0	0	0	0	0	0	0	6637	0	0	0	0	0	19081	0	0	0	0	0
k__Bacteria|p__Firmicutes|c__Negativicutes|o__Veillonellales|f__Veillonellaceae|g__Dialister|s__Dialister_invisus	2|1239|909932|1843489|31977|39948|218538	0	0	4703	0	0	0	0	0	0	0	0	0	0	0	0	0	0	56112	0	0	0	0	0	10039	0	0	0	0	0	0	0	0	0	0	0	0	0	0	0	0	0	0	19081	0	0	0	0	0
k__Bacteria|p__Firmicutes|c__Negativicutes|o__Veillonellales|f__Veillonellaceae|g__Dialister|s__Dialister_micraerophilus	2|1239|909932|1843489|31977|39948|309120	0	0	0	0	0	0	0	0	0	0	0	0	0	0	0	0	0	4200	0	0	0	0	0	0	0	0	0	0	0	0	0	0	0	0	0	0	6637	0	0	0	0	0	0	0	0	0	0	0
k__Bacteria|p__Firmicutes|c__Negativicutes|o__Veillonellales|f__Veillonellaceae|g__Dialister|s__Dialister_pneumosintes	2|1239|909932|1843489|31977|39948|39950	0	0	0	0	0	0	0	0	3220	0	0	0	0	0	0	0	0	42476	1192	0	0	0	0	0	0	0	0	0	0	0	0	0	0	0	0	0	0	0	0	0	0	0	0	0	0	0	0	0
k__Bacteria|p__Firmicutes|c__Negativicutes|o__Veillonellales|f__Veillonellaceae|g__Megasphaera	2|1239|909932|1843489|31977|906	0	0	0	0	0	0	0	0	0	0	0	0	0	0	0	0	0	0	0	0	0	0	0	0	5265	0	0	0	0	0	0	0	0	0	0	0	282	341	0	0	0	0	0	0	0	0	0	580
k__Bacteria|p__Firmicutes|c__Negativicutes|o__Veillonellales|f__Veillonellaceae|g__Megasphaera|s__Megasphaera_micronuciformis	2|1239|909932|1843489|31977|906|187326	0	0	0	0	0	0	0	0	0	0	0	0	0	0	0	0	0	0	0	0	0	0	0	0	0	0	0	0	0	0	0	0	0	0	0	0	0	341	0	0	0	0	0	0	0	0	0	580
k__Bacteria|p__Firmicutes|c__Negativicutes|o__Veillonellales|f__Veillonellaceae|g__Megasphaera|s__Megasphaera_sp_BV3C16_1	2|1239|909932|1843489|31977|906|1111454	0	0	0	0	0	0	0	0	0	0	0	0	0	0	0	0	0	0	0	0	0	0	0	0	5265	0	0	0	0	0	0	0	0	0	0	0	282	0	0	0	0	0	0	0	0	0	0	0
k__Bacteria|p__Firmicutes|c__Negativicutes|o__Veillonellales|f__Veillonellaceae|g__Negativicoccus	2|1239|909932|1843489|31977|909928	0	0	0	0	0	0	0	0	1058	0	0	0	0	482	0	0	0	94	0	0	0	0	0	7058	0	0	1050	0	0	2515	0	0	0	0	0	3905	0	0	0	0	17373	0	0	16468	0	0	2605	4511
k__Bacteria|p__Firmicutes|c__Negativicutes|o__Veillonellales|f__Veillonellaceae|g__Negativicoccus|s__Negativicoccus_succinicivorans	2|1239|909932|1843489|31977|909928|620903	0	0	0	0	0	0	0	0	1058	0	0	0	0	482	0	0	0	94	0	0	0	0	0	7058	0	0	1050	0	0	2515	0	0	0	0	0	3905	0	0	0	0	17373	0	0	16468	0	0	2605	4511
k__Bacteria|p__Firmicutes|c__Negativicutes|o__Veillonellales|f__Veillonellaceae|g__Veillonella	2|1239|909932|1843489|31977|29465	0	307881	817	0	0	0	0	0	0	0	0	0	0	12894	0	0	310558	6054	0	541	0	0	245687	0	0	1801	0	0	1576	0	4291	0	0	0	0	0	0	26945	2417	0	0	137257	0	0	0	0	0	4594
k__Bacteria|p__Firmicutes|c__Negativicutes|o__Veillonellales|f__Veillonellaceae|g__Veillonellaceae_unclassified	2|1239|909932|1843489|31977|	0	0	0	0	0	0	0	0	0	0	0	0	0	0	0	0	0	126837	0	0	0	0	0	0	0	0	0	0	0	0	0	0	0	0	0	0	15454	0	0	0	0	0	0	0	0	0	0	0
k__Bacteria|p__Firmicutes|c__Negativicutes|o__Veillonellales|f__Veillonellaceae|g__Veillonellaceae_unclassified|s__Veillonellaceae_bacterium_DNF00626	2|1239|909932|1843489|31977||1588754	0	0	0	0	0	0	0	0	0	0	0	0	0	0	0	0	0	126837	0	0	0	0	0	0	0	0	0	0	0	0	0	0	0	0	0	0	15454	0	0	0	0	0	0	0	0	0	0	0
k__Bacteria|p__Firmicutes|c__Negativicutes|o__Veillonellales|f__Veillonellaceae|g__Veillonella|s__Veillonella_atypica	2|1239|909932|1843489|31977|29465|39777	0	37215	0	0	0	0	0	0	0	0	0	0	0	782	0	0	0	0	0	0	0	0	209501	0	0	0	0	0	0	0	0	0	0	0	0	0	0	26945	0	0	0	136202	0	0	0	0	0	0
k__Bacteria|p__Firmicutes|c__Negativicutes|o__Veillonellales|f__Veillonellaceae|g__Veillonella|s__Veillonella_dispar	2|1239|909932|1843489|31977|29465|39778	0	0	0	0	0	0	0	0	0	0	0	0	0	8734	0	0	0	0	0	541	0	0	0	0	0	1545	0	0	0	0	0	0	0	0	0	0	0	0	0	0	0	0	0	0	0	0	0	4230
k__Bacteria|p__Firmicutes|c__Negativicutes|o__Veillonellales|f__Veillonellaceae|g__Veillonella|s__Veillonella_infantium	2|1239|909932|1843489|31977|29465|1911679	0	0	0	0	0	0	0	0	0	0	0	0	0	3378	0	0	0	0	0	0	0	0	765	0	0	0	0	0	0	0	0	0	0	0	0	0	0	0	0	0	0	0	0	0	0	0	0	364
k__Bacteria|p__Firmicutes|c__Negativicutes|o__Veillonellales|f__Veillonellaceae|g__Veillonella|s__Veillonella_parvula	2|1239|909932|1843489|31977|29465|29466	0	270666	817	0	0	0	0	0	0	0	0	0	0	0	0	0	310558	6054	0	0	0	0	35421	0	0	256	0	0	1576	0	4291	0	0	0	0	0	0	0	2417	0	0	1055	0	0	0	0	0	0
k__Bacteria|p__Firmicutes|c__Tissierellia	2|1239|1737404	0	19699	101797	675	0	0	0	63447	526294	0	186431	9372	22557	240902	0	0	133132	536869	12103	0	630	284744	62606	843942	884206	78376	15526	246287	1475598	388694	1714138	126717	0	0	15065	235959	111436	14461	244535	0	812882	10364	84275	235382	76984	39545	147612	10717
k__Bacteria|p__Firmicutes|c__Tissierellia|o__Tissierellales	2|1239|1737404|1737405	0	19699	101797	675	0	0	0	63447	526195	0	186431	9372	22557	240902	0	0	132673	534645	12103	0	630	284744	62606	843942	884206	78376	15526	246287	1475598	383234	1714138	126510	0	0	15065	116858	111327	14461	244535	0	809217	10364	84275	235382	76984	39545	144099	10717
k__Bacteria|p__Firmicutes|c__Tissierellia|o__Tissierellales|f__Peptoniphilaceae	2|1239|1737404|1737405|1570339	0	19699	101797	675	0	0	0	63447	526195	0	186431	9372	22557	240902	0	0	132673	534645	12103	0	630	284744	62606	843942	884206	78376	15526	246287	1475598	383234	1714138	126510	0	0	15065	116858	111327	14461	244535	0	809217	10364	84275	235382	76984	39545	144099	10717
k__Bacteria|p__Firmicutes|c__Tissierellia|o__Tissierellales|f__Peptoniphilaceae|g__Anaerococcus	2|1239|1737404|1737405|1570339|165779	0	0	1890	409	0	0	0	0	246696	0	96	0	0	78824	0	0	4001	28816	0	0	630	3548	10384	303244	73439	0	10815	1841	106106	10197	126807	18021	0	0	0	0	27436	52	127126	0	99126	2416	11687	0	5579	12321	5686	4583
k__Bacteria|p__Firmicutes|c__Tissierellia|o__Tissierellales|f__Peptoniphilaceae|g__Anaerococcus|s__Anaerococcus_hydrogenalis	2|1239|1737404|1737405|1570339|165779|33029	0	0	0	0	0	0	0	0	0	0	0	0	0	78824	0	0	0	53	0	0	0	0	0	0	0	0	0	0	13537	0	375	0	0	0	0	0	0	0	0	0	0	0	0	0	3042	323	0	0
k__Bacteria|p__Firmicutes|c__Tissierellia|o__Tissierellales|f__Peptoniphilaceae|g__Anaerococcus|s__Anaerococcus_lactolyticus	2|1239|1737404|1737405|1570339|165779|33032	0	0	0	0	0	0	0	0	0	0	0	0	0	0	0	0	0	12650	0	0	0	0	0	0	0	0	0	0	0	0	0	0	0	0	0	0	1661	0	0	0	0	0	0	0	0	0	0	0
k__Bacteria|p__Firmicutes|c__Tissierellia|o__Tissierellales|f__Peptoniphilaceae|g__Anaerococcus|s__Anaerococcus_octavius	2|1239|1737404|1737405|1570339|165779|54007	0	0	0	0	0	0	0	0	0	0	0	0	0	0	0	0	0	3639	0	0	0	3548	0	0	138	0	0	844	47	1218	0	0	0	0	0	0	0	0	2278	0	786	0	0	0	0	0	183	0
k__Bacteria|p__Firmicutes|c__Tissierellia|o__Tissierellales|f__Peptoniphilaceae|g__Anaerococcus|s__Anaerococcus_prevotii	2|1239|1737404|1737405|1570339|165779|33034	0	0	1890	409	0	0	0	0	626	0	0	0	0	0	0	0	4001	180	0	0	630	0	2527	47	0	0	0	0	3455	435	10280	596	0	0	0	0	0	0	0	0	0	0	0	0	0	0	0	0
k__Bacteria|p__Firmicutes|c__Tissierellia|o__Tissierellales|f__Peptoniphilaceae|g__Anaerococcus|s__Anaerococcus_vaginalis	2|1239|1737404|1737405|1570339|165779|33037	0	0	0	0	0	0	0	0	246070	0	96	0	0	0	0	0	0	12294	0	0	0	0	7857	303197	73301	0	10815	997	89067	8544	116152	17425	0	0	0	0	25775	52	124848	0	98340	2416	11687	0	2537	11998	5503	4583
k__Bacteria|p__Firmicutes|c__Tissierellia|o__Tissierellales|f__Peptoniphilaceae|g__Finegoldia	2|1239|1737404|1737405|1570339|150022	0	13890	86168	266	0	0	0	63447	197046	0	186335	9372	22557	157978	0	0	119018	160653	6648	0	0	202744	38623	344840	796329	70657	4711	214609	843585	333353	1053322	64412	0	0	0	1742	10592	6879	86818	0	474337	4489	51085	184609	71405	27224	118958	6030
k__Bacteria|p__Firmicutes|c__Tissierellia|o__Tissierellales|f__Peptoniphilaceae|g__Finegoldia|s__Finegoldia_magna	2|1239|1737404|1737405|1570339|150022|1260	0	13890	86168	266	0	0	0	63447	197046	0	186335	9372	22557	157978	0	0	119018	160653	6648	0	0	202744	38623	344840	796329	70657	4711	214609	843585	333353	1053322	64412	0	0	0	1742	10592	6879	86818	0	474337	4489	51085	184609	71405	27224	118958	6030
k__Bacteria|p__Firmicutes|c__Tissierellia|o__Tissierellales|f__Peptoniphilaceae|g__Parvimonas	2|1239|1737404|1737405|1570339|543311	0	0	0	0	0	0	0	0	3814	0	0	0	0	0	0	0	7490	41878	0	0	0	0	0	0	0	0	0	0	0	0	0	0	0	0	0	15427	27211	0	0	0	0	0	0	0	0	0	0	0
k__Bacteria|p__Firmicutes|c__Tissierellia|o__Tissierellales|f__Peptoniphilaceae|g__Parvimonas|s__Parvimonas_micra	2|1239|1737404|1737405|1570339|543311|33033	0	0	0	0	0	0	0	0	0	0	0	0	0	0	0	0	7490	0	0	0	0	0	0	0	0	0	0	0	0	0	0	0	0	0	0	15427	0	0	0	0	0	0	0	0	0	0	0	0
k__Bacteria|p__Firmicutes|c__Tissierellia|o__Tissierellales|f__Peptoniphilaceae|g__Parvimonas|s__Parvimonas_sp_KA00067	2|1239|1737404|1737405|1570339|543311|1588755	0	0	0	0	0	0	0	0	3814	0	0	0	0	0	0	0	0	41878	0	0	0	0	0	0	0	0	0	0	0	0	0	0	0	0	0	0	27211	0	0	0	0	0	0	0	0	0	0	0
k__Bacteria|p__Firmicutes|c__Tissierellia|o__Tissierellales|f__Peptoniphilaceae|g__Peptoniphilus	2|1239|1737404|1737405|1570339|162289	0	5809	13739	0	0	0	0	0	78639	0	0	0	0	4100	0	0	2164	303298	5455	0	0	78452	13599	195858	14438	7719	0	29837	525907	39684	534009	44077	0	0	15065	99689	46088	7530	30591	0	235754	3459	21503	50773	0	0	19455	104
k__Bacteria|p__Firmicutes|c__Tissierellia|o__Tissierellales|f__Peptoniphilaceae|g__Peptoniphilus|s__Peptoniphilus_coxii	2|1239|1737404|1737405|1570339|162289|755172	0	0	0	0	0	0	0	0	3422	0	0	0	0	0	0	0	0	3378	0	0	0	0	91	0	0	6035	0	0	107346	0	0	0	0	0	15065	592	0	0	0	0	29236	0	0	0	0	0	0	0
k__Bacteria|p__Firmicutes|c__Tissierellia|o__Tissierellales|f__Peptoniphilaceae|g__Peptoniphilus|s__Peptoniphilus_duerdenii	2|1239|1737404|1737405|1570339|162289|507750	0	0	0	0	0	0	0	0	0	0	0	0	0	0	0	0	0	5403	0	0	0	0	0	0	0	0	0	0	0	0	0	0	0	0	0	4693	1506	0	0	0	0	0	0	0	0	0	0	0
k__Bacteria|p__Firmicutes|c__Tissierellia|o__Tissierellales|f__Peptoniphilaceae|g__Peptoniphilus|s__Peptoniphilus_grossensis	2|1239|1737404|1737405|1570339|162289|1465756	0	0	0	0	0	0	0	0	0	0	0	0	0	0	0	0	0	4995	0	0	0	18513	0	0	0	0	0	0	0	0	0	0	0	0	0	0	0	0	0	0	10711	0	0	0	0	0	0	0
k__Bacteria|p__Firmicutes|c__Tissierellia|o__Tissierellales|f__Peptoniphilaceae|g__Peptoniphilus|s__Peptoniphilus_harei	2|1239|1737404|1737405|1570339|162289|54005	0	5809	13739	0	0	0	0	0	66068	0	0	0	0	4100	0	0	2164	48326	0	0	0	53826	13508	4403	104	460	0	499	311435	0	534009	44077	0	0	0	0	12242	0	0	0	43939	3459	376	0	0	0	0	104
k__Bacteria|p__Firmicutes|c__Tissierellia|o__Tissierellales|f__Peptoniphilaceae|g__Peptoniphilus|s__Peptoniphilus_lacrimalis	2|1239|1737404|1737405|1570339|162289|33031	0	0	0	0	0	0	0	0	8771	0	0	0	0	0	0	0	0	229845	0	0	0	6113	0	191131	10726	0	0	17848	94482	8087	0	0	0	0	0	82535	29429	0	0	0	144675	0	19564	26666	0	0	0	0
k__Bacteria|p__Firmicutes|c__Tissierellia|o__Tissierellales|f__Peptoniphilaceae|g__Peptoniphilus|s__Peptoniphilus_sp_BV3C26	2|1239|1737404|1737405|1570339|162289|1111134	0	0	0	0	0	0	0	0	0	0	0	0	0	0	0	0	0	5651	0	0	0	0	0	0	0	0	0	0	12551	1700	0	0	0	0	0	0	2911	0	0	0	0	0	0	0	0	0	0	0
k__Bacteria|p__Firmicutes|c__Tissierellia|o__Tissierellales|f__Peptoniphilaceae|g__Peptoniphilus|s__Peptoniphilus_sp_DNF00840	2|1239|1737404|1737405|1570339|162289|1477000	0	0	0	0	0	0	0	0	0	0	0	0	0	0	0	0	0	444	0	0	0	0	0	0	0	0	0	0	0	0	0	0	0	0	0	0	0	0	0	0	244	0	0	0	0	0	0	0
k__Bacteria|p__Firmicutes|c__Tissierellia|o__Tissierellales|f__Peptoniphilaceae|g__Peptoniphilus|s__Peptoniphilus_sp_HMSC062D09	2|1239|1737404|1737405|1570339|162289|1739305	0	0	0	0	0	0	0	0	378	0	0	0	0	0	0	0	0	5256	5455	0	0	0	0	324	3608	1224	0	11490	93	29897	0	0	0	0	0	11869	0	7530	30591	0	6949	0	1563	24107	0	0	19455	0
k__Bacteria|p__Firmicutes|c__Tissierellia|o__Tissierellia_unclassified	2|1239|1737404|	0	0	0	0	0	0	0	0	99	0	0	0	0	0	0	0	459	2224	0	0	0	0	0	0	0	0	0	0	0	5460	0	207	0	0	0	119101	109	0	0	0	3665	0	0	0	0	0	3513	0
k__Bacteria|p__Firmicutes|c__Tissierellia|o__Tissierellia_unclassified|f__Tissierellia_unclassified	2|1239|1737404||	0	0	0	0	0	0	0	0	99	0	0	0	0	0	0	0	459	2224	0	0	0	0	0	0	0	0	0	0	0	5460	0	207	0	0	0	119101	109	0	0	0	3665	0	0	0	0	0	3513	0
k__Bacteria|p__Firmicutes|c__Tissierellia|o__Tissierellia_unclassified|f__Tissierellia_unclassified|g__Tissierellia_unclassified	2|1239|1737404|||	0	0	0	0	0	0	0	0	99	0	0	0	0	0	0	0	459	2224	0	0	0	0	0	0	0	0	0	0	0	5460	0	207	0	0	0	119101	109	0	0	0	3665	0	0	0	0	0	3513	0
k__Bacteria|p__Firmicutes|c__Tissierellia|o__Tissierellia_unclassified|f__Tissierellia_unclassified|g__Tissierellia_unclassified|s__Bacteroides_coagulans	2|1239|1737404||||46507	0	0	0	0	0	0	0	0	99	0	0	0	0	0	0	0	459	2224	0	0	0	0	0	0	0	0	0	0	0	5460	0	207	0	0	0	119101	109	0	0	0	3665	0	0	0	0	0	3513	0
k__Bacteria|p__Fusobacteria	2|32066	0	0	0	0	0	0	0	0	44514	0	0	0	0	0	0	0	0	33085	5493	0	0	0	0	0	0	0	0	0	0	0	0	0	0	0	0	17599	11145	1542	0	0	0	0	0	0	0	0	0	0
k__Bacteria|p__Fusobacteria|c__Fusobacteriia	2|32066|203490	0	0	0	0	0	0	0	0	44514	0	0	0	0	0	0	0	0	33085	5493	0	0	0	0	0	0	0	0	0	0	0	0	0	0	0	0	17599	11145	1542	0	0	0	0	0	0	0	0	0	0
k__Bacteria|p__Fusobacteria|c__Fusobacteriia|o__Fusobacteriales	2|32066|203490|203491	0	0	0	0	0	0	0	0	44514	0	0	0	0	0	0	0	0	33085	5493	0	0	0	0	0	0	0	0	0	0	0	0	0	0	0	0	17599	11145	1542	0	0	0	0	0	0	0	0	0	0
k__Bacteria|p__Fusobacteria|c__Fusobacteriia|o__Fusobacteriales|f__Fusobacteriaceae	2|32066|203490|203491|203492	0	0	0	0	0	0	0	0	44514	0	0	0	0	0	0	0	0	33085	5493	0	0	0	0	0	0	0	0	0	0	0	0	0	0	0	0	17599	2729	1542	0	0	0	0	0	0	0	0	0	0
k__Bacteria|p__Fusobacteria|c__Fusobacteriia|o__Fusobacteriales|f__Fusobacteriaceae|g__Fusobacterium	2|32066|203490|203491|203492|848	0	0	0	0	0	0	0	0	44514	0	0	0	0	0	0	0	0	33085	5493	0	0	0	0	0	0	0	0	0	0	0	0	0	0	0	0	17599	2729	1542	0	0	0	0	0	0	0	0	0	0
k__Bacteria|p__Fusobacteria|c__Fusobacteriia|o__Fusobacteriales|f__Fusobacteriaceae|g__Fusobacterium|s__Fusobacterium_naviforme	2|32066|203490|203491|203492|848|77917	0	0	0	0	0	0	0	0	42852	0	0	0	0	0	0	0	0	0	5493	0	0	0	0	0	0	0	0	0	0	0	0	0	0	0	0	0	0	1542	0	0	0	0	0	0	0	0	0	0
k__Bacteria|p__Fusobacteria|c__Fusobacteriia|o__Fusobacteriales|f__Fusobacteriaceae|g__Fusobacterium|s__Fusobacterium_nucleatum	2|32066|203490|203491|203492|848|851	0	0	0	0	0	0	0	0	1662	0	0	0	0	0	0	0	0	33085	0	0	0	0	0	0	0	0	0	0	0	0	0	0	0	0	0	17599	2729	0	0	0	0	0	0	0	0	0	0	0
k__Bacteria|p__Fusobacteria|c__Fusobacteriia|o__Fusobacteriales|f__Leptotrichiaceae	2|32066|203490|203491|1129771	0	0	0	0	0	0	0	0	0	0	0	0	0	0	0	0	0	0	0	0	0	0	0	0	0	0	0	0	0	0	0	0	0	0	0	0	8416	0	0	0	0	0	0	0	0	0	0	0
k__Bacteria|p__Fusobacteria|c__Fusobacteriia|o__Fusobacteriales|f__Leptotrichiaceae|g__Sneathia	2|32066|203490|203491|1129771|168808	0	0	0	0	0	0	0	0	0	0	0	0	0	0	0	0	0	0	0	0	0	0	0	0	0	0	0	0	0	0	0	0	0	0	0	0	8416	0	0	0	0	0	0	0	0	0	0	0
k__Bacteria|p__Fusobacteria|c__Fusobacteriia|o__Fusobacteriales|f__Leptotrichiaceae|g__Sneathia|s__Sneathia_amnii	2|32066|203490|203491|1129771|168808|187101	0	0	0	0	0	0	0	0	0	0	0	0	0	0	0	0	0	0	0	0	0	0	0	0	0	0	0	0	0	0	0	0	0	0	0	0	8416	0	0	0	0	0	0	0	0	0	0	0
k__Bacteria|p__Proteobacteria	2|1224	0	2413661	0	582755	11097	3183	0	0	19793	0	7932	25214	0	79662	0	17851	70911	242110	596079	0	35251	0	1741046	0	113162	1375	0	0	75669	90001	60455	2893	2223	3843	0	30504	30052	175177	1119910	215678	157366	2481698	0	13248	0	1675	74790	111997
k__Bacteria|p__Proteobacteria|c__Betaproteobacteria	2|1224|28216	0	0	0	0	0	0	0	0	726	0	593	2023	0	0	0	0	0	0	0	0	0	0	0	0	0	0	0	0	0	48	0	0	0	3764	0	0	0	0	0	0	0	0	0	0	0	0	0	0
k__Bacteria|p__Proteobacteria|c__Betaproteobacteria|o__Burkholderiales	2|1224|28216|80840	0	0	0	0	0	0	0	0	726	0	593	2023	0	0	0	0	0	0	0	0	0	0	0	0	0	0	0	0	0	48	0	0	0	3764	0	0	0	0	0	0	0	0	0	0	0	0	0	0
k__Bacteria|p__Proteobacteria|c__Betaproteobacteria|o__Burkholderiales|f__Oxalobacteraceae	2|1224|28216|80840|75682	0	0	0	0	0	0	0	0	0	0	0	0	0	0	0	0	0	0	0	0	0	0	0	0	0	0	0	0	0	0	0	0	0	3482	0	0	0	0	0	0	0	0	0	0	0	0	0	0
k__Bacteria|p__Proteobacteria|c__Betaproteobacteria|o__Burkholderiales|f__Oxalobacteraceae|g__Oxalobacter	2|1224|28216|80840|75682|846	0	0	0	0	0	0	0	0	0	0	0	0	0	0	0	0	0	0	0	0	0	0	0	0	0	0	0	0	0	0	0	0	0	3482	0	0	0	0	0	0	0	0	0	0	0	0	0	0
k__Bacteria|p__Proteobacteria|c__Betaproteobacteria|o__Burkholderiales|f__Oxalobacteraceae|g__Oxalobacter|s__Oxalobacter_formigenes	2|1224|28216|80840|75682|846|847	0	0	0	0	0	0	0	0	0	0	0	0	0	0	0	0	0	0	0	0	0	0	0	0	0	0	0	0	0	0	0	0	0	3482	0	0	0	0	0	0	0	0	0	0	0	0	0	0
k__Bacteria|p__Proteobacteria|c__Betaproteobacteria|o__Burkholderiales|f__Sutterellaceae	2|1224|28216|80840|995019	0	0	0	0	0	0	0	0	726	0	593	2023	0	0	0	0	0	0	0	0	0	0	0	0	0	0	0	0	0	48	0	0	0	282	0	0	0	0	0	0	0	0	0	0	0	0	0	0
k__Bacteria|p__Proteobacteria|c__Betaproteobacteria|o__Burkholderiales|f__Sutterellaceae|g__Parasutterella	2|1224|28216|80840|995019|577310	0	0	0	0	0	0	0	0	726	0	593	2023	0	0	0	0	0	0	0	0	0	0	0	0	0	0	0	0	0	48	0	0	0	282	0	0	0	0	0	0	0	0	0	0	0	0	0	0
k__Bacteria|p__Proteobacteria|c__Betaproteobacteria|o__Burkholderiales|f__Sutterellaceae|g__Parasutterella|s__Parasutterella_excrementihominis	2|1224|28216|80840|995019|577310|487175	0	0	0	0	0	0	0	0	726	0	593	2023	0	0	0	0	0	0	0	0	0	0	0	0	0	0	0	0	0	48	0	0	0	282	0	0	0	0	0	0	0	0	0	0	0	0	0	0
k__Bacteria|p__Proteobacteria|c__Deltaproteobacteria	2|1224|28221	0	0	0	1751	0	0	0	0	11999	0	774	14432	0	0	0	0	0	4001	14690	0	0	0	0	0	0	1375	0	0	0	558	0	0	0	79	0	0	5820	7364	0	0	6353	1203	0	0	0	0	0	0
k__Bacteria|p__Proteobacteria|c__Deltaproteobacteria|o__Desulfovibrionales	2|1224|28221|213115	0	0	0	1751	0	0	0	0	11999	0	774	14432	0	0	0	0	0	4001	14690	0	0	0	0	0	0	1375	0	0	0	558	0	0	0	79	0	0	5820	7364	0	0	6353	1203	0	0	0	0	0	0
k__Bacteria|p__Proteobacteria|c__Deltaproteobacteria|o__Desulfovibrionales|f__Desulfovibrionaceae	2|1224|28221|213115|194924	0	0	0	1751	0	0	0	0	11999	0	774	14432	0	0	0	0	0	4001	14690	0	0	0	0	0	0	1375	0	0	0	558	0	0	0	79	0	0	5820	7364	0	0	6353	1203	0	0	0	0	0	0
k__Bacteria|p__Proteobacteria|c__Deltaproteobacteria|o__Desulfovibrionales|f__Desulfovibrionaceae|g__Bilophila	2|1224|28221|213115|194924|35832	0	0	0	1751	0	0	0	0	11999	0	774	14432	0	0	0	0	0	3256	4216	0	0	0	0	0	0	1375	0	0	0	558	0	0	0	79	0	0	1829	0	0	0	6353	1203	0	0	0	0	0	0
k__Bacteria|p__Proteobacteria|c__Deltaproteobacteria|o__Desulfovibrionales|f__Desulfovibrionaceae|g__Bilophila|s__Bilophila_wadsworthia	2|1224|28221|213115|194924|35832|35833	0	0	0	1751	0	0	0	0	11999	0	774	14432	0	0	0	0	0	3256	4216	0	0	0	0	0	0	1375	0	0	0	558	0	0	0	79	0	0	1829	0	0	0	6353	1203	0	0	0	0	0	0
k__Bacteria|p__Proteobacteria|c__Deltaproteobacteria|o__Desulfovibrionales|f__Desulfovibrionaceae|g__Desulfovibrio	2|1224|28221|213115|194924|872	0	0	0	0	0	0	0	0	0	0	0	0	0	0	0	0	0	745	10474	0	0	0	0	0	0	0	0	0	0	0	0	0	0	0	0	0	3991	7364	0	0	0	0	0	0	0	0	0	0
k__Bacteria|p__Proteobacteria|c__Deltaproteobacteria|o__Desulfovibrionales|f__Desulfovibrionaceae|g__Desulfovibrio|s__Desulfovibrio_piger	2|1224|28221|213115|194924|872|901	0	0	0	0	0	0	0	0	0	0	0	0	0	0	0	0	0	745	0	0	0	0	0	0	0	0	0	0	0	0	0	0	0	0	0	0	3991	0	0	0	0	0	0	0	0	0	0	0
k__Bacteria|p__Proteobacteria|c__Deltaproteobacteria|o__Desulfovibrionales|f__Desulfovibrionaceae|g__Desulfovibrio|s__Desulfovibrio_sp_An276	2|1224|28221|213115|194924|872|1965618	0	0	0	0	0	0	0	0	0	0	0	0	0	0	0	0	0	0	10474	0	0	0	0	0	0	0	0	0	0	0	0	0	0	0	0	0	0	7364	0	0	0	0	0	0	0	0	0	0
k__Bacteria|p__Proteobacteria|c__Epsilonproteobacteria	2|1224|29547	0	0	0	0	0	0	0	0	0	0	0	0	0	0	0	0	47704	10239	21176	0	0	0	0	0	0	0	0	0	0	1713	0	0	0	0	0	30504	661	21354	0	0	0	0	0	0	0	0	9476	0
k__Bacteria|p__Proteobacteria|c__Epsilonproteobacteria|o__Campylobacterales	2|1224|29547|213849	0	0	0	0	0	0	0	0	0	0	0	0	0	0	0	0	47704	10239	21176	0	0	0	0	0	0	0	0	0	0	1713	0	0	0	0	0	30504	661	21354	0	0	0	0	0	0	0	0	9476	0
k__Bacteria|p__Proteobacteria|c__Epsilonproteobacteria|o__Campylobacterales|f__Campylobacteraceae	2|1224|29547|213849|72294	0	0	0	0	0	0	0	0	0	0	0	0	0	0	0	0	47704	10239	21176	0	0	0	0	0	0	0	0	0	0	1713	0	0	0	0	0	30504	661	21354	0	0	0	0	0	0	0	0	9476	0
k__Bacteria|p__Proteobacteria|c__Epsilonproteobacteria|o__Campylobacterales|f__Campylobacteraceae|g__Campylobacter	2|1224|29547|213849|72294|194	0	0	0	0	0	0	0	0	0	0	0	0	0	0	0	0	47704	10239	21176	0	0	0	0	0	0	0	0	0	0	1713	0	0	0	0	0	30504	661	21354	0	0	0	0	0	0	0	0	9476	0
k__Bacteria|p__Proteobacteria|c__Epsilonproteobacteria|o__Campylobacterales|f__Campylobacteraceae|g__Campylobacter|s__Campylobacter_gracilis	2|1224|29547|213849|72294|194|824	0	0	0	0	0	0	0	0	0	0	0	0	0	0	0	0	45482	0	0	0	0	0	0	0	0	0	0	0	0	0	0	0	0	0	0	0	0	0	0	0	0	0	0	0	0	0	0	0
k__Bacteria|p__Proteobacteria|c__Epsilonproteobacteria|o__Campylobacterales|f__Campylobacteraceae|g__Campylobacter|s__Campylobacter_hominis	2|1224|29547|213849|72294|194|76517	0	0	0	0	0	0	0	0	0	0	0	0	0	0	0	0	0	7195	21176	0	0	0	0	0	0	0	0	0	0	1713	0	0	0	0	0	17812	661	21354	0	0	0	0	0	0	0	0	9476	0
k__Bacteria|p__Proteobacteria|c__Epsilonproteobacteria|o__Campylobacterales|f__Campylobacteraceae|g__Campylobacter|s__Campylobacter_ureolyticus	2|1224|29547|213849|72294|194|827	0	0	0	0	0	0	0	0	0	0	0	0	0	0	0	0	2222	3044	0	0	0	0	0	0	0	0	0	0	0	0	0	0	0	0	0	12692	0	0	0	0	0	0	0	0	0	0	0	0
k__Bacteria|p__Proteobacteria|c__Gammaproteobacteria	2|1224|1236	0	2413661	0	581004	11097	3183	0	0	3472	0	6565	8759	0	79662	0	17851	23207	227870	560213	0	35251	0	1741046	0	113162	0	0	0	75669	87682	60455	2893	2223	0	0	0	23571	146459	1119910	215678	151013	2480495	0	13248	0	1675	65314	111997
k__Bacteria|p__Proteobacteria|c__Gammaproteobacteria|o__Enterobacterales	2|1224|1236|91347	0	2413661	0	581004	11097	3183	0	0	3472	0	6565	8759	0	79662	0	17851	23207	227101	560213	0	35251	0	1741046	0	113162	0	0	0	75669	87682	60455	2893	2223	0	0	0	23571	146459	1119910	215678	151013	2480495	0	13248	0	1675	65314	111997
k__Bacteria|p__Proteobacteria|c__Gammaproteobacteria|o__Enterobacterales|f__Enterobacteriaceae	2|1224|1236|91347|543	0	2413661	0	577969	11097	3183	0	0	3472	0	6565	8759	0	79662	0	17851	23075	227101	560213	0	35251	0	1741046	0	104838	0	0	0	75669	87682	60455	2893	2223	0	0	0	23571	146459	1119910	215678	151013	2470727	0	13248	0	1675	65314	111997
k__Bacteria|p__Proteobacteria|c__Gammaproteobacteria|o__Enterobacterales|f__Enterobacteriaceae|g__Citrobacter	2|1224|1236|91347|543|544	0	0	0	0	0	3183	0	0	0	0	0	0	0	0	0	0	0	0	0	0	0	0	0	0	0	0	0	0	75669	0	0	0	0	0	0	0	0	0	0	0	0	0	0	0	0	0	0	0
k__Bacteria|p__Proteobacteria|c__Gammaproteobacteria|o__Enterobacterales|f__Enterobacteriaceae|g__Citrobacter|s__Citrobacter_freundii	2|1224|1236|91347|543|544|546	0	0	0	0	0	3183	0	0	0	0	0	0	0	0	0	0	0	0	0	0	0	0	0	0	0	0	0	0	63724	0	0	0	0	0	0	0	0	0	0	0	0	0	0	0	0	0	0	0
k__Bacteria|p__Proteobacteria|c__Gammaproteobacteria|o__Enterobacterales|f__Enterobacteriaceae|g__Citrobacter|s__Citrobacter_youngae	2|1224|1236|91347|543|544|133448	0	0	0	0	0	0	0	0	0	0	0	0	0	0	0	0	0	0	0	0	0	0	0	0	0	0	0	0	11945	0	0	0	0	0	0	0	0	0	0	0	0	0	0	0	0	0	0	0
k__Bacteria|p__Proteobacteria|c__Gammaproteobacteria|o__Enterobacterales|f__Enterobacteriaceae|g__Enterobacter	2|1224|1236|91347|543|547	0	0	0	0	0	0	0	0	0	0	0	0	0	0	0	0	0	5415	0	0	0	0	0	0	0	0	0	0	0	0	0	0	0	0	0	0	0	0	0	0	0	0	0	0	0	0	0	0
k__Bacteria|p__Proteobacteria|c__Gammaproteobacteria|o__Enterobacterales|f__Enterobacteriaceae|g__Enterobacter|s__Enterobacter_cloacae_complex	2|1224|1236|91347|543|547|354276	0	0	0	0	0	0	0	0	0	0	0	0	0	0	0	0	0	5415	0	0	0	0	0	0	0	0	0	0	0	0	0	0	0	0	0	0	0	0	0	0	0	0	0	0	0	0	0	0
k__Bacteria|p__Proteobacteria|c__Gammaproteobacteria|o__Enterobacterales|f__Enterobacteriaceae|g__Escherichia	2|1224|1236|91347|543|561	0	1018973	0	571341	11097	0	0	0	3472	0	6565	8759	0	79662	0	16740	23075	221686	553088	0	35251	0	1704930	0	104838	0	0	0	0	87682	60455	2893	2223	0	0	0	23571	146459	1119910	215678	151013	716111	0	13248	0	0	65314	111997
k__Bacteria|p__Proteobacteria|c__Gammaproteobacteria|o__Enterobacterales|f__Enterobacteriaceae|g__Escherichia|s__Escherichia_coli	2|1224|1236|91347|543|561|562	0	1018973	0	571341	11097	0	0	0	3472	0	6565	8759	0	79662	0	16740	23075	221686	553088	0	35251	0	1704930	0	104838	0	0	0	0	87682	60455	2893	2223	0	0	0	23571	146459	1119910	215678	151013	716111	0	13248	0	0	65314	111997
k__Bacteria|p__Proteobacteria|c__Gammaproteobacteria|o__Enterobacterales|f__Enterobacteriaceae|g__Klebsiella	2|1224|1236|91347|543|570	0	1394688	0	6628	0	0	0	0	0	0	0	0	0	0	0	1111	0	0	0	0	0	0	36116	0	0	0	0	0	0	0	0	0	0	0	0	0	0	0	0	0	0	1754616	0	0	0	1675	0	0
k__Bacteria|p__Proteobacteria|c__Gammaproteobacteria|o__Enterobacterales|f__Enterobacteriaceae|g__Klebsiella|s__Klebsiella_oxytoca	2|1224|1236|91347|543|570|571	0	0	0	0	0	0	0	0	0	0	0	0	0	0	0	1111	0	0	0	0	0	0	0	0	0	0	0	0	0	0	0	0	0	0	0	0	0	0	0	0	0	0	0	0	0	0	0	0
k__Bacteria|p__Proteobacteria|c__Gammaproteobacteria|o__Enterobacterales|f__Enterobacteriaceae|g__Klebsiella|s__Klebsiella_pneumoniae	2|1224|1236|91347|543|570|573	0	1010457	0	6628	0	0	0	0	0	0	0	0	0	0	0	0	0	0	0	0	0	0	30777	0	0	0	0	0	0	0	0	0	0	0	0	0	0	0	0	0	0	1317834	0	0	0	1675	0	0
k__Bacteria|p__Proteobacteria|c__Gammaproteobacteria|o__Enterobacterales|f__Enterobacteriaceae|g__Klebsiella|s__Klebsiella_quasipneumoniae	2|1224|1236|91347|543|570|1463165	0	78406	0	0	0	0	0	0	0	0	0	0	0	0	0	0	0	0	0	0	0	0	1337	0	0	0	0	0	0	0	0	0	0	0	0	0	0	0	0	0	0	126920	0	0	0	0	0	0
k__Bacteria|p__Proteobacteria|c__Gammaproteobacteria|o__Enterobacterales|f__Enterobacteriaceae|g__Klebsiella|s__Klebsiella_variicola	2|1224|1236|91347|543|570|244366	0	305825	0	0	0	0	0	0	0	0	0	0	0	0	0	0	0	0	0	0	0	0	4002	0	0	0	0	0	0	0	0	0	0	0	0	0	0	0	0	0	0	309862	0	0	0	0	0	0
k__Bacteria|p__Proteobacteria|c__Gammaproteobacteria|o__Enterobacterales|f__Enterobacteriaceae|g__Raoultella	2|1224|1236|91347|543|160674	0	0	0	0	0	0	0	0	0	0	0	0	0	0	0	0	0	0	7125	0	0	0	0	0	0	0	0	0	0	0	0	0	0	0	0	0	0	0	0	0	0	0	0	0	0	0	0	0
k__Bacteria|p__Proteobacteria|c__Gammaproteobacteria|o__Enterobacterales|f__Enterobacteriaceae|g__Raoultella|s__Raoultella_planticola	2|1224|1236|91347|543|160674|575	0	0	0	0	0	0	0	0	0	0	0	0	0	0	0	0	0	0	7125	0	0	0	0	0	0	0	0	0	0	0	0	0	0	0	0	0	0	0	0	0	0	0	0	0	0	0	0	0
k__Bacteria|p__Proteobacteria|c__Gammaproteobacteria|o__Enterobacterales|f__Enterobacteriaceae|g__Salmonella	2|1224|1236|91347|543|590	0	0	0	0	0	0	0	0	0	0	0	0	0	0	0	0	0	0	0	0	0	0	0	0	0	0	0	0	0	0	0	0	0	0	0	0	0	0	0	0	0	0	0	0	0	0	0	0
k__Bacteria|p__Proteobacteria|c__Gammaproteobacteria|o__Enterobacterales|f__Enterobacteriaceae|g__Salmonella|s__Salmonella_enterica	2|1224|1236|91347|543|590|28901	0	0	0	0	0	0	0	0	0	0	0	0	0	0	0	0	0	0	0	0	0	0	0	0	0	0	0	0	0	0	0	0	0	0	0	0	0	0	0	0	0	0	0	0	0	0	0	0
k__Bacteria|p__Proteobacteria|c__Gammaproteobacteria|o__Enterobacterales|f__Morganellaceae	2|1224|1236|91347|1903414	0	0	0	3035	0	0	0	0	0	0	0	0	0	0	0	0	132	0	0	0	0	0	0	0	8324	0	0	0	0	0	0	0	0	0	0	0	0	0	0	0	0	9768	0	0	0	0	0	0
k__Bacteria|p__Proteobacteria|c__Gammaproteobacteria|o__Enterobacterales|f__Morganellaceae|g__Morganella	2|1224|1236|91347|1903414|581	0	0	0	3035	0	0	0	0	0	0	0	0	0	0	0	0	132	0	0	0	0	0	0	0	8324	0	0	0	0	0	0	0	0	0	0	0	0	0	0	0	0	7841	0	0	0	0	0	0
k__Bacteria|p__Proteobacteria|c__Gammaproteobacteria|o__Enterobacterales|f__Morganellaceae|g__Morganella|s__Morganella_morganii	2|1224|1236|91347|1903414|581|582	0	0	0	3035	0	0	0	0	0	0	0	0	0	0	0	0	132	0	0	0	0	0	0	0	8324	0	0	0	0	0	0	0	0	0	0	0	0	0	0	0	0	7841	0	0	0	0	0	0
k__Bacteria|p__Proteobacteria|c__Gammaproteobacteria|o__Enterobacterales|f__Morganellaceae|g__Proteus	2|1224|1236|91347|1903414|583	0	0	0	0	0	0	0	0	0	0	0	0	0	0	0	0	0	0	0	0	0	0	0	0	0	0	0	0	0	0	0	0	0	0	0	0	0	0	0	0	0	1927	0	0	0	0	0	0
k__Bacteria|p__Proteobacteria|c__Gammaproteobacteria|o__Enterobacterales|f__Morganellaceae|g__Proteus|s__Proteus_mirabilis	2|1224|1236|91347|1903414|583|584	0	0	0	0	0	0	0	0	0	0	0	0	0	0	0	0	0	0	0	0	0	0	0	0	0	0	0	0	0	0	0	0	0	0	0	0	0	0	0	0	0	1927	0	0	0	0	0	0
k__Bacteria|p__Proteobacteria|c__Gammaproteobacteria|o__Pasteurellales	2|1224|1236|135625	0	0	0	0	0	0	0	0	0	0	0	0	0	0	0	0	0	769	0	0	0	0	0	0	0	0	0	0	0	0	0	0	0	0	0	0	0	0	0	0	0	0	0	0	0	0	0	0
k__Bacteria|p__Proteobacteria|c__Gammaproteobacteria|o__Pasteurellales|f__Pasteurellaceae	2|1224|1236|135625|712	0	0	0	0	0	0	0	0	0	0	0	0	0	0	0	0	0	769	0	0	0	0	0	0	0	0	0	0	0	0	0	0	0	0	0	0	0	0	0	0	0	0	0	0	0	0	0	0
k__Bacteria|p__Proteobacteria|c__Gammaproteobacteria|o__Pasteurellales|f__Pasteurellaceae|g__Haemophilus	2|1224|1236|135625|712|724	0	0	0	0	0	0	0	0	0	0	0	0	0	0	0	0	0	769	0	0	0	0	0	0	0	0	0	0	0	0	0	0	0	0	0	0	0	0	0	0	0	0	0	0	0	0	0	0
k__Bacteria|p__Proteobacteria|c__Gammaproteobacteria|o__Pasteurellales|f__Pasteurellaceae|g__Haemophilus|s__Haemophilus_parainfluenzae	2|1224|1236|135625|712|724|729	0	0	0	0	0	0	0	0	0	0	0	0	0	0	0	0	0	769	0	0	0	0	0	0	0	0	0	0	0	0	0	0	0	0	0	0	0	0	0	0	0	0	0	0	0	0	0	0
k__Bacteria|p__Proteobacteria|c__Proteobacteria_unclassified	2|1224|	0	0	0	0	0	0	0	0	3596	0	0	0	0	0	0	0	0	0	0	0	0	0	0	0	0	0	0	0	0	0	0	0	0	0	0	0	0	0	0	0	0	0	0	0	0	0	0	0
k__Bacteria|p__Proteobacteria|c__Proteobacteria_unclassified|o__Proteobacteria_unclassified	2|1224||	0	0	0	0	0	0	0	0	3596	0	0	0	0	0	0	0	0	0	0	0	0	0	0	0	0	0	0	0	0	0	0	0	0	0	0	0	0	0	0	0	0	0	0	0	0	0	0	0
k__Bacteria|p__Proteobacteria|c__Proteobacteria_unclassified|o__Proteobacteria_unclassified|f__Proteobacteria_unclassified	2|1224|||	0	0	0	0	0	0	0	0	3596	0	0	0	0	0	0	0	0	0	0	0	0	0	0	0	0	0	0	0	0	0	0	0	0	0	0	0	0	0	0	0	0	0	0	0	0	0	0	0
k__Bacteria|p__Proteobacteria|c__Proteobacteria_unclassified|o__Proteobacteria_unclassified|f__Proteobacteria_unclassified|g__Proteobacteria_unclassified	2|1224||||	0	0	0	0	0	0	0	0	3596	0	0	0	0	0	0	0	0	0	0	0	0	0	0	0	0	0	0	0	0	0	0	0	0	0	0	0	0	0	0	0	0	0	0	0	0	0	0	0
k__Bacteria|p__Proteobacteria|c__Proteobacteria_unclassified|o__Proteobacteria_unclassified|f__Proteobacteria_unclassified|g__Proteobacteria_unclassified|s__Proteobacteria_bacterium_CAG_139	2|1224|||||1262986	0	0	0	0	0	0	0	0	3596	0	0	0	0	0	0	0	0	0	0	0	0	0	0	0	0	0	0	0	0	0	0	0	0	0	0	0	0	0	0	0	0	0	0	0	0	0	0	0
k__Bacteria|p__Synergistetes	2|508458	0	0	0	0	0	0	0	0	0	0	140837	16268	0	0	0	0	0	0	4627	0	0	0	0	0	0	0	0	0	0	18485	0	0	0	6526	0	246618	0	0	0	0	0	298	0	0	0	0	4394	0
k__Bacteria|p__Synergistetes|c__Synergistia	2|508458|649775	0	0	0	0	0	0	0	0	0	0	140837	16268	0	0	0	0	0	0	4627	0	0	0	0	0	0	0	0	0	0	18485	0	0	0	6526	0	246618	0	0	0	0	0	298	0	0	0	0	4394	0
k__Bacteria|p__Synergistetes|c__Synergistia|o__Synergistales	2|508458|649775|649776	0	0	0	0	0	0	0	0	0	0	140837	16268	0	0	0	0	0	0	4627	0	0	0	0	0	0	0	0	0	0	18485	0	0	0	6526	0	246618	0	0	0	0	0	298	0	0	0	0	4394	0
k__Bacteria|p__Synergistetes|c__Synergistia|o__Synergistales|f__Synergistaceae	2|508458|649775|649776|649777	0	0	0	0	0	0	0	0	0	0	140837	16268	0	0	0	0	0	0	4627	0	0	0	0	0	0	0	0	0	0	18485	0	0	0	6526	0	246618	0	0	0	0	0	298	0	0	0	0	4394	0
k__Bacteria|p__Synergistetes|c__Synergistia|o__Synergistales|f__Synergistaceae|g__Cloacibacillus	2|508458|649775|649776|649777|508459	0	0	0	0	0	0	0	0	0	0	140837	16268	0	0	0	0	0	0	0	0	0	0	0	0	0	0	0	0	0	18485	0	0	0	6526	0	0	0	0	0	0	0	298	0	0	0	0	4394	0
k__Bacteria|p__Synergistetes|c__Synergistia|o__Synergistales|f__Synergistaceae|g__Cloacibacillus|s__Cloacibacillus_evryensis	2|508458|649775|649776|649777|508459|508460	0	0	0	0	0	0	0	0	0	0	140837	95	0	0	0	0	0	0	0	0	0	0	0	0	0	0	0	0	0	18485	0	0	0	6526	0	0	0	0	0	0	0	298	0	0	0	0	4394	0
k__Bacteria|p__Synergistetes|c__Synergistia|o__Synergistales|f__Synergistaceae|g__Cloacibacillus|s__Cloacibacillus_porcorum	2|508458|649775|649776|649777|508459|1197717	0	0	0	0	0	0	0	0	0	0	0	16173	0	0	0	0	0	0	0	0	0	0	0	0	0	0	0	0	0	0	0	0	0	0	0	0	0	0	0	0	0	0	0	0	0	0	0	0
k__Bacteria|p__Synergistetes|c__Synergistia|o__Synergistales|f__Synergistaceae|g__Jonquetella	2|508458|649775|649776|649777|428711	0	0	0	0	0	0	0	0	0	0	0	0	0	0	0	0	0	0	4627	0	0	0	0	0	0	0	0	0	0	0	0	0	0	0	0	246618	0	0	0	0	0	0	0	0	0	0	0	0
k__Bacteria|p__Synergistetes|c__Synergistia|o__Synergistales|f__Synergistaceae|g__Jonquetella|s__Jonquetella_anthropi	2|508458|649775|649776|649777|428711|428712	0	0	0	0	0	0	0	0	0	0	0	0	0	0	0	0	0	0	4627	0	0	0	0	0	0	0	0	0	0	0	0	0	0	0	0	246618	0	0	0	0	0	0	0	0	0	0	0	0
k__Bacteria|p__Verrucomicrobia	2|74201	0	0	0	0	0	0	74969	12446	12630	0	22685	0	0	0	0	989	0	967	22639	0	0	7142	0	0	0	0	0	0	1481	135978	0	0	0	0	0	0	0	605	1986	0	41127	0	0	0	73802	172822	27601	0
k__Bacteria|p__Verrucomicrobia|c__Verrucomicrobiae	2|74201|203494	0	0	0	0	0	0	74969	12446	12630	0	22685	0	0	0	0	989	0	967	22639	0	0	7142	0	0	0	0	0	0	1481	135978	0	0	0	0	0	0	0	605	1986	0	41127	0	0	0	73802	172822	27601	0
k__Bacteria|p__Verrucomicrobia|c__Verrucomicrobiae|o__Verrucomicrobiales	2|74201|203494|48461	0	0	0	0	0	0	74969	12446	12630	0	22685	0	0	0	0	989	0	967	22639	0	0	7142	0	0	0	0	0	0	1481	135978	0	0	0	0	0	0	0	605	1986	0	41127	0	0	0	73802	172822	27601	0
k__Bacteria|p__Verrucomicrobia|c__Verrucomicrobiae|o__Verrucomicrobiales|f__Akkermansiaceae	2|74201|203494|48461|1647988	0	0	0	0	0	0	74969	12446	12630	0	22685	0	0	0	0	989	0	967	22639	0	0	7142	0	0	0	0	0	0	1481	135978	0	0	0	0	0	0	0	605	1986	0	41127	0	0	0	73802	172822	27601	0
k__Bacteria|p__Verrucomicrobia|c__Verrucomicrobiae|o__Verrucomicrobiales|f__Akkermansiaceae|g__Akkermansia	2|74201|203494|48461|1647988|239934	0	0	0	0	0	0	74969	12446	12630	0	22685	0	0	0	0	989	0	967	22639	0	0	7142	0	0	0	0	0	0	1481	135978	0	0	0	0	0	0	0	605	1986	0	41127	0	0	0	73802	172822	27601	0
k__Bacteria|p__Verrucomicrobia|c__Verrucomicrobiae|o__Verrucomicrobiales|f__Akkermansiaceae|g__Akkermansia|s__Akkermansia_muciniphila	2|74201|203494|48461|1647988|239934|239935	0	0	0	0	0	0	74969	12446	12630	0	22685	0	0	0	0	989	0	967	22639	0	0	7142	0	0	0	0	0	0	1481	135978	0	0	0	0	0	0	0	605	1986	0	41127	0	0	0	73802	172822	27601	0
unclassified	-1	0	0	0	0	0	0	0	0	0	0	0	0	0	0	0	0	0	0	0	0	0	0	0	0	0	0	0	0	0	0	0	0	0	0	0	0	0	0	0	0	0	0	0	0	0	0	0	0
[truncated: 5 more columns]

## Sheet: Species relative abundances
Filtered species level relative abundances from MetaPhlan3 with abundances <0.01% removed and species found in <2 samples removed
clade_name	Patient 1001 Placebo Baseline	Patient 1004 LGG Baseline	Patient 1005 LGG Baseline	Patient 1007 Placebo Baseline	Patient 1008 Placebo Baseline	Patient 1009 Placebo Baseline	Patient 1198 LGG Baseline	Patient 1199 Placebo Baseline	Patient 1197 LGG Baseline	Patient 1190 LGG Baseline	Patient 1189 Placebo Baseline	Patient 1188 Placebo Baseline	Patient 1186 LGG Baseline	Patient 1183 LGG Baseline	Patient 1078 LGG Baseline	Patient 1076 Placebo Baseline	Patient 1075 Placebo Baseline	Patient 1069 Placebo Baseline	Patient 1068 Placebo Baseline	Patient 1195 LGG Baseline	Patient 1077 LGG Baseline	Patient 1001 Placebo Week 4	Patient 1004 LGG Week 4	Patient 1005 LGG Week 4	Patient 1007 Placebo Week 4	Patient 1008 Placebo Week 4	Patient 1009 Placebo Week 4	Patient 1199 Placebo Week 4	Patient 1198 LGG Week 4	Patient 1189 Placebo Week 4	Patient 1188 Placebo Week 4	Patient 1186 LGG Week 4	Patient 1183 LGG Week 4	Patient 1078 LGG Week 4	Patient 1076 Placebo Week 4	Patient 1075 Placebo Week 4	Patient 1069 Placebo Week 4	Patient 1068 Placebo Week 4	Patient 1195 LGG Week 4	Patient 1077 LGG Week 4	Patient 1001 Placebo Week 24	Patient 1004 LGG Week 24	Patient 1005 LGG Week 24	Patient 1199 Placebo Week 24	Patient 1198 LGG Week 24	Patient 1190 LGG Week 24	Patient 1189 Placebo Week 24	Patient 1188 Placebo Week 24	Patient 1186 LGG Week 24
Methanobrevibacter_smithii	0.40008	0	0.00463	0	0	0	0	0	0.03905	0	0.58934	0.01684	0.04171	0	0	1.16834	0	0	0	0	0	1.20589	0	0.1911	0	0	0	0	0	0.71725	0.23707	0.46522	0	0.07343	0	0	0	0	0.11427	0	0.09505	0	0	0	0	0	3.36633	0	0
Actinobaculum_massiliense	0	0	0	0	0	0	0	0	0	0	0	0	0	0	0	0	0	7.23022	0	0	0	0.20669	0	0	0	0	0	0	0	0	0	0	0	0	0	0	0.6429	0	0	0	0.6155	0	0	0	0	0	0	0	0
Actinomyces_europaeus	0	0	0	0	0	0	0	0	0	0	0	0	0	0	0	0.06164	0.26114	0.00334	0	0	0	0	0	0	0	0	0	0	0	0	0	0	0	0	15.5996	0.5836	0.19887	0	0	0	0	0.00278	0	0	0	0	0	0	0
Actinomyces_graevenitzii	0	0	0	0	0.05565	0	0	0	0	0	0	0	0	0	0	0	0	0	0	0	0	0	0	0	0	0	0	0	0	0	0	0	0	0	0	0	0	0	0	0	0	0	0	0	0	0	0	0	0
Actinomyces_naeslundii	0	0	0	0	0	0	0	0	0	0	0.06538	0	0	0	0	0	0	0	0	0	0	0	0	0	0	0	0	0	0	0	0	0	0	0	0	0	0	0	0	0	0	0	0	0	0	0	0	0	0
Actinomyces_neuii	0	0	0.04036	0	0	0	0	0	0	0	0	0	0	0	0	0	0	0	0	0	0	0.17546	0	0	0	0	0	0	0.00412	0	0	0	0	0	0	0	0	0	0	0	0.0659	0	0	0	0	0	0	0	0
Actinomyces_odontolyticus	0	0	0	0	0	0	0	0	0.03149	0	0	0	0	0	0	0	0	0	0	0	0	0	0	0	0	0	0	0	0	0	0	0	0	0	0	0	0	0.01206	0.01985	0	0	0	0	0	0	0	0	0	0
Actinomyces_oris	0	0	0.01311	0	0.00287	0	0.01468	0	0.01933	0.02591	0	0	0	0	0	0	0	0	0	0	0	0	0	0	0	0	0	0	0	0	0.02031	0	0	0	0	0	0	0	0	0	0	0	0	0	0	0.02527	0	0	0.24742
Actinomyces_radingae	0	0	0	0	0	0	0	0	0	0	0	0	0	0	0	0	0	0	0	0	0	0	0	0	0	0	0	0	0	0	0	0	0	0	0	0.46714	0	0	0	0	0.16863	0	0	0	0	0	0	0	0
Actinomyces_sp_HMSC035G02	0	0	0	0	0	0	0	0	0.032	0	0	0	0	0	0	0	0	0	0	0	0	0	0	0	0	0	0	0	0	0	0	0	0	0	0	0	0	0	0.01523	0	0	0	0	0	0	0	0	0	0
Actinomyces_sp_HPA0247	0	0	0	0	0	0	0	0	0	0	0	0	0	0	0	0	0	0	0	0	0	0	0	0	0	0.08009	0	0	0	0	0	0	0	0	0	0	0	0	0	0	0	0	0	0	0	0	0	0	0
Actinomyces_sp_oral_taxon_181	0	0	0	0	0.04424	0	0	0	0	0	0	0	0	0	0	0	0	0	0	0.00764	0	0	0	0	0	0.0699	0	0	0	0	0	0	0	0	0	0	0	0	0	0	0	0	0	0	0	0.03118	0	0	0
Actinomyces_turicensis	0	0	0	0	0	0	0	0	0.06059	0	0.04988	0	0	0	0	0	0	2.59454	0	0	0	0	0	0	0.98026	0.0208	0	0	0.42481	0.15414	0	0	0	0	0	0	12.5302	0	0	0	0	0	0	0	0	0	0	0	0
Actinomyces_urogenitalis	0	0	0	0	0	0	0	0	0	0	0	0	0	0	0	0	0	0	0	0	0	0	0	0	0	0	0	0	0	0	1.24944	0	0	0	0	0	0	0	0	0	0	0	0	0	0	0	0	0	0
Actinomyces_viscosus	0	0	0	0	0	0	0	0	0	0	0	0	0	0	0	0	0	0	0	0	0	0	0	0	0	0	0	0	0	0	0	0	0	0	0	0	0	0	0	0	0	0	0	0	0	0	0	0	0.10428
Actinotignum_timonense	0	0.26162	0	0	0	0	0	0	0	0	0	0	0	0	0	0	1.32612	3.6126	0	0	0	0.04259	0.24012	0	0	0	0	0	0	0	0	0	0	0	0.30545	0.4551	14.1496	0	0	0	0.3375	0.12665	0	0	0	0	0	0	0
Actinotignum_urinale	0	0	0	0	0	0	0	0	0	0	0	0	0	0	0	0	1.37397	0	0	0	0	0	0	0	0	0	0	0	0	0	0	0	0	0	0	34.1621	0	0	0	0	0	0	0	0	0	0	0	0	0
Mobiluncus_curtisii	0	0	0	0	0	0	0	0	0	0	0	0.03132	0	0	0	0	0	3.9452	0	0	0	0	0	0	0	0	0	0	0	0	0	0	0	0	0	0.35637	0.09547	0	0.0131	0	0	0	0	0	0	0	0	0	0
Trueperella_bernardiae	0	0	0	0	0	0	0	0	0	0	0	0	0	0	0	0	0.79385	0	0	0	0	4.94541	0	0	0	1.5593	0	0	0	0	0	0	0	0	0	0	0	0	0	0	17.0969	0	0	0	0	0	0	0	0
Varibaculum_cambriense	0	0	0.39111	0	0	0	0	0	1.73377	0	0	0.30813	0	0	0	0	0	1.2791	0.40886	0	0	0	0	4.82332	0.62378	0.81313	0	0.38613	2.44905	0.42513	4.52252	0	0	0	0	1.05584	0.495	0.0751	0.00077	0	2.0702	0	2.88868	0	0	0	0.19061	0.34915	2.54649
Alloscardovia_omnicolens	0	0	2.22092	0	0	0	0	0	0	0	0	0	0	0	0	0	0	0	0	0	0	0	0	0	0	0.01287	0.18841	0	0	0	0	0	0	0	0	0	0	0	0	0	0	0	0	0	0	0	0	0	0
Bifidobacterium_adolescentis	0	0	0	0.72416	0	0	0	0	0	0	11.1804	0.03696	0	0	0	2.15933	0	0	0.03957	0	0	0	0	0	0.01913	0	0	0	0	10.994	0	0	0	0.44107	0	0	0	0	0	0	0	0	0	0	0	0	7.24021	0	0
Bifidobacterium_animalis	0	0	0	0	0	0	0	0	0	0	2.92435	0	0	0	0	0	0	0	0	0	0	0	0.00613	0	0	0	0	0	0	0	0.12414	0	0	0	0	0	0	4.01037	0	0	0	0	0	0	0	0	0	0	1.37427
Bifidobacterium_bifidum	0.53786	0	0	0	0	0	0	0	0	0	0	0	0	0	0	0	0	0	0	0	0	0.39723	0	0	0	0	0	0	0	0	0	0	0	0	0	0	0	0	0	0	0	0	0	0	0	0	0	0	0
Bifidobacterium_dentium	0	0.07293	0.66805	0	0	0	0	0	2.53193	0	0.29039	0.48726	0	0	0	0	0	0	0	0	0	0	0.34226	0	0	0	0.66754	0	0	0.07858	0	0	0	0	0	0	0	0.12453	2.90849	0	0	0.38434	0	0	0	0	0	0.16611	0
Bifidobacterium_gallinarum	0	0	0	0	0	0	0	0	0	0	0	0	0	0	0	0	0	0	0	0	0	0	0	0	0	0	0	0.04857	0	0	0	0	0	0	0	0	0	0	0	0	0	0	0	0.01855	0	0	0	0	0
Bifidobacterium_longum	0.53116	0	0	0	0	0	0	0	0	0	20.3739	0.9979	0	0	0	0	0	0	0.06705	0	0.7677	3.85628	0	0	0.14064	0	11.2707	0	2.66387	5.33566	1.60312	0	0	1.08517	0	0	0	0.77682	0.03151	15.9143	0	0	0	0	4.18799	0	5.45814	0.62402	0
Bifidobacterium_pseudocatenulatum	0	0	0	0	0	0	0	0	0	0	0	0	0	0	0	0	0	0	0	0	0	0	0	0	0	0	0	0	0	0	0	0	0	0	0	0	0	0	0	0	0	0	0	0	0	0	0	0.59105	0
Bifidobacterium_pullorum	0	0	0	0	0	0	0	0	0	0	0	0	0	0	0	0	0	0	0	0	0	0	0	0	0	0	0	1.07253	0	0	0	0	0	0	0	0	0	0	0	0	0	0	0	0.67574	0	0	0	0	0
Bifidobacterium_saeculare	0	0	0	0	0	0	0	0	0	0	0	0	0	0	0	0	0	0	0	0	0	0	0	0	0	0	0	0.06686	0	0	0	0	0	0	0	0	0	0	0	0	0	0	0	0.02017	0	0	0	0	0
Bifidobacterium_scardovii	0	0	0	0	0	0	0	0	0	0	0	0	0	0	0	0	0	0	0	0	0.54572	0	0	0	0	0	0	0	0	0	0	0	0	0	0	0	0	0	0	0.69511	0	0	0	0	0	0	0	0	0
Gardnerella_vaginalis	0	0	1.18931	0	0	0	0	0	5.79231	0	0	0	0	0	0	0	0	0	0	0	0	0	0	0.20883	0	0	0	0	0	0	0	0	0	0	0	0	0	0	0	0	0	0	0.06692	0	0	0	0	0	0
Scardovia_wiggsiae	0	0	0	0	0	0	0	0	0	0	0	0	0	0	0	0	0	0	0	0.01138	0	0	0	0	0	0	0	0	0.32581	0	0.0882	0	0	0	0	0	0	0.14136	0.00339	0	0	0	0	0	0	0.02071	0	0	0
Corynebacterium_afermentans	0	0	0	0	0	0	0	0	0	0	0	0	0	0	0	0	0	0	0	0	0	0	0	0	0	0	0	0	0	0	0	0	0	0	0	0	0	0	0	0	0	0	0	0	0	0	0	0	0
Corynebacterium_amycolatum	0	0	0	0	0.22341	0.10907	0	0.06925	0	0	2.77397	0	0.01752	0.56886	0	0	1.6896	0.47265	0	0.0055	7.18198	0	0	0	0	0	0	0.06843	0	0	0.04751	0	0	0	15.6075	0	0	0	0	0.76869	0	0	0	0	0	0	0.11075	0	0
Corynebacterium_aurimucosum	0	0	0	0	0	0	0	0	0	0	0.46862	0	0	0	0	0	0	6.12993	0	0	0	0	0	0	0	0	0	0	0	0.59015	0	0	0	0	0	0	0.06692	0	0	0	0	0	0	0	0	0	1.63974	0	0
Corynebacterium_coyleae	0	0	0	0	0	0	0	0	0	0	0	0	0	0	0	0	0	0.30195	0	0	0	0.37069	0	0	0	0	0	0	0	0	0	0	0	0	0	0	0	0	0	0	0	0	0	0	0	0	0	0	0
Corynebacterium_frankenforstense	0	0	0	0	0	0	0	0	0	0	0	0	0	0	0	0	0	0	0	0	0	0	0	0	0	0	0	0.31832	0	0	0	0	0	0	0.35943	0	0	0	0	0	0.00251	0	0	0	0	0	0	0	0
Corynebacterium_imitans	0	0	0	0	0	0	0	0	0	0	0	0	0	0	0	0	0	0.01529	0	0	0	0	0	0	0	0	0	0	0	0	0	0	0	0	0	0	0.02491	0	0	0	0	0	0	0	0	0	0	0	0
Corynebacterium_jeikeium	0	0	0	0	0	0	0	0	0	0	3.03686	0	0	0	0	0	0	1.57867	0	0	0	0	0	0	0	0	0	0	0	0.00957	0	0	0	0	0	0	0.05122	0	0	0	0	0	0	0	0	0	0.86697	0	0
Corynebacterium_minutissimum	0	0	0	0	0	0	0	0	0	0	0.75841	0	0	0	0	0	0	0	0	0	0	0	0	0	0	0	0	0	0	0	0	0	0	0	0	0	0	0	0	0	0	0	0	0	0	0	0	0	0
Corynebacterium_pseudogenitalium	0	0	0	0	0	0.78344	0	0.28076	0	0	0.24769	0	0.11482	0	0	0	0	0.05847	0	0	0	0	0	0	0	0	0	0.21217	0	0.03627	0	0	0	0	0.88855	0	0	0	0	0	0	0	0	0	0	0	0.40003	0	0
Corynebacterium_pyruviciproducens	0	0	0	0	0	0	0	0	0	0	0	0	56.3925	11.6547	0	0	0	0.1291	0	2.00967	21.7755	0	0	0.61211	0	0	0	0	0.07868	0	0	3.37727	0	0	0	0	0	0	0.04339	7.5218	0	0	0	0	0	0	0	0	0.8241
Corynebacterium_riegelii	0	0	0	0	0	0	0	0	0	0	0	0	0	0	0	0	0	0	0	0	0	0	0	0	0	0	0	0	0	0	0	0	0	0	0	0.33669	0	0	0	0	0	0	0	0	0	0	0	0	0
Corynebacterium_singulare	0	0	0	0	0	0	0	0	0	0	0.01718	0	0	0	0	0	0	0	0	0	0	0	0	0	0	0	0	0	0	0	0	0	0	0	0	0	0	0	0	0	0	0	0	0	0	0	0	0	0
Corynebacterium_sp_HMSC078H07	0	0	0	0	0	0	0	0	0	0	0.02393	0	0	0	0	0	0	0	0	0	0	0	0	0	0	0	0	0	0	0	0	0	0	0	0	0	0	0	0	0	0	0	0	0	0	0	0	0	0
Corynebacterium_sp_HMSC08A12	0	0	0	0	0	0	0	0	0	0	0	0	0	0	0	0	0	0	0	0	0	0	0	0	0	0	0	0	0	0.02048	0	0	0	0	0	0	0.06359	0	0	0	0	0	0	0	0	0	0	0	0
Corynebacterium_striatum	0	0	0	0	0	0	0	0	0	0	0	0	1.25843	0	0	0	0.80411	0	0	0.73186	0	0	0	0	0	0	0	0	0	0	0	0	0	0	0	0	0	0	0	0	0	0	0	0	0	0	0	0	0
Corynebacterium_tuberculostearicum	0	0	0	0	0	0	0	0.02578	0	0	0.03054	0	0	0	0	0	0	0	0	0	0	0	0	0	0	0	0	0	0	0	0	0	0	0	0	0	0	0	0	0	0	0	0	0	0	0	0	0	0
Corynebacterium_urealyticum	0	0	0	0	0	0	0	0	0	0	0	0	0	0	0	0	0.28663	0	0	0	0	0	0.00633	0	0	0	0	0	0	0	0	0	0	0	0.07365	0	0	0	0	0	0	0	0	0	0	0	0	0	0
Lawsonella_clevelandensis	0	0	0	0	0	0	0	0	0.11201	0	0	0.03752	0	0	0	0	0.00248	4.84025	0.41828	0	0	0.08262	0	0.65242	0.18427	0.19092	0	0	5.24399	0.23011	0	0	0	0	0	0.68319	0.0029	0	0	0	4.46578	0	0.1912	0.14245	0.06851	0	0.37762	0.28979	0
Brevibacterium_mcbrellneri	0	0	0	0	0	0	0	0.00672	0	0	0	0	0	0	0	0	0	0	0	0	0	0	0	0	0	0	0	0	0	0	0	0	0	0	0	0	0	0	0	0	0	0	0	0	0	0	0	0	0
Brevibacterium_paucivorans	0	0	0	0	0	0	0	0.13141	0	0	0	0	0	0	0	0	0	0	0	0	0	0	0	0	0	0	0	0	0	0	0	0	0	0	0	0	0	0	0	0	0	0	0	0	0	0	0	0	0
Dermabacter_hominis	0	0	0	0	0.03564	0	0	0.24997	0	0	0	0	0	2.29361	0	0	0.48702	0.2013	0	0.08494	0.25561	0	0	0	0	0	0	0	0	0	0.54998	0	0	0	5.5175	0	0	0	0	0.04483	0	0	0	0	0	0	0	0	0
Rothia_dentocariosa	0	0	0	0	0	0	0	0	0	0.6199	0	0	0	0	0	0	0	0	0	0	0.01951	0	0	0	0	0.00334	0	0	0	0	0.06317	0	0	0	0	0	0	0	0.09357	0.02372	0	0	0	0	0	0.11418	0	0	0
Rothia_mucilaginosa	0	0	0	0	0	0	0	0	0.2749	0	0	0	0	0	0	0	0	0	0	0	0	0	0	0	0	0.00519	0.19133	0.04151	0	0	0	0	0	0	0	0	0	0	0.02153	0	0	0	0	0.0663	0	0.02366	0	0	0
Cutibacterium_acnes	0	0	0	0	0	0	0	0	0	0	0	0	0	0	0	0	0	0	0	0	0	0	0	0	0	0	0	0.29717	0	0	0	0	0	0	0	0	0	0	0	0	0	0	0	0	0	0	0	0	0
Cutibacterium_avidum	0	0	0	0	0	0	0	0	0	0	0.00463	0	0	0	0	0	0	0	0	0	0	0.12071	0	0	0	0	0	0	0	0.0757	0	0	0	0	0	0	0	0	0	0	0	0	0	0	0	0	0	0	0
Propionimicrobium_lymphophilum	0	0	0	0	0	0	0	0	0	0	0	0	0	0	0	0	4.13442	0	0	0	0	0	0	0.044	0	0	0	0	0	0	0	0	0	0	0	0.18157	0	0	0	0	0	0	0	0	0	0	0	0	1.07638
Atopobium_deltae	0	0	0	0	0	0	0	0	0	0	0	0	0	0	0	0	0	3.60773	0	0	3.21895	0	0	0	0	0	0	0.18053	0.57742	0	0.96873	0	0	0	0	0	0.85132	0	0	0.7567	0	0	0	0.02451	0	0	0	0.00835	0
Atopobium_minutum	0	0	0	0	0	0	0	0	0.01758	0	0	0.07507	8.87904	0	0	0	0.04372	0.23084	0	0.10271	0.20785	0.01126	0	22.2703	1.00685	0	0	0	0	0.19149	0	0.43401	0	0	0.43006	1.67407	0.08229	0	0.38072	0.03696	1.32681	0	3.90844	0	0	0	0	0.13494	0
Atopobium_parvulum	0	0	0.10277	0	0	0	0	0	0	0	0	0	0	0	0	0	0	0	0	0	0	0	0	0.01189	0	0	0	0	0	0	0	0	0	0	0	0	0	0	0.15334	0	0	0	0	0	0	0.17349	0	0	0
Atopobium_rimae	0	0	0	0	0	0	0	0	0	0	0	0	0	0	0	0	3.50584	0.08421	0	0	0	0	0	0	0	0	0	0	0	0	0	0	0	0	0	2.59325	0	0	0.04208	0	0	0	0	0	0	0	0	0	0
Olsenella_scatoligenes	0	0	0	0	0	0	0	0	0	0	0.50096	0	0	0	0	0	0	0	0	0	0	0	0	0	0	0	0	0	0	0.41742	0	0	0	0	0	0	0	0.02237	0	0	0	0	0	0	0	0	0.11155	0	0
Olsenella_uli	0	0	0	0	0	0	0	0	0	0	0	0	0	0	0	0	0	0.20598	0	0	0	0	0	0.33341	0	0	0.00429	0	0	0	0	0	0	0	0	0	0	0	0	0	0	0	0.11835	0	0	0	0	0	0
Collinsella_aerofaciens	0	0	0	0	0	0	0	0	3.86839	0	18.1316	0.08291	0	0	0	0.41577	0	0.02119	0.01405	0	0	0	0	0	0	0	0	0	0	9.08445	4.87117	0	0	0.44989	0.57448	0	0.13056	0.00367	0.03329	0	0	2.11485	0	0.04607	0	0	9.81738	3.63943	0
Collinsella_intestinalis	0	0	0	0.1841	0	0	0	0	0	0	0	0.46052	0	0	0	0	0	0	0	0	0	0	0	0	0	0	0	0	0	0	0	0	0	0.00391	0	0	0	0	0	0	0	0	0	0	0	0	0	0	0
Collinsella_stercoris	0	0	0	0	0	0	0	0	0.00766	0	0.11183	0.02317	0	0	0	0	0	0	0	0	0	0	0	0	0	0	0	0	0	0.0631	0.00282	0	0	0	0	0	0	0	0	0	0	0	0	0	0	0	0.04073	0	0
Collinsella_massiliensis	0	0	0	0	0	0	0	0.13899	0	0	1.48485	0	0	0	0	0	0	0	0	0	0	0	0	0	0	0	0	2.61628	0	0.17031	0	0	0	0	0	0	0	0	0	0	0	0	0	1.24158	0	0	0.04206	0	0
Enorma_massiliensis	0	0	0	0	0	0	0	0	0	0	0.01625	0	0	0	0	0	0	0	0	0	0	0	0	0	0	0	0	0.21117	0	0	0	0	0	0	0	0	0	0	0	0	0	0	0	0.11738	0	0	0	0	0
Adlercreutzia_equolifaciens	0	0	0	0	0	0	0	0	0.26904	0	0.01099	0	0	0	0	0	0	0	0	0	0	0	0	0	0	0	0	0.1861	0	0	0	0	0	0.04529	0	0	0	0	0	0	0	0	0	0.7694	0	0	0	0.13932	0
Asaccharobacter_celatus	0	0	0	0	0	0	0	0	0.27643	0	0.09526	0	0	0	0	0	0	0	0	0	0	0	0	0	0	0	0	0.51984	0	0	0	0	0	0.07036	0	0	0	0	0	0	0	0	0	2.04492	0	0	0	0.0562	0.21678
Eggerthella_lenta	0	0.1599	2.86665	0	0	1.44784	0	0.9442	0.67579	0	0.04822	0.18797	3.69718	0	0	0	0.20085	0	0	0	0.37589	1.50718	0.31772	2.91933	2.93299	3.71167	0	9.59205	3.41061	0.08229	0.68246	2.27426	0	0	8.64926	0	0	0.06597	0.35596	9.57264	0.02757	0.58922	10.3564	2.81068	2.91133	0	0.14131	0.02594	8.37507
Enterorhabdus_caecimuris	0	0	0	0	0	0	0	0	0	0	0	0	0	0	0	0	0	0	0	0	0	0	0	0	0	0	0	0	0	0	0	0	0	0	0	0	0	0	0	0.00048	0	0	0	0.00691	0	0	0	0	0
Gordonibacter_pamelaeae	0	0	0.29767	0	0	0.13437	0	0.60439	0.11098	0	0.21727	0.03708	0.4941	0	0	0.00856	0	0	0	0	0.03115	0.54797	0.01402	0.26066	1.23933	0.66456	0	2.21614	0.36909	0	0.18738	5.53332	0	0.00615	0.90638	0	0	0	0.03367	1.26154	0.00728	0.05062	1.02485	1.25507	0.3631	0	0	0.01951	2.95707
Slackia_exigua	0	0	2.4138	0	0	0	0	0	0	0	0	0	0	0	0	0	0	0.64183	0	0	0	0	0	0.02684	0.43874	0	0.30228	0	0	0	0	0	0	0	0	0	0.12011	0	0	0	0	0	0	0	0	0	0	0.1072	0
Slackia_isoflavoniconvertens	0	0	0	0.12738	0	0	0	0	0.16194	0	0.65213	0	0	0	0	0	0	0	0	0	0	0	0	0	0	0	0	0	0	0.43664	0	0	0	0	0	0	0	0	0	0	0	0	0	0	0	0	0.0826	0	0
Bacteroides_caccae	0	0	0	0	0	0	0	0	0	0	0	0	0.0638	0	0	0	0	0	3.07194	0	0	0	0	0	0	0.02206	0	0	0	0.20118	0	0	0	0.21735	0	0	0	0.99738	0	0	0	0	0	0	0	0	0	0	0
Bacteroides_cellulosilyticus	0	0.27261	0	0.00645	0	0	0	0	0	0	0	0	0	0	0	0.01512	0	0	0.01099	0	0	0	0	0	0	0	0	0	0	0	0	0	0	1.06973	0	0	0	0	0	0	0	0	0.04914	0	0	0	0	0	0
Bacteroides_dorei	0	0.84319	0	1.22868	0	0.37243	0	0.43828	1.61806	0	0	1.51281	0	0.13783	0	0	0	0	0.43214	0.13108	0	0	0.02124	0	0	0.4343	0	0	0	0	0	0	0	0	0	0	0	2.00472	0	0	0	0.21237	0	0	0	0	0	0.23693	0
Bacteroides_eggerthii	0	0	0	0	0	0	0	0	0	0	0	0	0	0	0	0	0	0	0.23429	0	0	0	0	0	0	0	0	0	0	0	0	0	0	0	0	0	0	0.03775	0	0	0	0	0	0	0	0	0	0	0
Bacteroides_fragilis	0	2.20231	0	0	0	0	0	0.23617	0	0	0	0.56679	0.0148	0	0	0.17393	0	0.11283	0.34273	0	0	0	0.30209	0	0	0	0	0	0	0	0	0	0	1.27941	0.67456	0	0	0	0	0	0	0	0	0	0	0	0	0.16455	0
Bacteroides_heparinolyticus	0	0	0	0	0	0	0	0	0	0	0	0	0	0	0	0	0.12578	0	0	0	0	0	0	0	0	0	0	0	0	0	0	0	0	0	0	0.08437	0	0	0	0	0	0	0	0	0	0	0	0	0
Bacteroides_intestinalis	0	0	0	0	0	0	0	0.05914	0	0	0	0	0	0	0	0	0	0	0	0	0	0	0	0	0	0	0	0	0	0	0	0	0	0	0	0	0	0	0	0	0	0	0	0	0	0	0	0	0
Bacteroides_massiliensis	0	0	0	0	0	0	0	0	0	0	0	0	0	0	0	0	0	0	0	0	0	0	0	0	0	0.13258	0	0	0	0	0	0	0	0	0	0	0	0	0	0	0	0	0	0	0	0	0	0	0
Bacteroides_ovatus	0	0	0	0	0	0	0.00457	0	0	0	0	0	0	0	0	0	0	0	0	0	0	0	0	0	0	0	0	0	0.01433	0	0	0	0	0	0	0	0	0	0	0	0	0	0	0	0.1225	0	0	0	0
Bacteroides_stercoris	0	0	0	0	0	0	0	0	0	0	0	0.51978	0	0	0	0	0	0	0	0	0	0	0	0	0	0	0	0	0	0	0	0	0	0	0	0	0	0	0	0	0	0	0	0	0	0	0	0	0
Bacteroides_thetaiotaomicron	0	0	0	0.59279	0	0	0	0	0	0	0	0.06289	0	0	0	1.35088	0.17483	0	0.23631	0	0	0	0	0	0.07584	0.02929	0	0	0	0	0	0	0	0	0.14854	0.08445	0	0	0	0.03047	0	0	0.02926	0	0	0	0	0.11451	0
Bacteroides_uniformis	0	0	0.84901	0.555	0	0	0	0.68387	2.72454	0	0	5.45716	0	0.04495	0	0.26859	0	0.05936	0.11304	0.00603	0	0	0	0.02055	0.04795	0.31514	0	0	0	1.76838	0	0	0	29.3589	0	0	0	0.01871	0.03317	0.09086	0	0	0.34459	0	0	0	0.79552	0.43246	0
Bacteroides_vulgatus	0	0	0	0	0	0	0	0	0.36996	0	0	5.48697	0	0.16454	0	0	0	0	0.15854	0	0	0	0	0	0	0	0	0	0	0.60895	0	0	0	0	0	0	0.06444	0.00574	0	0.28296	0	0	0	0	0	0	0.29481	0	0
Bacteroides_xylanisolvens	0	0.10888	0	0	0	0	0	0.05682	0	0	0	0	0	0	0	0	0	0	0.00712	0	0	0	0	0	0	0	0	0	0	0	0	0	0	0.44332	0	0	0	0	0	0	0	0	0	0	0	0	0	0.03871	0
Porphyromonas_asaccharolytica	0	0	0	0	0	0	0	0	0.07221	0	0	0	0	0	0	0	0	0	0.33622	0	0	0	0	0	0	0	0	0	0	0.36463	0	0	0	0	0	0	0.08534	0	0	0	0	0	0	0	0	0	1.28895	0	0
Porphyromonas_canoris	0	0	0	0	0	0	0	0	0	0	0	0	0	0	0	0	0	0	0	0	0	0	0	0	0	0	0	0	0	0.01048	0	0	0	0	0	0	0	0	0	0	0	0	0	0	0	0	0.25453	0	0
Porphyromonas_sp_HMSC065F10	0	0	0	0	0	0	0	0	0	0	0	0	0	0	0	0	0	0	0.03562	0	0	0	0	0	0	0	0	0	0	1.41642	0	0	0	0	0	1.28002	0.26647	0	0	0.89457	0	0	0	0.00396	0	0	3.53532	0	0
Porphyromonas_uenonis	0	0	0	0	0	0	0	0	0	0	0	0	0	0	0	0	0	0	0	0	0	0	0	0	0	0	0	0	0	0	0	0	0	0	0	0	0.07684	0	0	0	0	0	0	0	0	0	0	0	0
Paraprevotella_xylaniphila	0	0	0	0	0	0	0	0	0	0	0	0	0	0	0	0	0	0	0.05865	0	0	0	0	0	0	0.22028	0	0	0	0	0	0	0	0	0	0	0	0.03369	0	0	0	0	0	0	0	0	0	0	0
Prevotella_bergensis	0	0	0	0	0	0	0	0	0	0	0	0	0	0	0	0	0	0.03534	0	0	0	0	0	0	0	0	0	0	0	0	0	0	0	0	0	0.58323	0	0	0	0	0	0	0	0	0	0	0.0928	0	0
Prevotella_bivia	0	0	0	0	0	0	0	0.03098	0	0	0	0	0	1.43752	0	0	0	0	0	0	0	0	0	0	0	0	0	0	0.03249	0	0	0	0	0	0	0	0	0	0	0	0	0	0	0	2.93549	0	0	0	0
Prevotella_buccalis	0	0	0	0	0	0	0	0	0	0	0	0	0	0	0	0	26.789	0.45231	33.9211	0	0	0	0	0	0	0	0	0	0.01669	1.69295	0	0	0	0	0	8.53218	0	0.00325	0.0025	0	0	0	0	0.12042	0	0	1.75815	0	0
Prevotella_colorans	0	0	0	0	0	0	0	0	0	0	0	0	0	0	0	0	0	0.83795	0	0	0	0	0	0	0	0	0	0	0	0	0	0	0	0	0	0	0.67347	0	0	0	0	0	0	0	0	0	0	0	0
Prevotella_corporis	0	0	0	0	0	0	0	0	0	0	0	0.08585	0	0	0	0	0	0	11.7023	0	0	0	0	0	0	0	0	0	0	0	0.1075	0	0	0	0	0	0	0	0	0	0	0	0	0	0	0	0	0.21657	0
Prevotella_disiens	0	0	0	0	0	0	0	0	0	0	0	0	0	0	0	0	0	0.36621	0	0	0	0	0	0	0	0	0	0	0	0.03771	0	0	0	0	0	0	3.7222	0	0	0	0	0	0	0	0	0	0	0	0
Prevotella_oris	0	0	0	0	0	0	0	0	0	0	0	0	0	0	0	0	0	0.20606	0	0	0	0	0	0	0	0	0	0	0	0	0	0	0	0	0	0	0	0	0	0	0	0	0	0	0	0	0	0	0
Prevotella_sp_S7_1_8	0	0	0	0	0	0	0	0	0	0	0	0	0	0	0	0	0	0.2182	0	0	0	0	0	0	0	0	0	0	0	0	0	0	0	0	0	0	0.07369	0	0	0	0	0	0	0	0	0	0	0	0
Prevotella_timonensis	0	0	0	0	0	0	0	0	0.86315	0	0	0	0	0	0	0	0	1.39746	0	0	0	0	0	0	0	0	0	0	0	0	0	0	0	0	0	0	19.2016	0	0	0	0	0	0	0	0	0	0	0	0
Alistipes_finegoldii	0	0	0	0	0	0	0	0.03195	0.08541	0	0	0.00374	0	0	0	0	0	0	0	0	0	0	0	0	0	0	0	0	0	0	0	0	0	0.05609	0	0	0	0	0	0	0	0	0	0	0	0	0	0	0
Alistipes_indistinctus	0	0	0	0.15562	0	0	0	0	0	0	0	0	0	0	0	0.06924	0	0	0	0	0	0	0	0	0	0	0	0	0	0	0	0	0	0	0	0	0	0	0	0	0	0	0	0	0	0	0	0	0
Alistipes_inops	0	0	0	6.4616	0	0	0	1.38911	0	0	0	0	0	0	0	0	0	0	0	0	0	0	0	0	0.41419	0	0	1.11951	0	0	0	0	0	0	0	0	0	0	0	0	0	0	0	2.31643	0	0	0	0	0
Alistipes_onderdonkii	0	0	0	0	0	0	0	0	0	0	0	1.8982	0	0	0	0	0	0	0	0	0	0	0	0	0	0	0	0	0	0	0	0	0	0	0	0	0	0	0	0	0	0	0	0	0	0	0	0	0
Alistipes_putredinis	0	0	0	0	0	0	0	0	0	0	0.16708	0.32469	0	0	0	0	0	0	0.19071	0	0	0	0	0	0	0.13741	0	0	0	0.53997	0	0	0	0.02032	0	0	0	0	0	0	0	0	0	0	0	0	0.12459	0	0
Alistipes_shahii	0	0	0	0	0	0	0	0	0	0	0	0	0	0	0	0	0	0	0	0	0.00395	0	0	0	0	0	0	0	0	0	0	0	0	0	0	0	0	0	0	0.06681	0	0	0	0	0	0	0	0	0
Parabacteroides_distasonis	0	0	0	38.468	0	0	0	0	0.8612	0	0	0.03802	0	0	0	0	0	0	1.88406	0	0	0	0	0	0.58895	0.42334	0	0	0	0.27583	0.02414	0	0	1.73715	0	0	0	0.11351	0	0.04963	0	0	5.48562	0.00863	0	0	0.48526	0.42855	0
Parabacteroides_merdae	0	0	0	0	0	0	0	0	0.09143	0	0	0	0	0	0	0	0	0	1.00889	0	0	0	0	0	0	0	0	0	0	0.05387	0	0	0	0.72401	0	0	0	0.14633	0	0	0	0	0.82246	0	0	0	0.27747	0	0
Bacillus_intestinalis	0	0	0	0	0	0	0	0	0	0	0	0	0	0	0	0	0	0	0	0	0	0	0	0	0	0	0	0	0	0	0	0	0	0	0	0	0	0	0	0	0	0	0	0	0	0	0	0	0
Gemella_asaccharolytica	0	0	0	0	0	0	0	0	0	0	0	0	0	0	0	0	0	0.21868	0	0	0	0	0	0.09127	0	0.03505	0	0	0	0	0	0	0	0	0.0725	0.11935	0.35058	0	0	0	0	0	0	0	0	0	0.09156	0	0
Gemella_haemolysans	0	0	0	0	0	0	0	0	0	0.18571	0	0	0	0	0	0	0	0	0	0	0	0	0	0	0	0	0	0	0	0	0	0	0	0	0	0	0	0	0	0	0	0	0	0	0	0.02267	0	0	0
Gemella_morbillorum	0	0	0	0	0	0	0	0	0	0	0	0	0	0	0	0	0	0.04791	0	0	0	0	0	0	0	0	0	0	0	0	0	0	0	0	0	0.53786	0.88088	0	0	0	0	0	0	0	0	0	0	0	0
Gemella_sanguinis	0	0	0	0	0	0	0	0	0	0	0	0	0	0	0	0	0	0	0	0	0	0	0	0	0	0	0	0	0	0	0	0	0	0	0	0	0	0.02016	0	0	0	0	0	0	0	0	0	0	0
Listeria_monocytogenes	0	0	0	0	0	0	0	0	0	0	0	0	0	0	0	0	0	0	0	0	0	0	0	0	0	0	0	0	0	0	0	0	0	0	0	0	0	0	0	0	0	0	0	0	0	0	0	0	0
Staphylococcus_argenteus	0	0	0	0	0	0	0	0	0	0	0	0	0	0	0	0	0	0	0	0	0	0	0	0	0	0	0	0	0	0	0	0	0	0	0	0	0	0	0	0	0	0	0	0	0	0	0	0	0
Staphylococcus_aureus	0	0	0	0	0	0	0	0	0	0	0	0	0	0	0	0	0	0	0	0	0	0	0	0	0	0	0	0	0	0	0	0	0	0	0	0	0	0	0	0.00357	0	0	0	0	0	0	0	0	0
Staphylococcus_epidermidis	0	0	0.03245	0	0	0	0	0	0	0	0	0	0	0	0	0	0	0	0	0	0	0	0	0	0	0	0	0	0	0	0	0	0	0	0	0	0	0	0	0.00591	0	0	0	0	0	0	0	0	0
Staphylococcus_haemolyticus	0	0	0.01518	0.10775	0.34697	0	0.10528	0.50354	0	0	0.46132	0	0	0.7868	0	0	0	0.06465	0	0	0.104	0	0	0	0	0	0	0	0	0	0	0	0	0	0	0	0	0	0	0	0	0	0	0	0	0	0	0	0
Staphylococcus_hominis	0	0	0	0	0	0	0	0	0	0	0	0	0	0	0	0	0	0	0	0	0	0	0	0	0	0	0	0	0	0	0	0	0	0	0	0	0	0	0	0	0	0	0	0	0	0	0	0	0
Aerococcus_sanguinicola	0	0	0	0	0	0	0	0	0	0	0	0	0	0	0	0	0	0	0	0	0	0	0	0	0	0	0	0	0	0	0	0	0	0	0	0.07886	0	0	0	0	0	0	0	0	0	0	0	0	0
Aerococcus_urinae	0	0	0	0	0	0	0	0	0	0	0	0	0	0	0	0	1.08891	0	0	0	0	0	0	0	0	0	0	0	0	0	0	0	0	0	0	1.04057	0	0	0	0	0	0	0	0	0	0	0	0	0
Eremococcus_coleocola	0	0	0	0	0	0	0	0	0	0	0	0	0	0	0	0	0	0.03869	0	0	0	0	0	0	0	0	0	0	0	0	0	0	0	0	0	0	0	0	0	0	0	0	0	0	0	0	0	0	0
Facklamia_hominis	0	0.02479	0.27766	0	0	0	0	0	0	0	0	0	0	0	0	0	1.50327	0.95451	0	0	0	6.15408	1.02461	0.49068	0	0.01936	0	0	0.14744	0	0	0	0	0	0	0	0.14469	0	0	0	0.1332	0	0	0	0	0	0	0	0
Facklamia_ignava	0	0	0	0	0	0	0	0	0	0	0	0	0	0	0	0	0.00492	0	0	0	0	0	0	0	0	0	0	0	0	0	0	0	0	0	0	0.37545	0	0	0	0	0	0	0	0	0	0	0	0	0
Facklamia_languida	0	0	0	0	0	0	0	0	0	0	0.03082	0	0	0	0	0	0	0	0	0	0	0	0	0	0	0	0	0	0	0	0	0	0	0	0	0	0	0	0	0	0	0	0	0	0	0	0	0	0
Granulicatella_elegans	0	0	0	0	0	0	0	0	0	0	0	0	0	0	0	0	0	0	0	0	0	0	0	0	0	0	0	0	0	0	0	0	0	0	0	0	0	0	0	0	0	0	0	0	0	0	0	0	0
Enterococcus_avium	0	0	0	0	0	0	0	0	0	0	0	0	0	0	0	0	0	0	0	0	4.25595	0	0	0	1.31973	0	0	0	0.57639	0	0.04236	0	0	0	0	0	0	0	0	0.17089	0	0	0	0	0	7.22344	0	0	0
Enterococcus_casseliflavus	0	0	0	0	0	0	0	0	0	0	0	0	0	0	0	0	0	0	0	0	0	0	0	0	0	0	1.01545	0	0	0	0	0	0	0	0	0	0	0	0	0	0	0.06713	0	0	0	0	0	0	0
Enterococcus_faecalis	0	0	0.21387	0	0	0	0.88304	0	0	0	0	0	0	0.64775	0	0.02707	0	0	0	0	0	0	0	0	0	0	0	0	0	0	0.03542	3.49509	0	0	4.70034	0	0	0	0	0	0	0	0	0	0.10072	1.10572	0	0.07657	0
Enterococcus_faecium	64.243	2.49824	0.13793	3.00561	93.8235	91.9069	20.5785	1.3266	0	0.96199	0.19022	12.8769	22.7581	24.3615	77.5788	9.77283	9.69914	0	18.4766	76.6747	51.0285	0	14.7527	0	5.37718	0	0.44224	0	0.14246	0	3.24349	7.24465	0	0	0.41011	0	0	0	8.52903	7.65851	0	0.39841	0	0	0	4.56856	0	0.34734	0
Enterococcus_gallinarum	0	0	0	0	0	0	0	0	0	0	0	0	0	0	0	0	0	0	0	0	0	0	0	0	0	0	0.19667	0	0	0	0	0	0	0	0	0	0	0	0	0	0	0	0	0	0	0	0	0	0
Lactobacillus_acidophilus	0	0	0	0	0	0	0	0	0	0	0	0	0	0	0	0	0	0	0	0	0	0	0	0	0	0	0	0	0	0.15672	0	0	0	0	0	0	0	13.8508	0	0	0	0	0	0	0	0	0	0	0
Lactobacillus_amylovorus	0	0	0	0	0	0	0	0	0	0	0	0	0	0	0	0	0	0	0	0	0	0	13.287	0	0	0	0	0	0	0	0	0	0	0	0	0	0	0	0	0	0	0	0	0	0	0	0	0	0
Lactobacillus_crispatus	0	0	0	0	0	0	0	0	0	0	0	0	0	0	0	0	0	0	0	0	0	0	0	0	0	0	0	0	0	0	0	0	0	0	0	0	0	0	0	0	0	0	0	0	0	0	0	0	0
Lactobacillus_delbrueckii	0	0	0	0	0	0	0	0	0	0	0	0	0	0	0.21123	0	0	0	0	0.12569	0	0	0	0	0	0	0	0	0	0	0	0	0	0	0	0	0	0	0	0	0	0	0	0	0	0	0	0	0
Lactobacillus_fermentum	0	0	0	0	0	0	0.41766	0.38118	0	1.8482	0	0	0	0	0	0	0	0	0	0	0.22403	0	0	0	0	0	10.8209	0	4.60391	0	0.25972	0	0	0	0	0	0	0.0513	17.7609	0.83422	0	0	0	0	0	2.2536	0	0.02248	1.29144
Lactobacillus_gasseri	0	0	0	0	0	0	0	0	0	0	0	0.28114	0	0	0	0	0	0	0	0	0	0	0	0	0	0	0	0	0	0	0	0	0	0	0	0	0	0	0	0	0	0	0	0	0	0	0	0	2.73965
Lactobacillus_mucosae	0	0	0	0	0	0	0	0	0	0	0	0	0	0	0	0	0	0	0	0	0	0	0	0	0	0	0	0	0	0	0	0	0	0	0	0	0	1.78342	0	0	0	13.4249	0	0	0	0	0	0	0
Lactobacillus_paragasseri	0	0	0	0	0	0	0	0	0	0	0	0.3874	0	0	0	0	0	0	0	0	0	0	0	0	0	0	0	0	0	0	0	0	0	0	0	0	0	0.00599	10.5646	0	0	0	0	0	0	0	0	0	0.12352
Lactobacillus_plantarum	0.05121	0	0	0	0	0	0	0	0	0	0	0	0	0	0	0	0	0	0	0	0	0	0	0	0	0	0	0	0	0	0	0	0	0	0	0	0	0	0	0	0	0	0	0	0	0	0	0	0
Lactobacillus_rhamnosus	0.42945	0	0	0	0	0	0	0	0	4.19484	0	0	0	0	0	0	0	0	0	0	0.62278	1.0093	0	0.19687	0	0	0	0	2.72662	0	0	3.08849	13.9626	0.11547	0	0	0	0	0.30972	5.36799	0	0	0	0	0	0	0	0	0.22802
Lactobacillus_ruminis	0	0	0	0	0	0	0	0	0	0	0	0	0	0	0	0	0	0	0.01197	0	0	0	0	0	0	0	0	0	0	0	0	0	0	0	0	0	0	0	0	0	0	0	0	0	0	0	0	0	0
Lactobacillus_sakei	0	0	0	0	0	0	0	0	0	0	0	0	0	0	0	0	0	0	0	0	0	0	0	0	0	0	0	0	0	0	0	0	0	0	0	0	0	0	0	0	0	0	0	0	0	0	0	0.02338	0
Lactobacillus_salivarius	1.45496	0	0	0	0	0	0	0	0	0	0	0	0	0	0	0.10443	0	0	0.02705	0	0	0	0	0	0	0	0	0	0	0	0.40943	0	0	0	0	0	0	0.03695	0	0	0	0.01057	0	0	0	0	0	0	0
Lactobacillus_ultunensis	0	0	0	0	0	0	0	0	0	0	0	0	0	0	0	0	0	0	0	0	0	0	0	0	0	0	0	0	0	0	0	0	0	0	0	0	0	0.03839	0	0	0	0	0	0	0	0	0	0	0
Lactobacillus_vaginalis	0	0	0	0	0	0	0.12627	0	0	0	0	0	0	0	0	0	0	0	0	0	0	0	0	0	0	0	0	0	0	0	0	0	0	0	0	0	0	0	0	0	0	0	0	0	0	0	0	0	0
Pediococcus_acidilactici	0	0	0	0	0	0	0	0	0	0	0	0	0	0	0	0	0	0	0	0	0.57195	0	0	0	0	0	0	0	0	0	0	0	0	0	0	0	0	0	0	5.80105	0	0	0	0	0	0	0	0	0
Pediococcus_pentosaceus	0	0	0	0	0	0	0	0	0	0	0	0	0	0	0	0	0	0	0	0	0	0	0	0	0	0	0	0	0	0	0	0	0	0	0	0	0	0	0	0	0	0	0	0	0	0	0	0.51694	0
Leuconostoc_carnosum	0	0	0	0	0.01444	0	0	0	0	0	0	0	0	0	0	0	0	0	0	0	0	0	0	0	0	0	0	0	0	0	0	0	0	0	0	0	0	0	0	0	0	0	0	0	0	0	0	0	0
Leuconostoc_mesenteroides	0	0	0	0	0	0	0	0	0	0	0	0	0	0	0	0	0	0	0	0	0.02078	0	0	0	0	0	0	0	0	0	0	0.21873	0	0	0	0	0	0	0	0.00878	0	0	0	0	0	0	0	0	0
Leuconostoc_pseudomesenteroides	0	0	0	0	0	0	0	0	0	0	0	0	0	0	0	0	0	0	0	0	0	0	0	0	0	0	0	0	0	0.01653	0	0	0	0	0	0	0	0	0	0	0	0	0	0	0	0	0	0	0
Weissella_halotolerans	0	0	0	0	0	0	0	0	0	0	0	0	0	0	0	0	0	0	0	0	0	0	0	0	0	0	0	0	0	0	0	0	0	0	0	0	0	0.06917	0	0	0	0	0	0	0	0	0	0	0
Lactococcus_lactis	0	0	0	0	0.20817	0	0	0	0	0.40175	0	0	0	0	0.05193	0	0	0	0	0	0	0	0	0	0	0.0651	0	0	0	0.13281	0	0	0	0	0	0	0	0	0	0	0	0	0	0	0	0	0	0	0
Lactococcus_piscium	0	0	0	0	0	0	0	0	0	0	0	0	0	0	0	0	0	0	0	0	0	0	0	0	0	0	0	0	0	0	0	0	0	0	0	0	0	0	0	0	0	0	0	0	0	0	0	0	0
Streptococcus_agalactiae	0	0	0	0	0	0	0	0	0	0	0	0	0	0	0	0	0	0	0	0	0	0	0	0	0	0	0	0	0	0	0	0	0	0	0	0	0	0	0	0	1.8172	0	0	0	0	0	0	0	0
Streptococcus_anginosus_group	0	0	0.40871	0	0	0	0	0	6.15421	0	0	0	0	0	0	0.04912	0	1.48501	0	0	0	0	0	0	0	0	0	0	0	0	0	0	0	0	0	0	3.96236	0	0	0	0	0	0	0	0	0	0	0.06375	0
Streptococcus_australis	0	0	0	0	0	0	0	0	0	0	0	0	0	0	0	0	0	0	0	0	0	0	0	0	0	0	0.19129	0	0	0	0	0	0	0	0	0	0	0	0	0	0	0	0	0	0	0	0	0	0
Streptococcus_gordonii	0	0	0	0	0	0	0	0	0.02281	0	0	0	0	0	0	0	0	0	0	0	0	0	0	0	0	0	0	0	0	0	0	0	0	0.13602	0	0	0	0	0	0	0	0	0	0	0	0.33682	0	0	0
Streptococcus_infantis	0	0	0	0	0	0	0	0	0	0	0	0	0	0	0	0	0	0	0	0	0	0	0	0	0	0	0.17217	0	0	0	0	0	0	0	0	0	0	0	0	0	0	0	0	0	0	0	0	0	0
Streptococcus_milleri	0	0	0	0	0	0	0	0	1.61064	0	0	0	0	0	0	0	0	0	0	0	0	0	0	0	0	0	0	0	0	0	0	0	0	0	0	0	0	0	0	0	0	0	0	0	0	0	0	0	0
Streptococcus_mitis	0	0	0	0	0	0	0	0	0	4.7879	0	0	0	0	0	0	0	0	0	0	0	0	0	0	0	0	0	0	0	0	0	0	0	0	0	0	0	0	0	0	0	0	0	0	0	0	0	0	0
Streptococcus_mutans	0	0	0	0	0	0	0	0	0	2.18161	0	0	0	0	0	0	0	0	0	0	0	0	0	0	0	0	0	0	0	0	0	0	0	0	0	0	0	0	0.13917	0	0	0	0	0	0	0.08645	0	0	0
Streptococcus_oralis	0	0	25.7604	0	0	0	0	0	0	2.11079	0	0	0	0	0	0	0	0.02774	0	0	0	0	0	3.13214	0	0	0.00747	0	16.5995	0	0	0	0	0	0	0	0	0	0.02084	0	0	0	0.01667	0	0	0.01901	0	0	0
Streptococcus_parasanguinis	0.25722	0	0	0	0.85228	0	0	0.01278	0.89089	15.3613	0	0	0	0	0	0	0	0	0.01034	0	0.14824	0.17293	0	0	0	0.24502	35.3711	1.47443	0	0	0.00503	0	0	0.24044	0	0	0	0.01674	2.31239	0.2075	0	0.01745	0	0	0	2.14338	0	0	0.01357
Streptococcus_salivarius	0	0	0.02329	0	0	0	0	0	0.43432	7.99544	0	0	0	0	0	0	0	0	0	0	0	0	0	0.01302	0	0	0	0.43317	0	0	0	0	0	1.43708	0	0	0	0	0.2321	0	0	0.06504	0	0.11202	0.0399	3.00332	0	0	0
Streptococcus_sanguinis	0	0	0	0	0	0	0	0	0	0	0	0	0	0	0	0	0	0	0	0	0	0	0	0	0	0.0361	0	0	0	0	0	0	0	0	0	0	0	0	0	0	0	0	0	0	0	0	0	0	0
Streptococcus_sobrinus	0	0	0	0	0	0	0.10413	0	0.04369	0	0	0	0	0	0	0	0	0	0	0	0	0	0	0	0	0	0	0	0	0	0	0	0	0	0	0	0	0	0	0	0	0	0	0	0	0	0	0	0
Streptococcus_sp_A12	0	0	0	0	0	0	0	0	0	0	0	0	0	0	0	0	0	0	0	0	0	0	0	0	0	0	0.29849	0	0	0	0	0	0	0	0	0	0	0	0	0	0	0	0	0	0	0	0	0	0
Streptococcus_thermophilus	30.7709	0.05533	12.883	10.8434	4.16656	0.0726	0	3.82118	0.458	55.093	0.05877	0.91493	0.00905	0.04341	22.1581	60.9567	0	0	1.74594	17.4736	3.601	12.8789	0.08416	2.30424	0.14441	3.41363	0	0	0	0	0.90031	37.9357	0	0	0	0	0.02657	1.54827	0.01887	24.1282	0	1.73364	0	0	0	0	0.08496	6.67061	2.73762
Streptococcus_vestibularis	1.09377	0	0	0	0	0	0	0	1.29464	2.97043	0	0	0	0	0	0	0	0	0	0	0	0.13791	0	0	0	0	0	0	0.31181	0	0	0	0	0.13546	0	0	0	0	0.01703	0	0	0	0	0	0	0.41531	0	0	0.1012
Catabacter_hongkongensis	0	0	0	0	0	0	0	0.02258	0.06568	0	0.04677	0	0	0	0	0	0	0	0	0	0	0	0	0	0.05249	0	0	0	0	0	0	0	0	0	0.28348	0	0	0	0	0	0	0	0	0	0	0	0	0	0
Christensenella_minuta	0	0	0	0	0	0	0	0	0	0	0	0.66124	0	0	0	0	0	0	0	0	0	0	0	0	0	0	0	0	0	0	0	0	0	0	0	0	0	0	0	0	0	0	0	0	0	0	0	0	0
Butyricicoccus_pullicaecorum	0	0	0	0	0	0	0	0	0	0	0	0.01323	0	0	0	0	0	0	0	0	0	0	0	0	0	0	0	0	0	0	0	0	0	0	0	0	0	0	0	0	0	0	0	0	0	0	0	0.69547	0
Clostridium_bolteae_CAG_59	0	0	0.16948	0	0	0	0	0	0	0	0	0.63839	0.11081	0	0	1.22538	0	0	0	0	0	0	0	0	0	0	0	0	0	0	0	0	0	0.00699	0	0	0	0	0	0	0	0	0	0	0	0	0	0	0
Clostridium_celatum	0	0	0	0	0	0	0	0	0	0	0	0	0	0	0	0	0	0	0	0	0	0	0	0	0	0	0	0	0	0	0	0	0	0	0	0	0	0	0	0	0	0	0	0	0	0	0	0	0
Clostridium_disporicum	0	0	0	0	0	0	0	0	0	0	0	0	0	0	0	0	0	0	0	0	0	0	0	0	0	0	0	0	0	0	0	0	0	0.29709	0	0	0	0	0	0	0	0	0	0	0	0	0	0	0
Clostridium_perfringens	0	0	0	0	0	0	0	0	0	0	0	0	0	0	0	0	0	0	0	0	0	0	0	0	0	0	0.20086	0	0	0	0	0	0	0	0	0	0	0	0	0	0	0	0	0	0	0	0	0	0
Clostridium_sp_CAG_242	0	0	0	0	0	0	0	0	1.11024	0	0	0.00673	0	0	0	0	0	0	0	0	0	0	0	0	0	0	0	0	0	0	0	0	0	0	0	0	0	0	0	0	0	0	0	0.30395	0	0	0	0	0
Clostridium_sp_CAG_58	0	0	0	0	0	0	0	0	0	0	0	2.12197	0	0	0	0	0	0	0.01509	0	0	0	0	0	0	0	0	0	0	0	0	0	0	0	0	0	0	0.02534	0	0	0	0	0	0	0	0	0	0.55967	0
Clostridium_sp_CAG_964	0	0	0	0	0	0	0	0	0	0	0	0.23673	0	0	0	0	0	0	0	0	0	0	0	0	0	0	0	0	0	0	0	0	0	0	0	0	0	0	0	0	0	0	0	0	0	0	0	0	0
Clostridium_sp_D5	0	0	0	0	0	0	0	0	0	0	0	0	0	0	0	0.54772	0	0	0	0	0	0	0	0	0	0	0	0	0	0	0	0	0	0	0	0	0	0	0	0	0	0	0	0	0	0	0	0	0
Clostridium_sp_MSTE9	0	0	0.85503	0	0	0	0	0	0	0	0	1.35471	0	0	0	0	0	0	0	0	0	0	0	0	0	0	0	0	0	0	0	0	0	0	0	0	0	0	0	0	0	0	0	0	0	0	0	0	0
Hungatella_hathewayi	0	0	3.77027	0	0	0	0	0.38282	0.03379	0	0	3.4958	0.57366	0	0	0.76253	0.23307	0	0.78958	0.02777	0	0	0.05446	0	0	0	0	0	0	0	0	0	0	0	1.64322	0	0	0	0	0.00098	0	0	0	0	0	0	0	0.01758	0
Lactonifactor_longoviformis	0	0	0	0	0	0	0	0	0	0	0	0	0	0	0	0	0	0	0	0	0	0	0	0	0	0	0	0	0	0	0	0	0	0	0	0	0	0	0.05501	0.00999	0	0.09928	0	0	0	0	0	0	0
Mogibacterium_diversum	0	0	0	0	0	0	0	0	0.00555	0	0	0	0	0	0	0	0	0	0	0	0	0	0	0	0	0	0	0	0	0	0	0	0	0	0	0	0	0	0	0	0	0	0	0	0	0	0	0	0
Intestinimonas_butyriciproducens	0	0	0	0	0	0	0	0	0	0	0	0	0	0	0	0	0	0	0	0	0	0	0	0	0	0	0	0	0	0	0	0	0	0	0	0	0	0	0	0.01187	0	0	0	0	0	0	0	0	0
Lawsonibacter_asaccharolyticus	0	0	0	0	0	0	0	0	0	0	0	0	0	0	0	0	0	0	0.12247	0	0	0	0	0	0	0	0	0	0	0	0	0	0	0	0	0	0	0	0	0	0	0	0	0	0	0	0	0	0
Monoglobus_pectinilyticus	0	0	0	0	0	0	0	0	0	0	0	0	0	0	0	0	0	0	0	0	0.04633	0	0	0	0	0	0	0	0	0.06921	0	0	0	0	0	0	0	0	0.01983	0.0537	0	0	0	0	0.21729	0	0.13819	0	0
Anaerofustis_stercorihominis	0	0	0	0	0	0	0	0	0	0	0	0	0	0	0	0	0	0	0	0	0	0	0	0	0	0.01867	0	0	0	0	0	0	0	0	0	0	0	0	0	0	0	0.0105	0	0	0	0	0	0	0
Eubacterium_callanderi	0	0	0	0	0	0	0	0	0	0	0	0	0	0	0	0.06074	0	0	0	0	0	0	0	0	0	0	0	0	0	0	0	0	0	0	1.74084	0	0	0	0.02316	0	0	0	0	0	0	0	0	0	0
Eubacterium_dolichum_CAG_375	0	0	0	0	0	0	0	0	0	0	0	0	0	0	0	0	0	0	0	0	0	0	0	0	0.80125	0	0	0	0	0	0	0	0	0	0	0	0	0	0	0	0	0	0	0	0.45867	0	0	0	0
Eubacterium_eligens	0	0	0	0	0	0	0	0	0	0	0	0	0	0	0	0	0	0	0	0	0	0	0	0	0	0	0	0	0	0	0	0	0	0	0	0	0	0	0	0	0	0	0	0	0	0	0	0.33356	0
Eubacterium_hallii	0	0	0	0	0	0	0	0	0.17757	0	0	0	0	0	0	0	0	0	0	0	0	0	0	0	0	0	0	0	0	0	0	0	0	0	0	0	0	0.15136	0	0	0	0	0.03411	0	0.34864	0	0	0	0
Eubacterium_limosum	0	0	0	0	0	0	0	0	0	0	0	0	0	0	0	0	0	0	0	0	0	0	0	0	0	0	0	0	0	0	0	0	0	0	0	0	0	0	0.00469	0	0	0	0	0	0	0	0	0	0
Eubacterium_ramulus	0	0	0	0	0	0	0	0	0	0	0	0	0	0	0	0	0	0	0	0	0	0	0	0	0	0	0	0	0	0	0	0	0	0	0	0	0	0	0	0	0	0	0	0	0	0	0	0	0
Eubacterium_sp_CAG_180	0	0	0	0	0	0	0	0	0.68715	0	0	0	0	0	0	1.69723	0	0	0	0	0	0	0	0	0	0	0	0	0	0	0	0	0	0	0	0	0	0	0.04775	0	0	0	0	0	0	0	0	0	3.33073
Eubacterium_sp_CAG_251	0	0	0	0	0	0	0	0	0	0	0	0	0	0	0	0	0	0	0	0	0	0	0	0	0	0	0	0	0	0	0	0	0	0	0	0	0	0	0	0	0	0	0	0	0	0	0	0	0
Eubacterium_sp_CAG_274	0	0	0	0	0	0	0	0	0	0	0	0	0	0	0	0	0	0	0	0	0	0	0	0	0	0	0	0	0	0	0	0	0	0	0	0	0	0.37829	0	0	0	0	0	0	0	0	0	0	0
Eubacterium_sp_OM08_24	0	0	0	0	0	0	0	0	0	0	0	0	0	0	0	0	0	0	0	0	0	0	0	0	0	0	0	0	0	0.0851	0	0	0	0	0	0	0	0	0	0	0	0	0	0	0	0	0	0	0
Eubacterium_ventriosum	0	0	0	0	0	0	0	0	0	0	0	0	0	0	0	0	0	0	0	0	0	0	0	0	0	0	0	0	0	0	0	0	0	0.29368	0	0	0	0	0	0	0	0	0	0	0	0	0	0	0
Pseudoramibacter_alactolyticus	0	0	0	0	0	0	0	0	0	0	0	0	0	0	0	0	0	0	0	0	0	0	0	0	0	0	0	0	0	0	0	0	0	0	0	0	0	0	0.08196	0	0	0	0	0	0	0	0	0	0
Mageeibacillus_indolicus	0	0	0	0	0	0	0	0	0	0	0	0	0	0	0	0	0	0	0	0	0	0	0	0	0	0	0	0	0	0	0	0	0	0	0	0	0.0065	0	0	0	0	0	0	0	0	0	0	0	0
Anaerostipes_hadrus	0	0	0	0	0	0	0	0	0	0	0	0	0	0	0	0	0	0	0	0	0	0	0	0	0	0	0	0	0	1.71924	0	0	0	0.29697	0	0	0	0.04515	0	0	0	0	0	0	2.19209	0	2.80017	0.20329	0
Anaerotignum_lactatifermentans	0	0	0	0	0	0	0	0	0	0	0	0	0	0	0	0.00532	0	0	0	0	0	0	0	0	0	0	0	0	0	0	0	0	0	0	0	0	0	0	0	0	0	0	0	0	0.01842	0	0	0	0
Blautia_coccoides	0	0.02702	4.04183	0	0	0	0.03097	1.52739	0	0	0	0.01842	0	0	0	0	0	0	0	0	0	0.5236	0.1867	0.6287	0	0.80074	0	0.18111	0	0	1.42619	0	0	0	0	0	0	0.04895	0.00507	0.5277	0.00785	0.51255	4.10019	0.90069	0	0	0	0.01377	0.02002
Blautia_hansenii	0	0	0	0	0	0	0.07725	0	0	0	0	0	0	0	0	0	0	0	0	0	0	0	0	0	0	0	0	0	0	0	0	0	0	0	0	0	0	0	0	0	0	0	0	0	3.15449	0	0	0	0
Blautia_hydrogenotrophica	0	0	0	0	0	0	0	0.06868	0	0	0	0.02625	0	0	0	0	0	0	0	0	0	0	0	0	0	0	0	0	0.07265	0	0.11074	2.25392	0	0	0	0	0	0	0	0	0	0	0	0.19886	0.52838	0	0	0	1.73778
Blautia_obeum	0	0	0	0.1542	0	0	0	0	1.22685	0	1.33559	0	0	0	0	0.09591	0	0	0	0	0	0	0	0	0	0	0	0	0	0.18067	0	0	0	2.9896	0	0	0	0	3.56114	0	0	0	0	0	0	0	0.8186	0.09131	0.52715
Blautia_producta	0	0	0	0	0	0	0.2627	0	0	0	0	1.1355	0	0	0	0	0	0	0	0.049	0	0	0	0	0	2.46513	1.53528	0	0.00258	0	0	0.02471	0	0.18384	0	0	0	0	0.08244	0.08384	0	0.21771	0.13554	0	0.07695	0	0	0	0.67544
Blautia_sp_An249	0	0	0	0	0	0	0	0	0	0	0	0	0	0	0	0	0	0	0	0	0	0	0	0	0	0	0	0	0	0	0	0	0	0	0	0	0	0	0	0	0	0	0.15486	0	0	0	0	0	0
Blautia_sp_CAG_257	0	0	0	0	0	0	0.01928	12.4547	0	0	0	4.69047	0	0	0	0	0	0	2.15391	0	0	0	0	0	0	0	0	16.1141	0	0	0.04529	0	0	0.03104	0	0	0	0.11459	0.04382	0	0	0	0	19.6117	6.55152	0	0	1.77652	0
Blautia_wexlerae	0	0	0	0	0	0	1.57499	0	0.02575	0	0	0	0	0	0	0	0	0	0	0	0	0	0	0	0	0	0	0	0	0	0	0	0	0	0	0	0	0.24764	0	0	0	0	6.28857	0	7.12886	0	0	0	0
Ruminococcus_gnavus	0	0.66126	7.50721	0	0	1.97669	64.788	49.4312	0	1.26118	0	1.93208	0.08516	0	0	0	0	0	0	0	0	0	3.17243	0.25966	4.67636	59.0741	27.9434	8.46552	0.23697	0	6.13158	0	0	0	0	0	0	62.2856	8.10509	0.56285	0	13.8088	2.03421	14.3799	21.8988	0	0	65.8412	2.44716
Ruminococcus_torques	0	0	0	0	0	0	1.09803	0	0.00702	0	0	0	0	0	0	0	0	0	0	0	0	0	0	0	0	0	0	0	0	0	0	0	0	2.92774	0	0	0	0	0.05035	0	0	0	0	0	20.971	0	0.88297	0	0
Coprococcus_catus	0	0	0	0	0	0	0	0	0.28097	0	0.17317	0	0	0	0	0	0	0	0	0	0	0	0	0	0	0	0	0	0	0.12482	0	0	0	0.86171	0	0	0.05053	0.05761	0	0	0	0	0	0	0	0	0.55745	0	0
Coprococcus_comes	0	0	0	0	0	0	0	0	0.36929	0	4.17999	0	0	0	0	0.49861	0	0	0	0	0	0	0	0	0	0	0	0	0	2.44023	0	0	0	1.34621	0	0	0	0	0	0	0	0	0	0	0	38.2445	0.47554	0	0
Coprococcus_eutactus	0	0	0	0	0	0	0	0	0	0	0	0	0	0	0	0	0	0	0	0	0	0	0	0	0	0	0	0	0	0	0	0	0	0	0	0	0	0	0	0	0	0	0	0	0	0	0	0	0
Dorea_formicigenerans	0	0	0	0	0	0	0	0	0.13039	0	0.23257	0	0	0	0	0	0	0	0	0	0	0	0	0	0	0	0.26443	0	0	0.21251	0	0	0	0.07014	0	0	0	0	0	0	0	0	0.10213	0	0	0	0	0.74254	0
Dorea_longicatena	0	0	0	0	0	0	0	0	0.1248	0	0.53626	0	0	0	0	0	0	0	0	0	0	0	0	0	0	0	0	0	0	0.02426	0	0	0	0	0	0	0	0	0	0	0	0	0	0	0	0	2.60774	0	0.37963
Dorea_sp_CAG_317	0	0	0	0	0	0	0.18075	9.24141	0	0	0	0.48027	0	0	0	0	0	0	0	0	0	0	0	0	0	0	0	0.95671	0	0	0.20087	0	0	0.66077	0	0	0	0	0	0.02853	0	0	0	5.80216	1.96999	0	0	0.40654	0
Dorea_sp_D27	0	0	0	0	0	0	0	0	0	0	0	0	0	0	0	0	0	0	0	0	0	0	0	0	0	0	0	0	0	0	0	0	0	0	2.47396	0	0	0	0.0071	0	0	0	0	0	0	0	0	0	0
Eisenbergiella_massiliensis	0	0.07117	14.7331	0	0	0	0	4.73357	2.70867	0	0	1.00851	0	0	0	0.99296	0	0	0.24137	0	0	0	0.05638	0.94793	0	0	0.27635	0.00381	0.07418	0	0.09627	1.24649	0	2.60746	0	0	0	0.04706	0.76898	0.13448	0	0.21995	5.21644	2.44688	1.13243	0	0	0.12918	0.52985
Eisenbergiella_tayi	0	0	0	0	0	0	0	0.0771	0.45014	0	0.75364	5.04588	0.00929	0	0	1.43203	0	0	0.41274	0.01958	0	0	0	0	0	0.00224	0	0	0	0.45585	0.25595	10.6399	0	0	10.8469	0	0.55686	0.0509	0	0	0.14533	0	0	0.04319	0	0	0.92879	0.28725	0
Faecalicatena_orotica	0	0	0	0	0	0	0	0	0	0	0	0	0	0	0	0	0	0	0	0	0	0	0	0	0	0	0	0	0	0	0	0	0	0	0	0	0	0	0	0	0	0.05631	0.8356	0	0	0	0	0	0.02594
Fusicatenibacter_saccharivorans	0	0	0	0	0	0	0.3915	0	0.70859	0	0	0	0	0	0	0	0	0	0	0	0	0	0	0	0	0	0	0	0	0.30627	0	0	0	0	0	0	0	4.18827	0	0	0	0	0.30134	0	0.10777	11.0524	1.55686	2.91245	0
Clostridium_aldenense	0	0	0	0	0	0	0	0	0	0	0	0.24161	0	0	0	0.13417	0	0	0	0.01466	0	0	0	0	0	0	0	0	0	0	0	0	0	0	0	0	0	0	0	0	0	0	0	0	0	0	0	0	0
Clostridium_asparagiforme	0	0	0	0	0	0	0	0.26111	0.04614	0	0	0	0	0	0	0	0	0	0	0	0	0	0	0	0	0	0	0	0	0	0	0	0	0	0	0	0	0	0	0	0	0	0	0	0	0	0	0	0
Clostridium_bolteae	0	0	0	0	0	0	0	0.66024	0	0	0	0.19782	0.14548	0	0	0.85687	0	0	0.10965	0	0	0	0	0	0	0	0	0	0	0	0	0	0	0.05388	0	0	0	0	0	0.13646	0	0	0	0	0	0	0	0	0
Clostridium_citroniae	0	0.02155	0	0	0	0	0	0.085	0	0	0	0	0.03371	0	0	0	0	0	0	0	0	0	0	0	0	0	0	0	0	0	0	0	0	0.14856	0	0	0	0	0	0.07508	0	0	0	0	0	0	0	0	0
Clostridium_clostridioforme	0	7.49674	0.10278	0	0	0	0	0	0	0	0	0	0	0	0	0	0	0	0	0.2163	0	0	0.84518	0.00389	0	0.0073	0	0	0	0	0	0	0	0	0	0	0	0	0	0.12325	0	0.43255	0.15627	0	0.07816	0	0	0	0
Clostridium_lavalense	0	0	0.51381	0	0	0	0	0.21937	1.48904	0	0	0.17684	0	0	0	2.07145	0	0	0	0	0	0	0	0	0	0	0	0	0	0	0	0	0	0.25824	0	0	0	0	0	0	0	0	0	0	0	0	0	0	0
Clostridium_scindens	0	0.03862	0	0	0	0	0	0.72119	2.35464	0	0	0.40562	0	0	0	0	0	0	0	0.04644	0	0	0.07252	0	0	0.52943	0	0	0	0	1.0523	1.67337	0	0.00894	0	0	0	0.0066	0.51353	0.46613	1.12662	0.43656	0.07043	0.4942	3.9807	0	0	0.0036	3.98162
Clostridium_symbiosum	0	0.23664	0.09737	0	0	0	0	0.00966	0	0	0	2.25263	0.05982	0	0	0	0	0	0.09312	0	0	0	0.36437	0.05247	0	0.02972	0	0	0	0	0	0	0	0	0	0	0	0	0	0	0	0.39754	0.46158	0	0.19092	0	0	0.04978	0
Lachnoclostridium_sp_An118	0	0	0	0	0	0	0	0	0	0	0	0.15594	0	0	0	0	0	0	0	0	0	0	0	0	0	0	0	0	0	0	0	0	0	0	0	0	0	0	0	0	0	0	0	0	0	0	0	0	0
Lachnoclostridium_sp_An138	0	0	0	0	0	0	0	0	0.0468	0	0	0	0	0	0	0	0	0	0	0	0	0	0	0	0	0	0	0	0	0	0	0	0	0	0	0	0	0	0	0	0	0	0	0	0	0	0	0	0
Lachnoclostridium_sp_An14	0	0	0	0	0	0	0	0	0	0	0	0	0	0	0	0	0	0	0	0	0	0	0	0	0	0	0	0	0	0	0	0	0	0	0	0	0	0	0	0	0	0	0	0.23978	0	0	0	0	0
Lachnoclostridium_sp_An298	0	0	0	0	0	0	0	0	0	0	0	0	0	0	0	0	0	0	0	0	0	0	0	0	0	0.18078	0	0	0	0	0	0	0	0	0	0	0	0	0	0	0	0	0	0	0	0	0	0	0
Lachnoclostridium_sp_An76	0	0	0	0	0	0	0	0	0	0	0	0	0	0	0	0.15534	0	0	0	0	1.99606	0	0	3.19883	0	0	0	0	0	0	0	0	0	0	7.55748	0	0	0	0	0.61169	0	0	3.97033	0	0	0	0	0	0
Eubacterium_rectale	0	0	0	0	0	0	0	0	0.21284	0	0	0	0	0	0	0	0	0	0.32977	0	0	0	0	0	0	0	0	0	0	0	0	0	0	0	0	0	0	0	0	0	0	0	0	0	0.18719	0	0	0	0
Lachnospiraceae_bacterium_2_1_46FAA	0	0	0	0	0	0	0	0	0	0	0	0	0	0	0	0	0	0	0	0	0	0	0	0	0.07282	0	0	0	0	0	0	0	0	0	0	0	0	0	0	0	0	0	0	0	0	0	0	0	0
Lachnospira_pectinoschiza	0	0	0	0	0	0	0	0	0	0	0	0	0	0	0	0	0	0	0	0	0	0	0	0	0	0	0	0	0	0	0	0	0	0.3385	0	0	0	0	0	0	0	0	0	0	0	0	0	0	0
Murimonas_intestini	0	0	0	0	0	0	0	0	0	0	0	0.05122	0	0	0	0	0	0	0	0	0	0	0	0	0	0	0	0	0	0	0	0.06401	0	0.00186	0	0	0	0	0	0	0	0	0	0	0	0	0	0	0.0112
Roseburia_faecis	0	0	0	0	0	0	0	0	0	0	0	0	0	0	0	0	0	0	0	0	0	0	0	0	0	0	0	0	0	0	0	0	0	0	0	0	0	0	0.01397	0	0	0	0	0	0	0	0	0	0
Roseburia_hominis	0	0	0	0	0	0	0	0	0.30303	0	0	0	0	0	0	0	0	0	0	0	0	0	0	0	0	0	0	0	0	0	0	0	0	0	0	0	0	0.1353	0	0	0	0	0	0	0	0	0	0.07341	0.07259
Roseburia_intestinalis	0	0	0	0	0	0	0	0	0	0	0	0	0	0	0	0	0	0	0	0	0	0	0	0	0	0	0	0	0	0	0	0	0	0	0	0	0	0	0	0	0	0.22541	0	0	0	0	0	0	0
Roseburia_inulinivorans	0	0	0	0	0	0	0	0	0	0	0	0	0	0	0	0	0	0	0	0	0	0	0	0	0	0	0	0	0	0	0	0	0	0	0	0	0	0	0	0	0	0	0	0	0	0	0	0	0
Roseburia_sp_CAG_182	0	0	0	0	0	0	0	0	0.17983	0	0	0	0	0	0	0	0	0	0	0	0	0	0	0	0	0	0	0	0	0	0	0	0	0	0	0	0	0	0	0	0	0	0	0	0	0	0	0	0
Roseburia_sp_CAG_303	0	0	0	0	0	0	0	0	0	0	0	0	0	0	0	0	0	0	0	0	0	0	0	0	0	0	0	0	0	0	0	0	0	0.14748	0	0	0	0	0	0	0	0	0	0	0	0	0	0	0
Roseburia_sp_CAG_471	0	0	0	0	0	0	0	0	0	0	0	0	0	0	0	0	0	0	0	0	0	0	0	0	0	0	0	0	0	0	0	0	0	0	0	0	0	0	0	0	0	0	0	0	0	0	0	0	0
Sellimonas_intestinalis	0.16857	0	0	0.08259	0	2.30979	5.60622	0.61271	3.15955	0	0	10.3257	0.01086	0	0	1.4387	0	0	0.39594	2.16102	0	1.87393	0	0	3.9621	9.47616	1.35451	2.05381	0.03991	0	0.67353	0.14545	0	0.03024	0.14769	0	0	0.08719	2.49086	0.45709	0	0	0	2.52312	6.93534	1.21489	0	0	0
Tyzzerella_nexilis	0	0	0	0	0	0	0	0	0	0	0	0	0	0	0	0	0	0	0	0	0	0	0	0	0	0	0	0	0	0	0	0	0	0	0	0	0	0	0	0	0	0	1.29108	0.0521	0	0	0	0.11113	0
Oscillibacter_sp_CAG_241	0	0	0	0	0	0	0	0	0	0	0.01015	2.8589	0	0	0	0	0	0	0	0	0	0	0	0	0	0	0	0	0	0	1.29767	0	0	0	0	0	0	0	0	0	0	0	0	0	0	0	0	0.32297	0
Peptococcus_niger	0	0	0	0	0	0	0	0	0	0	0	0	0	0	0	0	0	0	0	0	0	0	0	0	0.13597	0	0	0	1.28765	0.26079	0	0	0	0	0	0.27438	0	0	0	0	0	0	0.28738	0	0	0	0.11552	0	0
Clostridioides_difficile	0	0	0.03968	0	0	0	0	0	0	0	0	0	0	0	0	0	0	0	0	0	0	0	0	0	0	0	0	0	0	0	0.04352	0	0	0	0	0	0	0	0	0	0	0	0	0	0	0	0	0	0
Intestinibacter_bartlettii	0	0	0	0	0	0	0	0	0	0	0	0	0	0	0	0	0	0	0	0	0.1738	0	0	0	0	0	0	0	0	0	0	0	0	0	0	0	0	0.17122	0	0	0	0	0	0	0	0	0	0	0
Peptostreptococcus_anaerobius	0	0	0	0	0	0	0	0	0	0	0	0	0	0	0	0	0	1.64802	0	0	0	0	0	0	0	0	0.06228	0	4.73756	0	0	0.24409	0	0	0	0	1.33922	0	0	0	0	0	0	0	0	0	0	0	0
Agathobaculum_butyriciproducens	0	0	0	0	0	0	0	0	0	0	0	0	0	0	0	0	0	0	0.15781	0	0	0	0	0	0	0	0	0	0	0	0	0	0	0	0	0	0	0.04165	0	0	0	0	0	0	0	0	0	0	2.31242
Anaerofilum_sp_An201	0	0	0	0	0	0	0	0	0	0	0	0	0	0	0	0	0	0	0	0	0	0	0	0	0	0	0	0	0	0	0.0098	0	0	0	0	0	0	0	0	0	0	0	0	0	0	0	0	0	0
Anaeromassilibacillus_sp_An250	0	0	0	0	0	0	0	0.13714	0	0	0.06356	0	0	0	0	0	0	0	0	0	0	0	0	0	0	0	0	0	0	0	0	0	0	0	0	0	0	0	0	0	0	0	0.14191	0	0	0	0	0	0
Anaerotruncus_colihominis	0	0	0	0	0	0	0	0	0	0	0	0	0	0	0	0	0.08112	0	0	0	0	0	0	0	0	0	0	0	0	0	0	0	0	0	0	0	0	0	0	0.01219	0	0	0	0	0	0	0	0	0
Anaerotruncus_sp_CAG_528	0	0	0	0	0	0	0	0	0	0	0	0	0	0	0	0	0	0	0	0	0	0	0	0	0	0	0	0	0	0	0	0	0	0	0	0	0	0	0	0	0	0	0	0	0	0	0	0	0
Faecalibacterium_prausnitzii	0	0	0	0	0	0	0	0	2.46303	0	2.18074	0	0.74261	0	0	0	0	0	0	0	0	0	0	0	0	0	0	0	0	2.73788	0	0	0	10.3495	0	0	0	0	0.55816	0	0	0	0	0	0	0	0.50234	0	0
Flavonifractor_plautii	0	0	0	0	0	0	0	0	0	0	0	0.44147	0	0	0	0	0.46001	0	0.0195	0.01434	0	0	0	0	0	0	0	0	0	0	0	0	0	0	0.28084	0	0	0	0	0.00654	0	0	0	0	0	0	0	0	0
Gemmiger_formicilis	0	0	0	0	0	0	0	0	0.11114	0	0	0	0	0	0	0	0	0	0	0	0	0	0	0	0	0	0	0	0	0	0	0	0	0.43018	0	0	0	0	0	0	0	0	0	0	0	0	0	0	0
Pseudoflavonifractor_sp_An184	0	0	0	0	0	0	0	0	0	0	0	0	0	0	0	0	0	0	0.20047	0	0	0	0	0	0.10988	0	0	0	0	0	0	0	0	0	0	0	0	0	0	0	0	0	0	0	0	0	0	0	0
Clostridium_leptum	0	0	0	0	0	0	0	0.00368	0.27221	0	0.00325	0	0	0	0	3.56515	0	0	0.04533	0	0	0	0	0	0	0	0	0	0	0.06981	0	0	0	0	0	0	0	0.2765	0.03837	0.00276	0	0	0	0.03573	0	0	0	0.05211	0
Clostridium_methylpentosum	0	0	0	0	0	0	0	0	0	0	0	0	0	0	0	0	0	0	0	0	0	0	0	0	0	0	0	0	0	0	0.00419	0	0	0	0	0	0	0	0	0	0	0	0	0	0.07876	0	0	0	0
Ruminococcaceae_bacterium_D16	0	0	0	0	0	0	0	0	0	0	0	0	0	0	0	0.20113	0	0	0.08105	0	0	0	0	0	0	0	0	0	0	0	0	0	0	0	0	0	0	0.00384	0	0	0	0	0	0	0	0	0	0	0
Ruminococcus_bicirculans	0	0	0	0	0	0	0	0	0	0	0	0	0	0	0	0	0	0	1.33734	0	0	0	0	0	0	0	0	0	0	0	0	0	0	0	0	0	0	0	0	0	0	0	0	0	0	0	0	0.12031	0
Ruminococcus_bromii	0	0	0	0	0	0	0	0	0	0	2.63918	0	0	0	0	0.49146	0	0	0.96285	0	0	0	0	0	0	0	0	0	0	0	0	0	0	33.1763	0	0	0	0.13811	11.8583	0	0	0	0	0	0	0	0	0	0
Ruminococcus_callidus	0	0	0	0	0	0	0	0	0	0	0	0	0	0	0	0	0	0	0	0	0	0	0	0	0	0	0	0	0	0	0	0	0	0.01363	0	0	0	0	0	0	0	0	0	0	0	0	0	0	0
Ruminococcus_lactaris	0	0	0	0	0	0	0	0	0	0	0.2671	0	0	0	0	0	0	0	0	0	0	0	0	0	0	0	0	0	0	0.15765	0	0	0	0	0	0	0	0	0	0	0	0	0	0	0	0	0	0	0
Ruminococcus_obeum_CAG_39	0	0	0	0	0	0	0	0	0	0	0	0	0	0	0	0	0	0	0	0	0	0	0	0	0	0	0	0	0	0	0	0	0	0	0	0	0	0	0	0	0	0	0	0	0	0	0.29233	0	0
Ruthenibacterium_lactatiformans	0	0.05851	0	0	0	0	0	2.61998	0.72711	0	0.55662	4.6642	3.6978	0	0	6.09671	0.25766	0	0.10574	0	0.02958	0.51076	0.00453	1.79326	0.1324	0.9013	1.24114	3.10898	0.03477	0.19628	1.00955	2.17802	0	0.173	10.8394	0	8.42048	0.05795	0.05261	0.41753	0.67999	1.17973	14.3013	1.2188	1.21342	0	0.12031	0.99315	0
Subdoligranulum_variabile	0	0	0	0	0	0	0	0	0	0	0	0	0	0	0	0	0	0	0	0	0	0	0	0.0109	0	0	0	0	0	0	0	0	0	0	0	0	0	0	0	0	0	0	0	0	0	0	0	0	0
Absiella_dolichum	0	0	0	0	0	0	0	0	0	0	0	0	0	0	0	0	0	0	0	0	0	0	0	0	0.838	0	0	0	0	0	0	0	0	0	0	0	0	0	0	0	0	0	0	0	0.37101	0	0	0	0
Bulleidia_extructa	0	0	0	0	0	0	0	0	0	0	0	0	0	0	0	0	0	0	0	0	0	0	0	0	0	0	0	0	0	0	0	0	0	0	0	0.05008	0	0	0	0	0	0	0	0	0	0	0	0	0
Coprobacillus_cateniformis	0	0	0	0	0	0	0	0	0	0	0	0	0	0	0	0	0	0	0.13554	0	0	0	0	0	0	0	0	0	0	0	0	0	0	0	0	0	0	0.0786	0	0	0	0	0	0	0	0	0	0	0
Clostridium_innocuum	0	0	1.60853	0	0	0.1713	0.18895	0.18509	0.81642	0	0	7.15918	0.02906	0	0	0	0	0	0	0	0.2161	0	0	0.0768	0.11406	0.15782	0.26082	0.04167	0	0.0561	2.04726	0	0	0.02396	4.21685	0	0.38796	0.55246	0	0.49552	0	0.41209	10.7544	0	0.19363	0	0.02716	1.10684	17.4065
Clostridium_spiroforme	0	0	0	0	0	0	0	0	0	0	0	0	0	0	0	0	0	0	0	0	0	0	0	0	0	0.55426	0	0	0	0	0	0	0	0	0	0	0	0	0.01991	0	0	0	0.93231	0	0	0	0	0.5357	0
Erysipelatoclostridium_ramosum	0	0.01567	0.3215	0	0	0	0	0	0	0	0.05496	0.77155	0.06609	1.27401	0	0	0	0	0	0	0.31565	0	0.03746	0	0	6.8204	2.45426	1.44294	0.0124	0	0.90257	0	82.618	0.20561	0	0	0	0.92464	0.60565	0.81453	0	0.48689	6.12508	2.09472	0.04953	0	0	1.219	0
Erysipelothrix_larvae	0	0	1.34755	0	0	0	0	0.13912	0	0	0	0	0	0	0	0	0	0	0	0	0	0	0	0.22375	0	0	0	0	0	0	0	0	0	0	0	0	0	0	0	0	0	0	1.51667	0.38911	0	0	0	0	0
Faecalicoccus_pleomorphus	0.06183	0	0	0	0	0	0	0	0	0	0	0	0	0	0	0	0	0	0	0	0	3.24303	0	0	0	0	0	0.26325	0	0	0	0	0	0	0	0	0	0.1612	0	0	0.555	0	0	10.6864	0	0	0	0	0
Holdemania_filiformis	0	0	0	0	0	0	0	0	0	0	0	0	0	0	0	0	0	0	0	0	0	0	0	0	0	0	0	0	0	0	0	0	0	0.00252	0	0	0	0	0	0	0	0	0	0	0	0	0	0	0
Massiliomicrobiota_timonensis	0	0	0	0	0	0	0	0	0	0	0	0	0	0	0	0	0	0	0	0	0	0	0	0	0	0	0	0	0	0	0	0	0	0	0	0	0	0.05344	0	0	0	0	0	0	0	0	0	0	0
Solobacterium_moorei	0	0	0	0	0	0	0	0	0	0	0	0	0	0	0	0	0	0.37036	0	0	1.49777	0	0	0	0	0	0	0	0	0	0	0	0	0	0	0	9.475	0	0	10.7676	0	0	0	0	0	0	0	0	0
Turicibacter_sanguinis	0	0	0	0	0	0	0	0	0	0	0	0	0	0	0	0	0	0	0	0	0	0	0	0	0	0	0	0	0	0	0	0	0	0	0	0	0	0	0	0	0	0	0	0	0	0	0	0	0
Firmicutes_bacterium_CAG_110	0	0	0	0	0	0	0	0	0	0	0.11605	0	0	0	0	0	0	0	0	0	0	0	0	0	0	0	0	0	0	0	0	0	0	0	0	0	0	0	0	0	0	0	0	0	0	0	0	0	0
Firmicutes_bacterium_CAG_145	0	0	0	0	0	0	0	0	0	0	0	5.85468	0	0	0	0	0	0	0	0	0	0	0	0	0	0	0	0	0	0	0.76495	0	0	0	0.43235	0	0	0	0	0	0	0	0	0.73206	0	0	0.07556	1.03425	0
Firmicutes_bacterium_CAG_83	0	0.15205	0	0	0	0	0	0	0	0	0	0	0	0	0	0	0	0	0.00914	0.0665	0	0	0.31419	0	0	0	0	0	0	0	0	0	0	0	0	0	0	0.04297	1.09447	0	0	2.78381	0	0	0	0	0	0	0
Firmicutes_bacterium_CAG_94	0	0	0	0	0	0	0	0	0	0	0.23011	1.00301	0	0	0	0.59265	0	0	0.10358	0	0	0	0	0	0	0	0	1.18469	0	0	0.03422	0	0	0	0	0	0	0.05908	0	0	0	0	0	0.4295	0.53434	0	0	0	0
Acidaminococcus_intestini	0	0	0	1.35575	0	0	0	0	0	0	0	0	0	0	0	0	0	0	0	0	0	0	0	0	0.12255	0	0	0	0	0	0	0	0	0	0	0	0	0	0.21266	0	0	0	0	0	0	0	0	0	0
Phascolarctobacterium_faecium	0	0	0	0	0	0	0	0.6315	0	0	0.11942	0	0	0	0	0	0	0	0	0.00126	0	0	0	0	0	0	0	0	0	0	0	0	0	2.50807	0	0	0	0	0.75614	0	0	0	0	0.39692	0	1.12434	0	0	0.17929
Phascolarctobacterium_sp_CAG_266	0	0	0	0	0	0.53805	0	0	0	0	0	0	0	0	0	0	0	0	0	0	0	0	0	0	0	1.84271	0	0	0	0	0	0	0	0	0	0	0	0	0	0	0	0	0	0	0	0	0	0	0
Phascolarctobacterium_succinatutens	0	0	0	0	0	0	0	0	1.98257	0	0	3.15745	0	0	0	0	0	0	0	0	0	0	0	0	0	0	0	0	0	0	0	0	0	0	0	0	0	0	0	0	0	0	0	0	0	0	0	0	0
Anaeroglobus_geminatus	0	0	0	1.54413	0	0	0	0	0	0	0	0	0	0	0	0	0	8.37062	0	0	0	0	0	0	4.14269	0	0	0	0	0	0	0	0	0	0	0	0	0	0	0	0	0	0	0	0	0	0	0	0
Dialister_invisus	0	0	0.61566	0	0	0	0	0	0	0	0	0	0	0	0	0	0	2.69931	0	0	0	0	0	0.62862	0	0	0	0	0	0	0	0	0	0	0	0	0	0	0	0	0	0	2.85101	0	0	0	0	0	0
Dialister_micraerophilus	0	0	0	0	0	0	0	0	0	0	0	0	0	0	0	0	0	0.28616	0	0	0	0	0	0	0	0	0	0	0	0	0	0	0	0	0	0	1.12616	0	0	0	0	0	0	0	0	0	0	0	0
Dialister_pneumosintes	0	0	0	0	0	0	0	0	0.35888	0	0	0	0	0	0	0	0	3.04072	0.11029	0	0	0	0	0	0	0	0	0	0	0	0	0	0	0	0	0	0	0	0	0	0	0	0	0	0	0	0	0	0
Megasphaera_micronuciformis	0	0	0	0	0	0	0	0	0	0	0	0	0	0	0	0	0	0	0	0	0	0	0	0	0	0	0	0	0	0	0	0	0	0	0	0	0	0.01058	0	0	0	0	0	0	0	0	0	0.04838	0
Megasphaera_sp_BV3C16_1	0	0	0	0	0	0	0	0	0	0	0	0	0	0	0	0	0	0	0	0	0	0	0	0	0.33469	0	0	0	0	0	0	0	0	0	0	0	0.02897	0	0	0	0	0	0	0	0	0	0	0	0
Negativicoccus_succinicivorans	0	0	0	0	0	0	0	0	0.09987	0	0	0	0	0.12226	0	0	0	0.0057	0	0	0	0	0	0.55663	0	0	0.25583	0	0	0.32582	0	0	0	0	0	0.38494	0	0	0	0	1.63995	0	0	1.99811	0	0	0.77793	0.44084	0.40817
Veillonellaceae_bacterium_DNF00626	0	0	0	0	0	0	0	0	0	0	0	0	0	0	0	0	0	7.25928	0	0	0	0	0	0	0	0	0	0	0	0	0	0	0	0	0	0	2.20281	0	0	0	0	0	0	0	0	0	0	0	0
Veillonella_atypica	0	2.52595	0	0	0	0	0	0	0	0	0	0	0	0.14401	0	0	0	0	0	0	0	0	13.3001	0	0	0	0	0	0	0	0	0	0	0	0	0	0	0.71065	0	0	0	7.42423	0	0	0	0	0	0	0
Veillonella_dispar	0	0	0	0	0	0	0	0	0	0	0	0	0	1.60027	0	0	0	0	0	0.01826	0	0	0	0	0	0.07782	0	0	0	0	0	0	0	0	0	0	0	0	0	0	0	0	0	0	0	0	0	0.29893	0
Veillonella_infantium	0	0	0	0	0	0	0	0	0	0	0	0	0	0.63762	0	0	0	0	0	0	0	0	0.04982	0	0	0	0	0	0	0	0	0	0	0	0	0	0	0	0	0	0	0	0	0	0	0	0	0.02651	0
Veillonella_parvula	0	17.8118	0.09492	0	0	0	0	0	0	0	0	0	0	0	0	0	26.8043	0.2584	0	0	0	0	2.18026	0	0	0.01258	0	0	0.04875	0	0.13857	0	0	0	0	0	0	0	0.08	0	0	0.05576	0	0	0	0	0	0	0
Anaerococcus_hydrogenalis	0	0	0	0	0	0	0	0	0	0	0	0	0	15.4602	0	0	0	0.00253	0	0	0	0	0	0	0	0	0	0	0.46002	0	0.01332	0	0	0	0	0	0	0	0	0	0	0	0	0	0.2029	0.05367	0	0	0
Anaerococcus_lactolyticus	0	0	0	0	0	0	0	0	0	0	0	0	0	0	0	0	0	0.5569	0	0	0	0	0	0	0	0	0	0	0	0	0	0	0	0	0	0	0.18211	0	0	0	0	0	0	0	0	0	0	0	0
Anaerococcus_octavius	0	0	0	0	0	0	0	0	0	0	0	0	0	0	0	0	0	0.17052	0	0	0	0.71919	0	0	0.01	0	0	0.15027	0.00161	0.12201	0	0	0	0	0	0	0	0	0.08278	0	0.05744	0	0	0	0	0	0.04244	0	0
Anaerococcus_prevotii	0	0	0.24696	0.06497	0	0	0	0	0.04679	0	0	0	0	0	0	0	0.38841	0.00865	0	0	0.03512	0	0.17493	0.00298	0	0	0	0	0.1202	0.04468	0.37327	0.08095	0	0	0	0	0	0	0	0	0	0	0	0	0	0	0	0	0
Anaerococcus_vaginalis	0	0	0	0	0	0	0	0	18.4691	0	0.0074	0	0	0	0	0	0	0.59277	0	0	0	0	0.54637	19.0266	5.45412	0	2.09696	0.18266	3.11161	0.88062	4.23617	2.37357	0	0	0	0	3.09486	0.00153	4.6666	0	7.38728	0.14428	1.75018	0	0.17398	2.04466	1.30758	0.35644	2.42146
Finegoldia_magna	0	1.03258	11.3052	0.04238	0	0	0	3.84107	14.79	0	14.2319	1.37392	0.69463	31.8565	0	0	11.6043	7.74567	0.4141	0	0	42.2801	2.68562	21.6403	59.2537	3.91704	0.91351	39.3006	29.4717	34.3561	38.4164	8.77406	0	0	0	0.13665	1.27183	0.19872	3.24519	0	35.6328	0.26805	7.64996	17.8245	4.89549	4.63943	28.2631	0.469	15.1572
Parvimonas_micra	0	0	0	0	0	0	0	0	0	0	0	0	0	0	0	0	0.83133	0	0	0	0	0	0	0	0	0	0	0	0	0	0	0	0	0	0	1.37747	0	0	0	0	0	0	0	0	0	0	0	0	0
Parvimonas_sp_KA00067	0	0	0	0	0	0	0	0	0.3513	0	0	0	0	0	0	0	0	2.47718	0	0	0	0	0	0	0	0	0	0	0	0	0	0	0	0	0	0	4.00862	0	0	0	0	0	0	0	0	0	0	0	0
Peptoniphilus_coxii	0	0	0	0	0	0	0	0	0.26454	0	0	0	0	0	0	0	0	0.16776	0	0	0	0	0.00658	0	0	0.34457	0	0	3.86188	0	0	0	0	0	4.61914	0.04782	0	0	0	0	2.26161	0	0	0	0	0	0	0	0.04233
Peptoniphilus_duerdenii	0	0	0	0	0	0	0	0	0	0	0	0	0	0	0	0	0	0.23195	0	0	0	0	0	0	0	0	0	0	0	0	0	0	0	0	0	0.32776	0.16104	0	0	0	0	0	0	0	0	0	0	0	0
Peptoniphilus_grossensis	0	0	0	0	0	0	0	0	0	0	0	0	0	0	0	0	0	0.21257	0	0	0	3.40752	0	0	0	0	0	0	0	0	0	0	0	0	0	0	0	0	0	0	0.71019	0	0	0	0	0	0	0	0
Peptoniphilus_harei	0	0.43587	1.81925	0	0	0	0	0	5.00487	0	0	0	0	0.83451	0	0	0.21297	2.35157	0	0	0	11.3288	0.948	0.27888	0.00787	0.02579	0	0.09229	10.9811	0	19.6566	6.05964	0	0	0	0	1.48358	0	0	0	3.33132	0.20846	0.05686	0	0	0	0	0.00822	18.7435
Peptoniphilus_lacrimalis	0	0	0	0	0	0	0	0	0.6612	0	0	0	0	0	0	0	0	11.1297	0	0	0	1.28039	0	12.0463	0.80158	0	0	3.28263	3.31515	0.83709	0	0	0	0	0	6.50213	3.54891	0	0	0	10.9153	0	2.94243	2.58587	0	0	0	0	0
Peptoniphilus_sp_BV3C26	0	0	0	0	0	0	0	0	0	0	0	0	0	0	0	0	0	0.26765	0	0	0	0	0	0	0	0	0	0	0.43072	0.17213	0	0	0	0	0	0	0.34339	0	0	0	0	0	0	0	0	0	0	0	0
Peptoniphilus_sp_DNF00840	0	0	0	0	0	0	0	0	0	0	0	0	0	0	0	0	0	0.02282	0	0	0	0	0	0	0	0	0	0	0	0	0	0	0	0	0	0	0	0	0	0	0.01952	0	0	0	0	0	0	0	0
Peptoniphilus_sp_HMSC062D09	0	0	0	0	0	0	0	0	0.02852	0	0	0	0	0	0	0	0	0.25459	0.34134	0	0	0	0	0.02045	0.26974	0.0682	0	2.11399	0.00328	3.09558	0	0	0	0	0	0.93539	0	0.21854	1.1488	0	0.52451	0	0.2352	2.33841	0	0	4.64392	0	0
Bacteroides_coagulans	0	0	0	0	0	0	0	0	0.00778	0	0	0	0	0	0	0	0.04697	0.11233	0	0	0	0	0	0	0	0	0	0	0	0.58947	0	0.02962	0	0	0	9.78548	0.01376	0	0	0	0.28841	0	0	0	0	0	0.87447	0	2.04156
Fusobacterium_naviforme	0	0	0	0	0	0	0	0	2.51687	0	0	0	0	0	0	0	0	0	0.26772	0	0	0	0	0	0	0	0	0	0	0	0	0	0	0	0	0	0	0.03486	0	0	0	0	0	0	0	0	0	0	0
Fusobacterium_nucleatum	0	0	0	0	0	0	0	0	0.10018	0	0	0	0	0	0	0	0	1.28107	0	0	0	0	0	0	0	0	0	0	0	0	0	0	0	0	0	1.10871	0.26321	0	0	0	0	0	0	0	0	0	0	0	0
Sneathia_amnii	0	0	0	0	0	0	0	0	0	0	0	0	0	0	0	0	0	0	0	0	0	0	0	0	0	0	0	0	0	0	0	0	0	0	0	0	1.43709	0	0	0	0	0	0	0	0	0	0	0	0
[truncated: 26 more rows]
[truncated: 4 more columns]
